# Supplementary material for: 6-[(2-Hy­droxy-5-methyl­anilino)methyl­idene]-4-nitro­cyclo­hexa-2,4-dien-1-one
Source: IUCrdata. 2020 Oct 23;5(Pt 10):x201384. doi: 10.1107/S241431462001384X (PMC9462168; doi:10.1107/S241431462001384X)
Supplement: Supplementary file 1 [file x-05-x201384-sup1.cif]

##############################################################################
#                                                                            #
# This CIF contains the data for a data article accepted for                 #
# publication in IUCrData. It conforms to the requirements of                #
# Notes for Authors for IUCrData, and has been                               #
# peer reviewed under the auspices of IUCrData.                              #
#                                                                            #
# Full details of the Crystallographic Information File format               #
# are given in the paper "The Crystallographic Information File (CIF):       #
# a New Standard Archive File for Crystallography" by S. R. Hall, F. H.      #
# Allen and I. D. Brown [Acta Cryst. (1991), A47, 655-685].                  #
#                                                                            #
# The current version of the core CIF dictionary is obtainable from          #
# ftp://ftp.iucr.org/pub/cif_core.dic.                                       #
#                                                                            #
# Software is freely available for graphical display of the structure(s)     #
# in this CIF. For information consult the CIF software page                 #
# http://www.iucr.org/resources/cif/software.                                #
#                                                                            #
# This file may be used for bona fide research purposes within the           #
# scientific community so long as proper attribution is given to the data    # 
# article from which it was obtained.                                        #
#                                                                            #
##############################################################################
data_I
_database_code_depnum_ccdc_archive 'CCDC 2038926'
_audit_creation_method     'SHELXL-2017/1'
_journal_date_recd_electronic     2020-10-15
_journal_date_accepted     2020-10-16
_journal_name_full     'IUCrData'
_journal_year     2020
_journal_volume     5
_journal_issue     10
_journal_page_first     0
_journal_page_last     0
_journal_paper_category     HO
_journal_paper_doi     10.1107/S241431462001384X
_journal_coeditor_code     HB4367
_publ_contact_author
;Uwe B\"ohme
 Institut f\"ur Anorganische Chemie
 Technische Universit\"at Bergakademie Freiberg
 Leipziger Str. 29
 09599 Freiberg
 Bundesrepublik Deutschland
;
_publ_contact_author_email     'uwe.boehme@chemie.tu-freiberg.de'
_publ_contact_author_fax     '03731 39-4058 '
_publ_contact_author_phone     '03731 39-2050 '
_publ_section_title
;
6-[(2-Hydroxy-5-methylanilino)methylidene]-4-nitrocyclohexa-2,4-dien-1-one
;
loop_
    _publ_author_name
    _publ_author_address
    'B\"ohme, Uwe '
;              Institut f\"ur Anorganische Chemie
               Technische Universit\"at Bergakademie Freiberg
               Leipziger Str. 29
               09599 Freiberg
               Germany
;
    'Fels, Sabine '
;              Institut f\"ur Anorganische Chemie
               Technische Universit\"at Bergakademie Freiberg
               Leipziger Str. 29
               09599 Freiberg
               Germany
;
_publ_section_synopsis
;
The title compound is nearly planar with a dihedral angle between the aromatic
rings of 1.41(8)\%. The phenolic O atom is deprotonated and the N atom of the
azomethine unit carries the proton, thereby forming an intramolecular
N---H...O hydrogen bond. In the crystal, the molecules form inversion dimers
<i>via</i> pairwise O---H...O hydrogen bonds.
;
_chemical_name_systematic
;
6-[(2-Hydroxy-5-methylanilino)methylidene]-4-nitrocyclohexa-2,4-dien-1-one
;
_chemical_name_common
;
2-Hydroxy-5-nitrobenzaldehyde(2'-hydroxy-5'-methylphenyl)imine
;
_chemical_formula_moiety     'C14 H12 N2 O4'
_chemical_formula_sum     'C14 H12 N2 O4'
_chemical_formula_iupac     'C14 H12 N2 O4'
_chemical_formula_weight     272.26
_chemical_melting_point     536
_space_group_crystal_system     monoclinic
_space_group_name_H-M_alt     'P 21/c'
_space_group_name_Hall     '-P 2ybc'
loop_
    _space_group_symop_operation_xyz
    'x, y, z'
    '-x, y+1/2, -z+1/2'
    '-x, -y, -z'
    'x, -y-1/2, z-1/2'
_cell_length_a     6.5499(3)
_cell_length_b     7.6232(3)
_cell_length_c     25.6211(11)
_cell_angle_alpha     90
_cell_angle_beta     96.2160(10)
_cell_angle_gamma     90
_cell_volume     1271.77(9)
_cell_formula_units_Z     4
_cell_measurement_reflns_used     5292
_cell_measurement_theta_min     2.67
_cell_measurement_theta_max     30.18
_cell_measurement_temperature     303(2)
_exptl_crystal_description     Prism
_exptl_crystal_colour     Yellow
_exptl_crystal_size_max     0.47
_exptl_crystal_size_mid     0.38
_exptl_crystal_size_min     0.12
_exptl_crystal_density_diffrn     1.422
_exptl_crystal_density_meas     ?
_exptl_crystal_density_method     ?
_exptl_crystal_F_000     568
_exptl_absorpt_coefficient_mu     0.106
_exptl_absorpt_correction_type     none
_exptl_absorpt_process_details     ?
_exptl_absorpt_correction_T_min     ?
_exptl_absorpt_correction_T_max     ?
_diffrn_ambient_temperature     303(2)
_diffrn_radiation_type     'MoK\a'
_diffrn_radiation_wavelength     0.71073
_diffrn_radiation_source     'sealed tube'
_diffrn_radiation_monochromator     'graphite'
_diffrn_measurement_device_type     'Bruker SMART CCD'
_diffrn_measurement_method     'phi and omega scans'
_diffrn_detector_area_resol_mean     ?
_diffrn_reflns_number     11875
_diffrn_reflns_av_R_equivalents     0.0231
_diffrn_reflns_av_unetI/netI     0.0209
_diffrn_reflns_theta_min     2.789
_diffrn_reflns_theta_max     26.000
_diffrn_reflns_theta_full     25.242
_diffrn_measured_fraction_theta_max     1.000
_diffrn_measured_fraction_theta_full     1.000
_diffrn_reflns_limit_h_min     -5
_diffrn_reflns_limit_h_max     8
_diffrn_reflns_limit_k_min     -9
_diffrn_reflns_limit_k_max     9
_diffrn_reflns_limit_l_min     -31
_diffrn_reflns_limit_l_max     27
_refine_special_details
;
Hydrogen atoms bonded to C were positioned geometrically and allowed
to ride on their parent atoms, with C---H = 0.93 \%A for C<i>sp</i>^2^, and
0.96 \%A for CH~3~. <i>U</i>~iso~(H) = <i>xU</i>~eq~(C), where <i>x</i> = 1.2
for C<i>sp</i>^2^ and 1.5 for CH~3~. The hydrogen atoms at N1 and O2 (H2 and
H9) were located by difference Fourier synthesis and freely refined.
;
_reflns_number_total     2504
_reflns_number_gt     1776
_reflns_threshold_expression     'I > 2\s(I)'
_refine_ls_structure_factor_coef     Fsqd
_refine_ls_matrix_type     full
_refine_ls_R_factor_all     0.0637
_refine_ls_R_factor_gt     0.0412
_refine_ls_wR_factor_gt     0.0990
_refine_ls_wR_factor_ref     0.1141
_refine_ls_goodness_of_fit_ref     1.040
_refine_ls_restrained_S_all     1.040
_refine_ls_number_reflns     2504
_refine_ls_number_parameters     191
_refine_ls_number_restraints     0
_refine_ls_hydrogen_treatment     mixed
_refine_ls_weighting_scheme     calc
_refine_ls_weighting_details
              'w=1/[\s^2^(Fo^2^)+(0.0502P)^2^+0.2714P] where P=(Fo^2^+2Fc^2^)/3'
_atom_sites_solution_hydrogens     mixed
_atom_sites_solution_primary     direct
_atom_sites_solution_secondary     difmap
_refine_ls_shift/su_max     0.000
_refine_ls_shift/su_mean     0.000
_refine_diff_density_max     0.155
_refine_diff_density_min     -0.167
_refine_ls_extinction_method     none
_refine_ls_extinction_coef     .
loop_
    _atom_type_symbol
    _atom_type_description
    _atom_type_scat_dispersion_real
    _atom_type_scat_dispersion_imag
    _atom_type_scat_source
    'C' 'C' 0.0033 0.0016
                         'International Tables Vol C Tables 4.2.6.8 and 6.1.1.4'
    'H' 'H' 0.0000 0.0000
                         'International Tables Vol C Tables 4.2.6.8 and 6.1.1.4'
    'N' 'N' 0.0061 0.0033
                         'International Tables Vol C Tables 4.2.6.8 and 6.1.1.4'
    'O' 'O' 0.0106 0.0060
                         'International Tables Vol C Tables 4.2.6.8 and 6.1.1.4'
_computing_data_collection
;
SMART (Bruker, 2004)
;
_computing_cell_refinement
;
SMART (Bruker, 2004)
;
_computing_data_reduction
;
SAINT (Bruker, 2004)
;
_computing_structure_solution
;
SHELXS (Sheldrick, 2008)
;
_computing_structure_refinement
;
<i>SHELXL2017/1</i> (Sheldrick, 2015)
;
_computing_molecular_graphics
;
ORTEP-3 for Windows (Farrugia, 2012)
;
_computing_publication_material
;
<i>SHELXL2017/1</i> (Sheldrick, 2015)
;
loop_
    _atom_site_type_symbol
    _atom_site_label
    _atom_site_fract_x
    _atom_site_fract_y
    _atom_site_fract_z
    _atom_site_U_iso_or_equiv
    _atom_site_adp_type
    _atom_site_calc_flag
    _atom_site_occupancy
    _atom_site_disorder_assembly
    _atom_site_disorder_group
    O O1 0.19636(18) 0.85732(19) -0.05759(5) 0.0666(4) Uani d 1 . .
    O O2 0.5013(2) 0.9258(2) 0.05845(5) 0.0669(4) Uani d 1 . .
    H H9 0.596(4) 0.991(3) 0.0647(10) 0.093(9) Uiso d 1 . .
    N N1 0.1333(2) 0.79690(18) 0.03950(5) 0.0468(4) Uani d 1 . .
    H H2 0.215(3) 0.835(3) 0.0143(8) 0.077(6) Uiso d 1 . .
    N N2 -0.5557(2) 0.5515(2) -0.11991(6) 0.0576(4) Uani d 1 . .
    O O3 -0.6215(2) 0.5556(2) -0.16650(6) 0.0845(5) Uani d 1 . .
    O O4 -0.6495(2) 0.48027(19) -0.08672(6) 0.0740(4) Uani d 1 . .
    C C1 -0.0438(2) 0.7351(2) 0.02029(6) 0.0481(4) Uani d 1 . .
    H H1 -0.133979 0.696628 0.043493 0.058 Uiso calc 1 . .
    C C2 -0.1063(2) 0.7235(2) -0.03427(6) 0.0447(4) Uani d 1 . .
    C C3 0.0234(2) 0.7870(2) -0.07240(6) 0.0479(4) Uani d 1 . .
    C C4 -0.0523(3) 0.7664(3) -0.12613(7) 0.0563(5) Uani d 1 . .
    H H4 0.027853 0.804716 -0.151711 0.068 Uiso calc 1 . .
    C C5 -0.2369(3) 0.6928(2) -0.14126(7) 0.0541(5) Uani d 1 . .
    H H5 -0.282485 0.681930 -0.176767 0.065 Uiso calc 1 . .
    C C6 -0.3600(2) 0.6328(2) -0.10331(7) 0.0471(4) Uani d 1 . .
    C C7 -0.2971(2) 0.6483(2) -0.05097(7) 0.0478(4) Uani d 1 . .
    H H7 -0.381007 0.608690 -0.026386 0.057 Uiso calc 1 . .
    C C8 0.2130(2) 0.8135(2) 0.09270(6) 0.0456(4) Uani d 1 . .
    C C9 0.4090(3) 0.8863(2) 0.10173(7) 0.0510(4) Uani d 1 . .
    C C10 0.4949(3) 0.9106(3) 0.15292(7) 0.0634(5) Uani d 1 . .
    H H10 0.624875 0.960150 0.159624 0.076 Uiso calc 1 . .
    C C11 0.3879(3) 0.8614(3) 0.19404(7) 0.0684(6) Uani d 1 . .
    H H11 0.446815 0.879703 0.228288 0.082 Uiso calc 1 . .
    C C12 0.1941(3) 0.7851(3) 0.18568(7) 0.0599(5) Uani d 1 . .
    C C13 0.1080(3) 0.7624(2) 0.13445(6) 0.0526(4) Uani d 1 . .
    H H13 -0.021705 0.712381 0.127863 0.063 Uiso calc 1 . .
    C C14 0.0811(4) 0.7261(4) 0.23108(8) 0.0869(7) Uani d 1 . .
    H H14A 0.169804 0.653676 0.254283 0.130 Uiso calc 0.59(5) A 1
    H H14B -0.038512 0.660356 0.217905 0.130 Uiso calc 0.59(5) A 1
    H H14C 0.040213 0.826966 0.249852 0.130 Uiso calc 0.59(5) A 1
    H H14D 0.141816 0.780054 0.262897 0.130 Uiso calc 0.41(5) A 2
    H H14E 0.090280 0.600890 0.234441 0.130 Uiso calc 0.41(5) A 2
    H H14F -0.060592 0.760054 0.224701 0.130 Uiso calc 0.41(5) A 2
loop_
    _atom_site_aniso_label
    _atom_site_aniso_U_11
    _atom_site_aniso_U_22
    _atom_site_aniso_U_33
    _atom_site_aniso_U_12
    _atom_site_aniso_U_13
    _atom_site_aniso_U_23
    O1 0.0548(7) 0.0944(10) 0.0521(8) -0.0311(7) 0.0125(6) -0.0061(7)
    O2 0.0594(8) 0.0874(10) 0.0547(8) -0.0275(8) 0.0103(6) 0.0008(7)
    N1 0.0490(8) 0.0530(9) 0.0390(8) -0.0094(7) 0.0082(6) -0.0016(6)
    N2 0.0509(8) 0.0630(10) 0.0572(10) -0.0064(7) -0.0016(7) -0.0013(8)
    O3 0.0695(9) 0.1175(13) 0.0616(10) -0.0193(8) -0.0147(7) 0.0000(8)
    O4 0.0583(8) 0.0872(10) 0.0757(10) -0.0265(7) 0.0040(7) 0.0075(8)
    C1 0.0475(9) 0.0534(10) 0.0446(10) -0.0096(8) 0.0108(7) -0.0013(8)
    C2 0.0462(9) 0.0476(10) 0.0411(9) -0.0056(7) 0.0074(7) -0.0032(7)
    C3 0.0466(9) 0.0539(10) 0.0446(9) -0.0076(8) 0.0107(7) -0.0055(8)
    C4 0.0561(10) 0.0722(12) 0.0427(10) -0.0119(9) 0.0145(8) -0.0019(9)
    C5 0.0567(10) 0.0636(12) 0.0414(10) -0.0032(9) 0.0036(8) -0.0037(8)
    C6 0.0439(8) 0.0481(10) 0.0487(10) -0.0033(7) 0.0021(7) -0.0025(8)
    C7 0.0453(9) 0.0518(10) 0.0476(10) -0.0073(7) 0.0111(7) 0.0024(8)
    C8 0.0514(9) 0.0459(9) 0.0393(9) -0.0042(7) 0.0044(7) -0.0007(7)
    C9 0.0520(9) 0.0543(11) 0.0470(10) -0.0077(8) 0.0064(8) 0.0025(8)
    C10 0.0543(10) 0.0788(14) 0.0546(12) -0.0118(10) -0.0058(8) 0.0012(10)
    C11 0.0759(13) 0.0842(15) 0.0423(11) -0.0087(11) -0.0059(9) 0.0016(10)
    C12 0.0717(12) 0.0652(12) 0.0428(10) -0.0087(10) 0.0062(8) 0.0012(9)
    C13 0.0566(10) 0.0566(11) 0.0452(10) -0.0116(8) 0.0081(8) -0.0013(8)
    C14 0.1101(18) 0.1055(18) 0.0469(12) -0.0257(15) 0.0171(12) 0.0029(12)
_geom_special_details
;
 All esds (except the esd in the dihedral angle between two l.s. planes)
 are estimated using the full covariance matrix.  The cell esds are taken
 into account individually in the estimation of esds in distances, angles
 and torsion angles; correlations between esds in cell parameters are only
 used when they are defined by crystal symmetry.  An approximate (isotropic)
 treatment of cell esds is used for estimating esds involving l.s. planes.
;
loop_
    _geom_bond_atom_site_label_1
    _geom_bond_atom_site_label_2
    _geom_bond_site_symmetry_2
    _geom_bond_distance
    _geom_bond_publ_flag
    O1 C3 . 1.2734(19) ?
    O2 C9 . 1.353(2) ?
    O2 H9 . 0.79(3) ?
    N1 C1 . 1.298(2) ?
    N1 C8 . 1.411(2) ?
    N1 H2 . 0.93(2) ?
    N2 O3 . 1.225(2) ?
    N2 O4 . 1.2280(18) ?
    N2 C6 . 1.446(2) ?
    C1 C2 . 1.416(2) ?
    C1 H1 . 0.9300 ?
    C2 C7 . 1.399(2) ?
    C2 C3 . 1.446(2) ?
    C3 C4 . 1.420(2) ?
    C4 C5 . 1.351(2) ?
    C4 H4 . 0.9300 ?
    C5 C6 . 1.405(2) ?
    C5 H5 . 0.9300 ?
    C6 C7 . 1.365(2) ?
    C7 H7 . 0.9300 ?
    C8 C13 . 1.389(2) ?
    C8 C9 . 1.394(2) ?
    C9 C10 . 1.383(3) ?
    C10 C11 . 1.379(3) ?
    C10 H10 . 0.9300 ?
    C11 C12 . 1.392(3) ?
    C11 H11 . 0.9300 ?
    C12 C13 . 1.382(2) ?
    C12 C14 . 1.513(3) ?
    C13 H13 . 0.9300 ?
    C14 H14A . 0.9600 ?
    C14 H14B . 0.9600 ?
    C14 H14C . 0.9600 ?
    C14 H14D . 0.9600 ?
    C14 H14E . 0.9600 ?
    C14 H14F . 0.9600 ?
loop_
    _geom_angle_atom_site_label_1
    _geom_angle_atom_site_label_2
    _geom_angle_atom_site_label_3
    _geom_angle_site_symmetry_1
    _geom_angle_site_symmetry_3
    _geom_angle
    _geom_angle_publ_flag
    C9 O2 H9 . . 112.4(18) ?
    C1 N1 C8 . . 128.37(14) ?
    C1 N1 H2 . . 114.1(13) ?
    C8 N1 H2 . . 117.6(13) ?
    O3 N2 O4 . . 122.47(16) ?
    O3 N2 C6 . . 118.86(15) ?
    O4 N2 C6 . . 118.67(15) ?
    N1 C1 C2 . . 123.24(14) ?
    N1 C1 H1 . . 118.4 ?
    C2 C1 H1 . . 118.4 ?
    C7 C2 C1 . . 118.74(14) ?
    C7 C2 C3 . . 120.10(14) ?
    C1 C2 C3 . . 121.17(14) ?
    O1 C3 C4 . . 122.77(14) ?
    O1 C3 C2 . . 120.57(15) ?
    C4 C3 C2 . . 116.67(14) ?
    C5 C4 C3 . . 122.11(15) ?
    C5 C4 H4 . . 118.9 ?
    C3 C4 H4 . . 118.9 ?
    C4 C5 C6 . . 119.96(16) ?
    C4 C5 H5 . . 120.0 ?
    C6 C5 H5 . . 120.0 ?
    C7 C6 C5 . . 121.13(15) ?
    C7 C6 N2 . . 119.33(15) ?
    C5 C6 N2 . . 119.53(15) ?
    C6 C7 C2 . . 120.03(14) ?
    C6 C7 H7 . . 120.0 ?
    C2 C7 H7 . . 120.0 ?
    C13 C8 C9 . . 120.51(15) ?
    C13 C8 N1 . . 123.79(15) ?
    C9 C8 N1 . . 115.70(14) ?
    O2 C9 C10 . . 125.12(16) ?
    O2 C9 C8 . . 115.95(15) ?
    C10 C9 C8 . . 118.92(15) ?
    C11 C10 C9 . . 119.98(17) ?
    C11 C10 H10 . . 120.0 ?
    C9 C10 H10 . . 120.0 ?
    C10 C11 C12 . . 121.78(18) ?
    C10 C11 H11 . . 119.1 ?
    C12 C11 H11 . . 119.1 ?
    C13 C12 C11 . . 118.04(17) ?
    C13 C12 C14 . . 120.65(18) ?
    C11 C12 C14 . . 121.31(18) ?
    C12 C13 C8 . . 120.75(16) ?
    C12 C13 H13 . . 119.6 ?
    C8 C13 H13 . . 119.6 ?
    C12 C14 H14A . . 109.5 ?
    C12 C14 H14B . . 109.5 ?
    H14A C14 H14B . . 109.5 ?
    C12 C14 H14C . . 109.5 ?
    H14A C14 H14C . . 109.5 ?
    H14B C14 H14C . . 109.5 ?
    C12 C14 H14D . . 109.5 ?
    C12 C14 H14E . . 109.5 ?
    H14D C14 H14E . . 109.5 ?
    C12 C14 H14F . . 109.5 ?
    H14D C14 H14F . . 109.5 ?
    H14E C14 H14F . . 109.5 ?
loop_
    _geom_torsion_atom_site_label_1
    _geom_torsion_atom_site_label_2
    _geom_torsion_atom_site_label_3
    _geom_torsion_atom_site_label_4
    _geom_torsion_site_symmetry_1
    _geom_torsion_site_symmetry_2
    _geom_torsion_site_symmetry_3
    _geom_torsion_site_symmetry_4
    _geom_torsion
    _geom_torsion_publ_flag
    C8 N1 C1 C2 . . . . -179.40(16) ?
    N1 C1 C2 C7 . . . . 177.42(16) ?
    N1 C1 C2 C3 . . . . -2.3(3) ?
    C7 C2 C3 O1 . . . . 179.29(16) ?
    C1 C2 C3 O1 . . . . -1.0(3) ?
    C7 C2 C3 C4 . . . . -0.8(2) ?
    C1 C2 C3 C4 . . . . 178.95(16) ?
    O1 C3 C4 C5 . . . . -179.43(18) ?
    C2 C3 C4 C5 . . . . 0.6(3) ?
    C3 C4 C5 C6 . . . . -0.4(3) ?
    C4 C5 C6 C7 . . . . 0.4(3) ?
    C4 C5 C6 N2 . . . . -178.90(16) ?
    O3 N2 C6 C7 . . . . 171.96(17) ?
    O4 N2 C6 C7 . . . . -8.3(2) ?
    O3 N2 C6 C5 . . . . -8.8(3) ?
    O4 N2 C6 C5 . . . . 170.98(16) ?
    C5 C6 C7 C2 . . . . -0.5(3) ?
    N2 C6 C7 C2 . . . . 178.75(15) ?
    C1 C2 C7 C6 . . . . -178.99(16) ?
    C3 C2 C7 C6 . . . . 0.7(3) ?
    C1 N1 C8 C13 . . . . 0.4(3) ?
    C1 N1 C8 C9 . . . . -179.56(17) ?
    C13 C8 C9 O2 . . . . 177.63(16) ?
    N1 C8 C9 O2 . . . . -2.4(2) ?
    C13 C8 C9 C10 . . . . -1.5(3) ?
    N1 C8 C9 C10 . . . . 178.44(16) ?
    O2 C9 C10 C11 . . . . -178.40(19) ?
    C8 C9 C10 C11 . . . . 0.7(3) ?
    C9 C10 C11 C12 . . . . 0.7(3) ?
    C10 C11 C12 C13 . . . . -1.2(3) ?
    C10 C11 C12 C14 . . . . 177.9(2) ?
    C11 C12 C13 C8 . . . . 0.4(3) ?
    C14 C12 C13 C8 . . . . -178.81(19) ?
    C9 C8 C13 C12 . . . . 1.0(3) ?
    N1 C8 C13 C12 . . . . -178.96(17) ?
loop_
    _geom_hbond_atom_site_label_D
    _geom_hbond_atom_site_label_H
    _geom_hbond_atom_site_label_A
    _geom_hbond_site_symmetry_A
    _geom_hbond_distance_DH
    _geom_hbond_distance_HA
    _geom_hbond_distance_DA
    _geom_hbond_angle_DHA
    _geom_hbond_publ_flag
    N1 H2 O1 . 0.93(2) 1.84(2) 2.6065(18) 138.1(17) yes
    O2 H9 O1 3_675 0.79(3) 1.81(3) 2.5817(18) 163(3) yes
    C1 H1 O4 3_465 0.93 2.32 3.220(2) 162.0 yes
_shelx_space_group_comment
;
The symmetry employed for this shelxl refinement is uniquely defined
by the following loop, which should always be used as a source of
symmetry information in preference to the above space-group names.
They are only intended as comments.
;
_shelx_estimated_absorpt_T_min     ?
_shelx_estimated_absorpt_T_max     ?
_shelx_hkl_file
;
   1   0   0   19.96    0.67
   1   0   0   20.18    0.65
   1   0   0   20.70    0.63
  -1   0   0   20.20    0.62
  -1   0   0   19.88    0.67
   2   0   0  514.42   12.40
  -2   0   0  436.59   12.34
  -2   0   0  517.22   11.75
   2   0   0  527.08   12.45
   2   0   0  516.06   11.78
   3   0   0   34.19    1.37
   3   0   0   32.40    1.31
   3   0   0   32.59    1.25
   4   0   0   62.41    2.10
  -4   0   0   63.03    1.95
   4   0   0   58.00    2.11
   4   0   0   60.29    1.99
  -5   0   0   16.79    1.15
   5   0   0   19.78    1.49
   5   0   0   18.52    1.47
   5   0   0   16.98    1.32
   6   0   0    2.63    0.99
   6   0   0    1.86    1.08
   6   0   0    3.14    0.94
   7   0   0   31.38    2.02
   7   0   0   30.12    1.97
   7   0   0   30.71    1.90
   8   0   0    3.43    1.35
   8   0   0    3.15    1.16
   9   0   0    2.24    1.45
   9   0   0   -1.62    1.09
   0   1   0    1.66    0.37
   0  -1   0    0.83    0.31
   0  -1   0    2.53    0.35
   0   1   0    2.43    0.41
   0  -1   0    2.02    0.37
   0  -1   0    2.65    0.35
   0   1   0    1.61    0.36
   0   1   0    1.52    0.33
   1  -1   0  922.07   22.65
  -1  -1   0  896.98   22.80
  -1  -1   0  911.34   21.76
  -1   1   0  923.93   22.60
  -1   1   0  920.07   21.43
   1  -1   0  923.86   22.58
   1  -1   0  912.41   21.44
   1   1   0  914.64   21.97
   1   1   0  921.30   22.67
   1   1   0  929.47   23.00
   1  -1   0  968.93   21.45
  -1   1   0  950.22   21.44
   2   1   0  388.05    8.98
   2   1   0  379.29    9.47
  -2  -1   0  372.22    9.43
  -2   1   0  387.87    9.03
  -2   1   0  384.30    9.51
   2   1   0  372.79    9.45
   2  -1   0  373.61    9.57
   2  -1   0  381.36    9.04
  -2  -1   0  382.43    8.94
   2  -1   0  381.29    9.06
  -3  -1   0   38.60    1.29
   3  -1   0   36.01    1.47
   3  -1   0   33.20    1.63
   3   1   0   37.23    1.43
   3  -1   0   36.93    1.47
   3   1   0   36.88    1.30
   3   1   0   40.09    1.43
  -3   1   0   34.35    1.45
   4   1   0  548.16   13.56
   4   1   0  543.49   13.52
  -4  -1   0  535.54   13.34
   4  -1   0  536.33   12.94
   4  -1   0  545.02   12.97
   4   1   0  537.63   12.83
   4  -1   0  534.93   13.69
   5   1   0   22.85    1.32
   5   1   0   19.62    1.42
   5  -1   0   25.87    1.59
   5  -1   0   20.58    1.48
   5  -1   0   19.62    1.67
   5   1   0   20.12    1.44
   6   1   0    2.87    1.01
   6  -1   0    2.37    0.96
   6  -1   0    3.59    1.21
   6   1   0    2.47    0.89
   6  -1   0    1.56    0.97
   7  -1   0    0.86    1.21
   7   1   0   -0.99    1.00
   7   1   0   -0.37    0.84
   7  -1   0   -1.19    0.98
   8   1   0   -0.91    1.15
   8   1   0   -0.16    0.96
   8  -1   0    0.83    1.34
   8  -1   0    0.83    1.09
   9   1   0    0.59    1.46
   9  -1   0    3.77    1.33
   9  -1   0    2.31    1.54
   0   2   0 3225.10   79.83
   0   2   0 3139.53   75.59
   0   2   0 3322.27   75.44
   0   2   0 3224.65   79.15
   0  -2   0 3238.35   79.27
   0  -2   0 3149.20   74.95
   0  -2   0 3365.53   74.55
   0  -2   0 3299.08   78.93
  -1  -2   0 9685.86  224.13
  -1   2   0 9526.07  237.12
  -1  -2   0 9868.57  236.98
  -1   2   0 9673.52  223.99
   1   2   0 9795.82  236.52
   1  -2   0 9514.74  224.26
   1  -2   0 9755.70  236.72
   1  -2   0 9775.87  224.59
  -1  -2   0 9999.86  224.28
   1  -2   0 9641.97  237.09
   1   2   0 9776.55  236.97
  -2   2   0   53.19    1.77
   2  -2   0   56.02    2.00
  -2   2   0   51.67    1.87
   2   2   0   54.08    1.61
   2  -2   0   56.01    1.88
   2  -2   0   53.71    1.85
   2  -2   0   55.39    1.85
   2   2   0   55.81    1.80
   2   2   0   54.67    1.74
  -2  -2   0   56.55    1.62
   3  -2   0   33.28    1.65
   3   2   0   32.70    1.37
  -3  -2   0   30.79    1.21
   3   2   0   32.57    1.38
   3  -2   0   31.41    1.52
   3   2   0   33.48    1.28
  -3   2   0   30.66    1.48
   3  -2   0   32.87    1.49
   3  -2   0   33.15    1.52
   4   2   0   11.80    1.09
   4   2   0    9.78    1.13
   4  -2   0   11.52    1.12
   4  -2   0    9.89    1.25
   4  -2   0   11.21    1.42
   4   2   0    8.89    0.93
  -4  -2   0    9.76    0.81
  -4   2   0   11.06    1.27
   5  -2   0    1.56    0.92
   5  -2   0    0.45    1.07
   5   2   0    0.55    0.69
   5  -2   0    0.28    0.96
   5   2   0    0.62    0.87
  -5   2   0   -0.46    0.79
   6  -2   0   20.09    1.60
   6   2   0   21.79    1.40
   6   2   0   20.93    1.55
   6  -2   0   20.99    1.70
   6  -2   0   22.20    1.95
   7  -2   0    0.10    1.24
   7  -2   0   -1.15    1.04
   7   2   0   -0.31    0.82
   7   2   0    0.25    1.02
   8   2   0    0.29    0.94
   8  -2   0   -0.46    1.45
   8  -2   0    1.58    1.31
   8   2   0    1.72    1.33
   9  -2   0    1.34    1.62
   9   2   0    0.24    1.45
   9  -2   0    0.03    1.29
   0   3   0   -0.40    0.67
   0   3   0   -0.16    0.59
   0   3   0    0.26    0.60
   0  -3   0   -0.49    0.49
   0  -3   0    0.17    0.67
   1   3   0   -0.32    0.47
  -1   3   0    0.30    0.54
  -1   3   0   -0.88    0.63
   1   3   0    0.16    0.54
  -1  -3   0   -0.70    0.53
  -1  -3   0   -0.10    0.43
  -1  -3   0    0.08    0.62
   1  -3   0    0.19    0.53
  -1   3   0   -0.36    0.61
   1  -3   0    0.87    0.69
   1  -3   0    0.05    0.60
   1   3   0    0.34    0.64
   2  -3   0  133.94    3.68
  -2   3   0  129.02    3.80
   2   3   0  128.92    3.66
   2   3   0  130.60    3.75
  -2  -3   0  126.09    3.44
   2  -3   0  134.80    3.76
   2   3   0  124.72    3.45
   2  -3   0  133.46    3.92
  -2   3   0  134.14    3.64
  -2   3   0  132.87    3.68
  -3   3   0  121.99    3.54
   3  -3   0  119.16    3.61
   3  -3   0  118.15    3.84
   3  -3   0  121.17    3.52
   3   3   0  118.55    3.49
  -3  -3   0  117.77    3.37
   3   3   0  121.84    3.28
   3   3   0  123.73    3.55
   4  -3   0   11.44    1.47
   4   3   0   11.00    1.17
   4  -3   0    9.97    1.55
   4   3   0   10.85    1.30
  -4   3   0   11.04    1.43
   4  -3   0    9.69    1.26
  -4  -3   0   10.80    0.94
   4   3   0   12.18    1.04
   5  -3   0   33.85    2.20
   5  -3   0   37.75    2.09
   5   3   0   39.22    1.83
   5   3   0   37.41    1.66
   5  -3   0   35.69    2.05
   6  -3   0    2.85    1.01
   6  -3   0    2.59    1.34
   6   3   0    3.22    0.85
   6   3   0    2.74    1.06
   7  -3   0   -1.48    1.03
   7   3   0   -1.52    0.82
   7  -3   0   -1.62    1.42
   7   3   0    1.22    1.03
   8   3   0    1.48    1.08
   8  -3   0    2.26    1.63
   8   3   0   -0.54    1.23
   8  -3   0    1.15    1.27
   0   4   0   79.89    2.50
   0  -4   0   81.73    2.57
   0   4   0   79.07    2.63
   0  -4   0   78.01    2.69
   0   4   0   79.69    2.60
   0  -4   0   79.78    2.48
  -1  -4   0  916.82   20.86
  -1   4   0  883.90   20.98
   1   4   0  891.92   22.02
  -1   4   0  909.74   20.95
   1  -4   0  807.32   20.93
  -1  -4   0  921.86   22.06
   1   4   0  894.09   20.85
   1  -4   0  905.44   20.92
   1  -4   0  882.79   22.16
  -1   4   0  859.35   22.07
  -2  -4   0   84.67    2.77
  -2   4   0   78.06    3.07
   2   4   0   88.66    2.82
   2   4   0   89.76    2.95
   2  -4   0   81.48    3.25
   2  -4   0   80.24    2.96
   2   4   0   89.92    2.66
  -2   4   0   81.87    2.96
   2  -4   0   79.91    3.07
   3  -4   0    9.37    1.37
   3  -4   0   11.36    1.66
   3   4   0   11.25    1.32
   3   4   0   10.02    1.08
   3   4   0    9.72    1.25
   3  -4   0    8.05    1.04
  -3   4   0    9.22    1.16
   4  -4   0    2.62    1.04
   4   4   0    1.67    0.89
  -4   4   0    2.80    1.02
   4  -4   0    2.05    1.01
   4   4   0    2.39    0.74
   4  -4   0    0.89    1.31
   5   4   0   15.35    1.51
   5   4   0   15.72    1.28
   5  -4   0   12.04    1.65
   5  -4   0   13.50    1.68
   6  -4   0    4.47    1.27
   6  -4   0    4.10    1.52
   6   4   0    3.98    0.94
   6   4   0    3.53    1.10
   7   4   0   -0.44    0.95
   7   4   0   -0.74    1.07
   7  -4   0   -1.97    1.34
   7  -4   0   -0.48    1.18
   8   4   0   -0.91    1.26
   8   4   0   -0.37    1.03
   8  -4   0   -3.23    1.48
   0  -5   0   -0.35    0.94
   0   5   0    0.56    0.76
   0  -5   0    0.61    0.84
   0   5   0   -1.05    0.82
   0   5   0   -0.24    0.82
  -1   5   0    6.37    1.24
  -1   5   0    8.71    1.31
   1   5   0    6.44    1.00
  -1   5   0    7.18    1.05
   1  -5   0    8.16    1.45
  -1  -5   0    6.33    1.10
   1   5   0    7.31    1.15
   1  -5   0    6.15    1.06
  -1  -5   0    5.81    1.09
  -2   5   0   47.86    2.34
  -2  -5   0   49.47    2.17
  -2   5   0   48.57    2.29
   2   5   0   42.61    1.91
   2   5   0   41.57    2.06
   2  -5   0   43.20    2.07
   2  -5   0   45.37    2.35
   2  -5   0   47.98    2.42
   3  -5   0    0.94    0.87
   3  -5   0    0.84    1.34
   3   5   0    0.40    0.76
   3  -5   0   -0.26    0.96
  -3   5   0    1.33    0.93
   3   5   0    1.20    0.96
   4  -5   0   -1.11    1.33
   4   5   0   -0.63    0.76
   4  -5   0   -0.51    1.09
   4   5   0    0.05    0.93
   5   5   0   -0.50    0.82
   5  -5   0   -0.46    1.01
   5   5   0    0.13    1.01
   5  -5   0    0.56    1.29
   6   5   0   17.15    1.50
   6   5   0   16.98    1.62
   6  -5   0   20.84    2.20
   7  -5   0   -2.07    1.47
   7   5   0   -0.13    0.97
   7   5   0   -1.64    1.23
   8   5   0    0.32    1.38
   8  -5   0   -3.23    1.57
   0   6   0   20.41    1.53
   0  -6   0   25.13    1.94
   0  -6   0   22.80    1.82
   0   6   0   22.94    1.85
   1   6   0    6.05    1.17
  -1  -6   0    4.93    1.18
  -1   6   0    4.61    1.14
   1   6   0    4.82    1.08
  -1   6   0    6.71    1.29
  -1  -6   0    6.36    1.35
  -1   6   0    6.10    1.06
   1  -6   0    5.08    1.48
   2  -6   0  154.47    5.29
  -2   6   0  155.50    5.10
   2   6   0  166.79    4.79
  -2  -6   0  161.10    5.00
   2   6   0  168.49    5.08
   2  -6   0  168.83    5.09
   3  -6   0    9.62    1.72
   3   6   0   11.01    1.35
   3   6   0   10.39    1.45
   4   6   0    0.36    0.95
   4  -6   0    0.10    1.51
   4   6   0   -0.08    0.78
   5   6   0    6.84    1.28
   5  -6   0    7.25    1.73
   5   6   0    9.50    1.34
   6  -6   0   -1.08    1.43
   6   6   0    0.77    1.16
   6   6   0   -1.83    0.88
   7   6   0   -0.41    1.24
   7   6   0   -0.20    1.14
   7  -6   0   -0.53    1.82
   0   7   0    1.24    1.26
   0  -7   0    1.07    1.39
   0   7   0    0.18    0.95
   1   7   0    0.44    1.06
   1   7   0    0.53    1.17
  -1  -7   0    1.42    1.27
   1  -7   0    1.47    1.43
  -1   7   0    0.64    1.30
   2   7   0    3.85    1.14
   2  -7   0    4.38    1.48
   2   7   0    3.87    1.05
  -2   7   0    3.73    1.32
   3   7   0   -0.01    0.98
   3   7   0    3.62    1.26
   3  -7   0   -0.79    1.61
  -3   7   0   -0.09    1.45
   4  -7   0   -0.11    1.46
   4   7   0   -1.51    0.89
   4   7   0    0.70    1.19
   5   7   0    5.94    1.26
   5  -7   0    7.55    2.05
   5   7   0    7.48    1.51
   6   7   0    1.22    1.37
   6  -7   0   -0.26    1.90
   6   7   0   -0.67    1.12
   7  -7   0    2.42    2.01
   7   7   0    0.22    1.47
   0   8   0   -0.90    1.38
   0  -8   0   -1.29    1.41
   1  -8   0    2.74    1.58
   1   8   0    1.28    1.35
  -1   8   0    0.23    1.46
   2   8   0    0.66    1.20
  -2   8   0    0.32    1.31
   2  -8   0    2.57    1.71
   2   8   0    0.63    1.20
   3   8   0    8.11    1.50
   3  -8   0   12.48    2.06
   3   8   0   10.95    1.71
   4   8   0    9.51    1.56
   4   8   0    7.59    1.67
   4  -8   0    7.85    2.16
   5  -8   0    2.61    2.03
   5   8   0   -2.05    1.35
   5   8   0    0.92    1.17
   6   8   0   -0.20    1.40
   6  -8   0    3.67    2.20
   6   8   0   -0.96    1.14
   0   9   0    0.05    1.40
  -1   9   0    3.80    1.62
   1   9   0    2.40    1.66
   2   9   0   -1.25    1.40
  -2   9   0    0.93    1.70
   2  -9   0   -1.44    1.75
   3   9   0   -1.41    1.41
   3  -9   0   -1.58    1.85
   4  -9   0   -0.96    1.96
   4   9   0   -1.51    1.37
   5   9   0    2.02    1.64
   5  -9   0   -0.89    1.89
   0  10   0    3.25    1.72
  -1  10   0    1.75    1.91
   1  10   0    0.73    1.58
  -2  10   0   -0.28    1.96
   2  10   0   -0.48    1.59
   3  10   0    0.90    1.59
   9   0  -1    0.65    1.14
   9   0  -1    0.21    1.40
   8   0  -1    0.90    1.22
   8   0  -1    0.85    1.05
   7   0  -1    0.13    1.05
   7   0  -1    1.13    1.00
   7   0  -1    1.52    0.91
   6   0  -1    0.02    0.87
   6   0  -1   -1.19    0.95
   6   0  -1   -0.28    0.80
   5   0  -1   -0.30    0.81
   5   0  -1    0.36    0.90
   5   0  -1   -0.55    0.74
  -5   0   1   -0.51    0.55
   4   0  -1    0.72    0.68
  -4   0   1   -0.13    0.51
   4   0  -1    0.28    0.59
   4   0  -1    0.50    0.73
   3   0  -1   -0.58    0.50
   3   0  -1   -0.05    0.44
   3   0  -1    0.34    0.51
  -3   0   1   -0.12    0.40
  -2   0   1    0.25    0.40
   2   0  -1   -0.25    0.40
   2   0  -1    0.35    0.42
  -2   0   1    1.16    0.37
  -2   0   1    0.41    0.37
   2   0  -1    0.31    0.47
  -1   0   1    0.96    0.19
   1   0  -1    0.22    0.20
   1   0  -1    0.50    0.19
  -1   0   1    0.69    0.21
  -1   0   1    0.52    0.22
   1   0  -1    0.49    0.23
  -1   0  -1    0.55    0.23
  -1   0  -1   -0.15    0.22
   1   0   1    0.27    0.22
   1   0   1    0.70    0.25
  -1   0  -1    1.19    0.32
   1   0   1    0.95    0.32
   2   0   1    0.95    0.52
   2   0   1   -0.13    0.53
  -2   0  -1   -0.55    0.41
   2   0   1    0.00    0.45
  -2   0  -1    0.18    0.42
   3   0   1    0.12    0.50
   3   0   1   -0.34    0.60
   3   0   1   -0.47    0.51
   4   0   1    0.04    0.70
   4   0   1   -0.15    0.68
   4   0   1   -1.29    0.65
  -5   0  -1   -0.13    0.68
   5   0   1   -0.46    0.80
   5   0   1   -0.51    0.86
   5   0   1    0.08    0.91
   6   0   1   -0.66    1.02
   6   0   1    0.84    0.85
   6   0   1    0.84    0.88
   7   0   1    0.60    0.97
   7   0   1    1.85    1.17
   7   0   1    0.93    1.03
   8   0   1    0.37    1.07
   8   0   1    0.78    1.27
   9   0   1    1.62    1.20
   9   0   1   -0.13    1.40
   9   1  -1    3.34    1.53
   9  -1  -1    0.23    1.54
   9  -1  -1    2.08    1.24
   8   1  -1    1.52    1.22
   8  -1  -1   -0.01    1.30
   8   1  -1    0.09    1.01
   8  -1  -1    0.09    1.11
   7   1  -1    2.59    1.07
   7   1  -1    2.23    0.92
   7  -1  -1    2.17    1.08
   7  -1  -1    0.87    1.05
   7  -1  -1   -0.61    1.11
   6  -1  -1    8.09    1.16
   6  -1  -1    8.20    1.30
   6   1  -1    8.92    1.19
   6   1  -1    6.83    0.96
   6  -1  -1    5.49    1.07
   5   1  -1    1.03    0.76
   5   1  -1   -0.31    0.81
   5   1  -1   -1.23    0.64
   5  -1  -1   -1.38    0.78
   5  -1  -1    0.08    0.83
   5  -1  -1    0.23    0.91
  -5   1   1   -0.15    0.71
   4   1  -1   34.91    1.49
   4  -1  -1   32.53    1.64
   4   1  -1   36.55    1.52
  -4  -1   1   35.44    1.12
   4   1  -1   33.62    1.35
   4  -1  -1   34.20    1.60
   4  -1  -1   32.64    1.57
   3  -1  -1  136.12    3.54
   3   1  -1  135.32    3.37
  -3  -1   1  131.63    3.41
   3   1  -1  133.98    3.57
   3  -1  -1  131.67    3.50
   3  -1  -1  125.39    3.71
   3   1  -1  133.83    3.56
  -2   1   1  112.34    2.92
  -2  -1   1  112.06    2.92
   2   1  -1  112.93    2.81
  -2   1   1  106.09    3.05
  -2  -1   1  110.24    2.79
   2   1  -1  116.67    2.97
   2  -1  -1  109.99    3.13
   2  -1  -1  110.17    2.96
   2   1  -1  115.03    2.97
  -2  -1   1  114.36    2.80
   2  -1  -1  115.49    2.94
  -2  -1   1  111.77    2.90
  -1  -1   1  630.40   14.99
   1   1  -1  646.01   14.86
  -1   1   1  611.36   15.41
   1  -1  -1  641.31   15.40
  -1  -1   1  605.96   15.07
  -1   1   1  620.06   15.41
   1   1  -1  642.63   15.55
   1   1  -1  626.39   15.59
  -1  -1   1  608.34   15.72
  -1  -1   1  612.30   15.66
  -1   1   1  628.91   14.61
   1  -1  -1  626.95   15.45
  -1   1   1  640.08   14.63
   1  -1  -1  632.49   14.64
   1   1  -1  623.10   15.01
   1  -1  -1  642.46   14.62
   0  -1   1    7.56    0.43
   0   1   1    5.62    0.36
   0   1  -1    7.14    0.38
   0  -1  -1    8.12    0.42
   0   1  -1    7.72    0.35
   0  -1   1    8.62    0.39
   0   1   1    8.59    0.43
   0  -1  -1    6.87    0.36
   0  -1   1    7.89    0.37
   0  -1   1    7.90    0.38
   0   1  -1    7.62    0.43
   0  -1  -1    8.28    0.39
   0   1  -1    6.95    0.37
   0   1   1    7.91    0.38
   1   1   1   64.78    1.80
   1  -1   1   64.17    1.76
  -1  -1  -1   63.71    1.79
  -1   1  -1   65.19    1.78
   1  -1   1   66.05    1.88
   1   1   1   64.74    1.81
   1  -1   1   65.58    1.78
   1   1   1   64.83    1.70
  -1  -1  -1   66.45    1.70
  -1   1  -1   65.27    1.90
   1  -1   1   64.61    1.85
  -1   1  -1   61.68    1.75
   2   1   1 1465.28   36.30
   2   1   1 1490.35   34.75
  -2   1  -1 1481.96   36.35
  -2   1  -1 1524.89   34.43
  -2  -1  -1 1481.87   34.41
   2   1   1 1407.38   36.52
   2  -1   1 1513.12   34.45
   2  -1   1 1527.08   36.43
   2  -1   1 1538.58   34.49
  -3   1  -1 2086.93   52.49
   3  -1   1 2212.24   49.55
   3   1   1 2122.91   50.18
   3  -1   1 2198.20   49.57
   3   1   1 2127.87   52.72
   3  -1   1 2191.02   52.38
   3   1   1 2110.15   52.42
  -4  -1  -1  283.24    7.22
   4  -1   1  289.65    7.13
   4   1   1  288.21    7.40
   4  -1   1  270.94    7.10
  -4   1  -1  281.98    7.37
   4   1   1  284.25    7.42
   4   1   1  287.49    7.02
   4  -1   1  270.40    7.52
   5  -1   1   -0.52    0.83
   5   1   1    1.62    0.77
   5   1   1    2.16    0.88
   5  -1   1    1.78    1.08
   5   1   1    1.07    0.87
   5  -1   1    0.95    0.83
   6  -1   1    0.58    1.14
   6   1   1   -0.19    0.73
   6   1   1   -1.10    0.91
   6  -1   1   -0.77    0.92
   6  -1   1    0.46    0.97
   7  -1   1    0.95    1.26
   7  -1   1   -0.69    0.93
   7   1   1   -1.24    0.87
   7   1   1   -0.53    1.04
   8   1   1    0.46    1.31
   8  -1   1    1.83    1.45
   8  -1   1    0.46    1.09
   8   1   1    0.17    1.00
   9  -1   1    0.80    1.27
   9   1   1   -0.20    1.38
   9  -1   1    0.71    1.56
   9  -2  -1   -2.18    1.45
   9   2  -1   -0.75    1.36
   9  -2  -1   -0.36    1.18
   8  -2  -1   -0.79    1.42
   8   2  -1    2.27    1.25
   8  -2  -1    0.25    1.14
   8   2  -1    1.96    1.03
   7  -2  -1   -0.01    1.18
   7   2  -1    0.30    0.81
   7   2  -1    2.21    1.08
   7  -2  -1    1.82    1.07
   6   2  -1   17.90    1.46
   6  -2  -1   17.61    1.51
   6  -2  -1   16.27    1.57
   6  -2  -1   14.25    1.77
   6   2  -1   14.81    1.21
   5  -2  -1   14.09    1.70
   5  -2  -1   12.13    1.37
   5   2  -1   13.81    1.09
   5  -2  -1   11.68    1.39
   5   2  -1   15.22    1.22
   5   2  -1   16.23    1.36
   4   2  -1    0.59    0.65
   4  -2  -1   -0.22    0.74
  -4   2   1   -1.11    0.74
   4   2  -1    0.67    0.66
   4  -2  -1    0.14    0.78
   4   2  -1   -0.08    0.54
   4  -2  -1   -0.58    0.90
   4  -2  -1   -0.07    0.80
   3  -2  -1    0.13    0.73
   3  -2  -1    1.27    0.71
  -3  -2   1    0.46    0.41
   3  -2  -1   -0.41    0.61
  -3   2   1    0.56    0.58
   3   2  -1    0.18    0.46
   3   2  -1    0.32    0.51
   3  -2  -1    1.25    0.70
   3   2  -1   -0.16    0.51
  -2  -2   1    7.83    0.62
   2   2  -1    5.91    0.60
   2  -2  -1    6.30    1.00
   2   2  -1    6.24    0.68
  -2  -2   1    7.01    0.64
   2  -2  -1    8.15    0.98
   2   2  -1    6.98    0.83
  -2   2   1    6.61    0.87
  -2   2   1    7.24    0.86
   2  -2  -1    8.25    0.81
   2  -2  -1    6.58    0.89
  -1   2   1 7869.67  182.21
  -1  -2   1 8101.66  182.16
   1   2  -1 7910.08  182.14
   1  -2  -1 7846.15  181.95
   1   2  -1 7804.14  192.49
   1   2  -1 8062.43  182.39
  -1  -2   1 7831.93  182.05
  -1   2   1 8042.02  181.95
   1  -2  -1 7907.13  192.04
  -1   2   1 7567.28  192.26
   1  -2  -1 7845.08  182.17
   1  -2  -1 7942.31  192.51
   1   2  -1 7824.64  192.02
   0  -2   1 2779.38   67.59
   0  -2   1 2745.81   63.95
   0   2   1 2764.96   68.26
   0  -2  -1 2774.51   64.59
   0  -2   1 2754.42   67.87
   0   2  -1 2666.98   68.18
   0   2  -1 2700.78   67.14
   0   2   1 2860.08   64.29
   0   2   1 2812.76   67.17
   0  -2   1 2874.49   63.79
   0   2  -1 2827.05   64.00
   0   2   1 2783.24   64.18
   0   2  -1 2746.60   64.53
   0  -2  -1 2821.49   67.26
   0  -2  -1 2645.28   63.98
   0  -2  -1 2770.92   67.71
   1   2   1   97.44    2.78
  -1  -2  -1  101.94    2.56
  -1   2  -1   86.84    2.71
  -1  -2  -1   94.47    2.63
   1  -2   1   84.23    2.79
   1  -2   1   90.16    2.68
  -1  -2  -1   99.53    2.76
   1   2   1  104.58    2.74
   1   2   1  103.33    2.59
   1  -2   1   94.94    2.89
  -1   2  -1   89.67    2.86
   1  -2   1   86.44    2.95
  -2   2  -1   68.23    2.13
   2   2   1   67.89    2.15
   2  -2   1   69.91    2.15
   2   2   1   70.33    1.97
   2   2   1   67.03    2.10
  -2   2  -1   69.44    2.14
   2  -2   1   68.27    2.20
   2  -2   1   66.04    2.15
   2  -2   1   69.83    2.28
  -2  -2  -1   68.21    1.92
   3  -2   1   11.92    1.11
  -3  -2  -1   10.98    0.88
   3  -2   1   10.64    1.04
   3   2   1   11.05    1.06
   3   2   1   11.79    0.99
   3   2   1   11.63    0.90
   3  -2   1   12.34    1.13
  -3   2  -1   12.03    1.15
   4   2   1   20.76    1.36
   4   2   1   21.65    1.23
   4  -2   1   23.85    1.49
   4   2   1   19.89    1.42
   4  -2   1   21.85    1.64
  -4  -2  -1   21.25    1.12
  -4   2  -1   20.11    1.41
   4  -2   1   22.18    1.50
  -5   2  -1    3.69    1.01
   5  -2   1    2.13    1.20
   5   2   1    2.92    0.82
   5  -2   1    2.11    0.98
   5   2   1    3.09    0.93
   5  -2   1    2.69    0.98
   6  -2   1    6.94    1.20
   6   2   1    9.40    1.18
   6  -2   1   12.44    1.74
   6   2   1    9.33    1.35
   6  -2   1    9.92    1.39
   7  -2   1    3.77    1.19
   7   2   1    2.45    0.98
   7  -2   1    2.00    1.35
   7   2   1    3.89    1.26
   8   2   1    2.71    1.11
   8   2   1    0.65    1.35
   8  -2   1    1.25    1.59
   8  -2   1    1.26    1.26
   9  -2   1    3.39    1.76
   9  -2   1   -0.80    1.32
   9   2   1    1.61    1.49
   8   3  -1   -0.21    0.93
   8  -3  -1   -0.31    1.21
   8   3  -1    0.32    1.21
   8  -3  -1   -1.35    1.55
   7  -3  -1    1.66    1.46
   7   3  -1    1.76    1.09
   7   3  -1    2.70    0.95
   7  -3  -1    1.80    1.20
   6  -3  -1    2.76    1.11
   6   3  -1    1.77    0.77
   6  -3  -1    3.56    1.34
   6   3  -1    2.89    0.94
   5  -3  -1   52.72    2.36
   5   3  -1   53.69    2.00
   5  -3  -1   53.39    2.60
   5   3  -1   52.11    2.11
   5  -3  -1   53.98    2.41
   4   3  -1   30.95    1.38
   4   3  -1   31.80    1.66
   4  -3  -1   30.57    1.82
   4  -3  -1   31.00    1.66
  -4   3   1   31.01    1.76
   4  -3  -1   29.33    1.94
   4   3  -1   32.43    1.56
   3  -3  -1   48.36    1.88
  -3   3   1   50.07    1.95
  -3  -3   1   47.29    1.63
   3   3  -1   46.18    1.83
   3  -3  -1   47.12    2.15
   3  -3  -1   47.19    2.06
   3   3  -1   46.43    1.75
   3   3  -1   46.24    1.63
   2   3  -1   55.82    1.82
  -2   3   1   60.60    2.10
   2   3  -1   58.95    1.97
  -2   3   1   60.00    2.09
  -2  -3   1   59.11    1.81
   2  -3  -1   55.68    2.20
  -2   3   1   62.22    2.17
   2  -3  -1   58.23    2.10
   2  -3  -1   63.13    2.10
   2   3  -1   58.22    2.01
   1   3  -1   26.10    1.24
  -1  -3   1   24.27    1.25
  -1  -3   1   26.70    1.11
  -1  -3   1   27.79    1.22
   1  -3  -1   26.49    1.31
   1   3  -1   25.75    1.26
   1  -3  -1   25.76    1.39
   1   3  -1   26.03    1.15
   1   3  -1   27.10    1.35
   1  -3  -1   28.87    1.26
  -1   3   1   28.97    1.36
  -1   3   1   27.31    1.29
   0  -3   1  643.09   14.82
   0   3   1  619.10   14.83
   0   3  -1  619.45   15.67
   0  -3  -1  646.93   14.90
   0   3  -1  637.76   14.89
   0  -3  -1  626.67   15.73
   0  -3  -1  632.22   14.83
   0   3  -1  631.55   14.84
   0  -3   1  640.60   14.88
   0   3   1  609.77   15.67
   0   3   1  635.48   14.90
   0  -3   1  617.69   15.71
  -1   3  -1  119.95    3.30
  -1   3  -1  120.07    3.50
   1  -3   1  116.71    3.58
  -1  -3  -1  121.81    3.45
   1  -3   1  117.60    3.29
   1   3   1  120.57    3.21
  -1  -3  -1  124.06    3.29
   1   3   1  118.98    3.38
  -1  -3  -1  114.98    3.18
   1  -3   1  116.88    3.32
   1   3   1  121.12    3.49
  -1   3  -1  121.65    3.35
   2   3   1   93.85    2.68
   2  -3   1   96.43    2.85
   2  -3   1   92.17    3.11
  -2   3  -1   99.56    2.89
  -2  -3  -1   86.29    2.81
   2  -3   1   93.93    2.89
  -2  -3  -1   94.81    2.69
   2   3   1   92.51    2.87
   2   3   1   92.34    2.92
  -2   3  -1   93.03    2.97
   3   3   1   83.75    2.49
   3  -3   1   82.09    2.98
   3  -3   1   76.98    2.72
   3  -3   1   86.25    2.81
   3   3   1   81.73    2.61
   3   3   1   82.79    2.71
  -3   3  -1   77.99    2.61
   4  -3   1    1.05    0.91
   4  -3   1    1.51    0.94
  -4  -3  -1    0.20    0.66
   4   3   1    1.69    0.82
   4   3   1    1.10    0.70
   4  -3   1    0.70    1.14
   4   3   1   -0.07    0.79
  -4   3  -1    0.80    1.07
   5  -3   1   54.54    2.45
   5  -3   1   55.49    2.67
   5   3   1   55.27    2.28
   5  -3   1   57.24    2.48
   5   3   1   56.45    2.11
  -5   3  -1   52.90    2.37
   6  -3   1    0.94    1.03
   6   3   1   -0.42    0.91
   6   3   1    0.54    0.80
   6  -3   1    1.13    1.32
   7   3   1   -0.22    1.06
   7  -3   1    0.19    1.49
   7  -3   1   -0.61    1.10
   7   3   1    0.24    0.87
   8   3   1    2.62    1.13
   8  -3   1    3.25    1.68
   8   3   1    5.76    1.51
   8  -3   1    3.53    1.40
   8  -4  -1   -0.88    1.56
   8   4  -1   -1.17    0.96
   8   4  -1    1.67    1.39
   7   4  -1   -1.50    0.85
   7   4  -1   -0.42    1.06
   7  -4  -1   -1.38    1.31
   7  -4  -1   -0.26    1.18
   6  -4  -1    0.72    1.43
   6   4  -1    0.72    0.93
   6  -4  -1    3.01    1.24
   6   4  -1    1.39    0.85
   5   4  -1    1.91    0.77
   5  -4  -1    0.12    1.15
   5   4  -1    1.64    0.88
   5  -4  -1    0.86    1.01
   4   4  -1    1.57    0.88
   4  -4  -1    0.82    0.98
  -4   4   1   -0.76    0.93
   4  -4  -1   -0.49    1.25
   4   4  -1    1.74    0.72
   4  -4  -1   -0.59    0.85
   3  -4  -1    3.42    1.00
  -3  -4   1    5.52    0.83
   3   4  -1    3.05    0.85
   3   4  -1    4.67    0.99
  -3   4   1    4.07    1.01
   3  -4  -1    3.56    1.16
   3   4  -1    4.11    0.77
   3  -4  -1    3.76    0.87
   2   4  -1  633.71   15.30
   2   4  -1  617.87   15.21
   2  -4  -1  603.41   14.65
  -2   4   1  626.26   14.69
  -2   4   1  600.73   15.38
   2  -4  -1  579.28   14.55
   2  -4  -1  584.24   15.48
   2   4  -1  589.93   14.39
  -2  -4   1  610.67   15.17
  -1   4   1  169.38    4.95
   1  -4  -1  173.49    4.67
   1   4  -1  165.24    4.55
  -1  -4   1  174.87    4.66
  -1   4   1  175.31    4.87
   1   4  -1  175.10    4.85
  -1   4   1  168.69    4.66
  -1  -4   1  173.65    4.90
   1  -4  -1  176.69    4.81
   1  -4  -1  167.49    5.08
   1   4  -1  183.52    4.70
   0   4  -1   16.19    1.24
   0   4   1   16.95    1.15
   0   4   1   17.75    1.27
   0  -4  -1   16.66    1.13
   0  -4   1   16.63    1.12
   0   4  -1   17.26    1.19
   0  -4   1   18.42    1.43
   0   4   1   16.64    1.19
   0  -4  -1   20.23    1.49
   0  -4  -1   21.74    1.43
   0  -4   1   18.24    1.39
   0   4  -1   16.77    1.12
   1  -4   1  956.85   21.98
  -1  -4  -1  917.90   21.90
   1  -4   1  927.98   23.30
  -1   4  -1  932.59   22.04
  -1   4  -1  933.02   21.99
  -1   4  -1  913.16   23.20
   1   4   1  938.91   23.16
  -1  -4  -1  940.97   23.17
   1   4   1  941.05   21.91
  -2  -4  -1   55.28    2.16
   2   4   1   56.62    2.25
  -2  -4  -1   52.00    2.06
   2  -4   1   48.55    2.22
  -2   4  -1   42.38    2.29
   2   4   1   52.44    1.91
   2   4   1   55.59    2.07
   2  -4   1   46.58    2.32
  -2   4  -1   45.07    2.21
   2  -4   1   49.03    2.13
  -3   4  -1    2.32    0.99
   3   4   1    0.64    0.85
   3   4   1    1.41    0.70
   3   4   1    1.98    0.86
   3  -4   1    0.12    1.19
   3  -4   1    1.04    0.95
   3  -4   1    1.80    0.95
   4   4   1   11.07    1.17
   4   4   1   10.00    1.31
   4  -4   1   12.11    1.55
   4  -4   1   12.23    1.59
   4  -4   1    9.90    1.44
   5   4   1   15.13    1.47
   5  -4   1   14.80    1.69
   5  -4   1   18.74    1.95
   5   4   1   12.72    1.26
   6   4   1    1.01    0.86
   6  -4   1   -0.05    1.39
   6   4   1    0.15    1.01
   6  -4   1    0.55    1.15
   7   4   1    1.85    0.98
   7  -4   1    0.58    1.48
   7   4   1   -1.90    1.13
   8  -4   1   -1.52    1.71
   8   4   1    1.48    1.14
   8   4   1    0.08    1.37
   8   5  -1    1.14    1.42
   8  -5  -1    2.90    1.81
   7   5  -1    7.80    1.23
   7  -5  -1   10.00    2.06
   7   5  -1    6.70    1.45
   6   5  -1    1.19    1.05
   6   5  -1    1.40    0.90
   6  -5  -1    1.68    1.52
   5  -5  -1    0.86    1.08
   5   5  -1   -0.60    0.78
   5   5  -1    0.70    0.99
   5  -5  -1    0.92    1.44
   4   5  -1    1.80    0.82
   4  -5  -1   -1.40    1.33
   4   5  -1    2.23    0.98
   4  -5  -1    0.95    1.17
   3   5  -1    0.50    0.87
   3  -5  -1    0.62    1.33
   3  -5  -1   -1.21    1.10
   3  -5  -1    0.96    0.91
   3   5  -1    0.06    0.74
  -3   5   1    0.75    0.89
  -3   5   1    0.08    1.18
  -2   5   1   -0.65    1.06
  -2   5   1    1.20    0.98
   2   5  -1   -0.61    0.86
   2  -5  -1    0.66    0.98
   2  -5  -1    1.12    0.84
   2  -5  -1   -0.02    1.09
   2   5  -1    0.88    0.80
  -2  -5   1    0.92    0.98
  -1   5   1  138.39    4.33
   1  -5  -1  140.11    4.57
  -1  -5   1  149.97    4.25
   1  -5  -1  149.19    4.31
  -1  -5   1  144.87    4.45
  -1   5   1  147.70    4.54
   1   5  -1  150.82    4.21
  -1   5   1  147.48    4.26
   1   5  -1  147.67    4.43
   0   5  -1    4.10    0.92
   0   5   1    4.42    0.89
   0   5   1    4.58    1.10
   0  -5   1    3.23    0.92
   0  -5   1    3.74    1.24
   0  -5  -1    4.73    1.24
   0   5  -1    2.50    1.04
   0  -5  -1    6.56    1.12
   0   5  -1    3.43    0.96
  -1  -5  -1   48.46    2.17
  -1   5  -1   46.70    2.20
  -1  -5  -1   46.43    2.13
  -1   5  -1   49.98    2.39
  -1   5  -1   47.71    2.05
   1   5   1   43.66    2.06
   1  -5   1   54.17    2.22
   1   5   1   52.63    2.09
   1  -5   1   46.69    2.30
   2  -5   1   64.17    2.87
  -2  -5  -1   57.69    2.42
  -2   5  -1   60.28    2.53
   2   5   1   54.63    2.16
   2  -5   1   59.43    2.56
   2   5   1   55.37    2.39
   2  -5   1   67.53    2.61
  -2   5  -1   59.89    2.58
   3  -5   1    0.04    0.99
  -3   5  -1    7.74    1.18
   3   5   1    8.37    1.25
   3   5   1    3.04    0.84
  -3  -5  -1    2.60    1.01
   3  -5   1    2.15    1.10
   3  -5   1    2.87    1.29
   4   5   1   -0.49    0.82
   4  -5   1    0.93    1.06
   4   5   1    1.27    0.98
   4  -5   1   -2.54    1.24
   5   5   1   18.43    1.64
   5   5   1   16.24    1.36
   5  -5   1   18.01    2.13
   5  -5   1   14.62    1.87
   6   5   1    0.97    1.14
   6   5   1    0.42    0.93
   6  -5   1    1.05    1.45
   7  -5   1    1.57    1.72
   7   5   1    0.82    1.02
   7   5   1    0.52    1.25
   8   5   1   -0.65    1.49
   8  -5   1   -0.23    1.78
   7   6  -1    1.64    1.11
   7  -6  -1    1.68    1.85
   7   6  -1   -0.77    1.24
   6  -6  -1   -1.04    1.60
   6   6  -1   -0.14    0.95
   6   6  -1   -0.40    1.09
   5   6  -1    0.71    0.94
   5   6  -1    0.77    1.07
   5  -6  -1   -1.47    1.46
   4  -6  -1   -1.36    1.31
   4   6  -1   -0.08    1.03
   4   6  -1   -1.52    0.81
   3   6  -1   42.55    2.08
   3  -6  -1   37.23    2.47
  -3   6   1   40.86    2.38
   3   6  -1   40.11    2.11
   2   6  -1  159.58    4.96
   2  -6  -1  168.49    5.40
  -2   6   1  161.05    5.16
   2  -6  -1  154.20    4.94
   2   6  -1  162.13    4.72
  -2  -6   1  150.56    4.83
  -1   6   1    2.71    1.24
  -1   6   1    0.36    0.91
   1   6  -1    1.18    0.99
  -1  -6   1    0.44    0.99
   1  -6  -1    1.05    0.88
   1   6  -1    1.60    0.99
   1  -6  -1   -0.19    1.32
  -1  -6   1   -1.24    1.10
   0  -6   1    4.23    1.39
   0  -6  -1    0.74    1.27
   0   6   1    3.28    1.04
   0   6  -1    5.65    1.28
   0  -6  -1    2.26    1.04
   0   6  -1    1.16    0.98
   0   6  -1    2.04    0.88
   0   6   1    1.44    1.05
   0  -6   1    1.62    0.99
  -1  -6  -1    8.77    1.32
   1  -6   1    7.42    1.44
  -1   6  -1    5.01    1.36
   1   6   1    6.34    1.04
  -1   6  -1    6.36    1.21
  -1  -6  -1    8.83    1.25
   1   6   1    7.25    1.32
  -1   6  -1    4.13    1.32
  -2   6  -1   24.87    2.00
   2  -6   1   27.40    2.36
   2   6   1   28.25    1.90
  -2  -6  -1   27.60    1.94
   2   6   1   26.50    1.80
   2  -6   1   29.86    2.29
   3  -6   1   26.26    2.17
   3   6   1   30.14    1.87
   3   6   1   32.67    1.79
   4  -6   1   13.29    1.99
   4   6   1   10.22    1.40
   4   6   1   10.46    1.37
   5  -6   1   -1.46    1.56
   5   6   1    0.54    0.87
   5   6   1    0.89    1.15
   6   6   1   -0.05    1.00
   6  -6   1   -0.98    1.62
   6   6   1   -0.49    1.16
   7   6   1   -0.25    1.14
   7   6   1   -0.06    1.40
   7  -6   1   -0.10    1.73
   7   7  -1   -0.85    1.41
   7  -7  -1    2.30    2.00
   6   7  -1   12.15    1.67
   6  -7  -1   12.51    2.16
   6   7  -1   10.88    1.69
   5   7  -1    6.06    1.29
   5  -7  -1    9.61    2.09
   5   7  -1    4.56    1.40
   4   7  -1   -0.78    0.94
   4  -7  -1    0.80    1.51
   4   7  -1   -1.93    1.05
   3   7  -1    3.19    1.13
   3  -7  -1    0.79    1.46
   3   7  -1    3.31    1.24
  -3   7   1    0.08    1.49
  -2   7   1   -1.38    1.26
   2   7  -1    0.39    1.03
   2  -7  -1    1.41    1.39
   2   7  -1    0.32    1.12
   1   7  -1    3.12    1.13
  -1  -7   1    2.34    1.27
   1   7  -1    3.45    1.18
   1  -7  -1    2.38    1.32
  -1   7   1    2.49    1.35
   0   7  -1   19.98    1.94
   0  -7  -1   20.14    2.08
   0  -7   1   19.89    1.87
   0   7   1   21.89    1.97
   0   7  -1   19.72    1.63
   0   7   1   18.71    1.60
   1  -7   1   11.75    1.83
  -1  -7  -1   13.08    1.80
   1   7   1   11.68    1.70
  -1   7  -1   10.96    1.68
   1   7   1   11.87    1.66
   2   7   1   -1.62    0.96
  -2   7  -1    0.84    1.35
   2   7   1    0.49    1.05
   2  -7   1   -2.28    1.43
   3   7   1    1.69    1.05
   3  -7   1    1.50    1.46
   3   7   1   -0.26    1.04
   4  -7   1    1.74    1.77
   4   7   1    3.05    1.04
   4   7   1    3.90    1.34
   5   7   1    2.15    1.10
   5   7   1    2.48    1.29
   5  -7   1    1.21    1.84
   6  -7   1    6.48    2.17
   6   7   1    4.30    1.50
   6   7   1    3.20    1.26
   7  -7   1    1.66    2.02
   7   7   1   -0.76    1.38
   6   8  -1   -2.49    1.13
   6  -8  -1   -0.06    2.02
   6   8  -1    0.35    1.43
   5   8  -1   -1.40    1.40
   5  -8  -1    1.03    1.92
   5   8  -1    1.16    1.29
   4   8  -1   -0.81    1.15
   4   8  -1    0.87    1.28
   4  -8  -1    1.60    1.72
  -3   8   1   22.84    2.50
   3   8  -1   15.26    1.85
   3  -8  -1   16.29    2.26
   3   8  -1   21.00    2.03
   2  -8  -1   22.28    2.24
  -2   8   1   21.96    2.14
   2   8  -1   22.92    2.05
   2   8  -1   24.36    2.06
   1   8  -1    0.59    1.40
   1  -8  -1   -0.37    1.49
  -1   8   1   -0.95    1.25
   0   8  -1   -0.84    1.37
   0  -8  -1   -0.60    1.26
   0   8   1   -1.09    1.16
   0  -8   1   -1.96    1.36
  -1   8  -1    0.60    1.32
   1   8   1   -0.07    1.15
   1  -8   1   -3.44    1.35
  -2   8  -1    7.26    1.77
   2  -8   1    7.32    1.91
   2   8   1    6.72    1.56
   3  -8   1    0.64    1.63
   3   8   1    0.35    1.23
   3   8   1   -0.22    1.15
   4  -8   1    0.85    1.92
   4   8   1   -0.57    1.26
   4   8   1    0.41    1.16
   5  -8   1    0.57    1.93
   5   8   1   -0.04    1.16
   5   8   1   -0.50    1.37
   6   8   1   -0.40    1.21
   6  -8   1    1.50    2.01
   6   8   1    0.50    1.47
   5   9  -1   -2.05    1.38
   5  -9  -1   -2.30    1.96
   4  -9  -1   -2.25    1.92
   4   9  -1    1.02    1.53
   3   9  -1    3.02    1.60
   3  -9  -1   -2.55    1.85
  -3   9   1    0.32    1.82
   2  -9  -1    0.91    1.91
  -2   9   1    0.95    1.74
   2   9  -1   -0.72    1.46
  -1   9   1    0.04    1.45
   1   9  -1   -0.90    1.47
   0   9   1    1.55    1.68
   0   9  -1    2.25    1.51
   1   9   1    1.14    1.52
  -1   9  -1   -0.88    1.66
  -2   9  -1    2.68    1.83
   2   9   1   -1.79    1.36
   2  -9   1   -1.37    1.70
   3  -9   1   -4.58    1.48
   3   9   1    0.55    1.42
   4  -9   1   -0.72    1.98
   4   9   1    1.08    1.49
   5  -9   1    1.38    2.15
   5   9   1    1.65    1.54
   3  10  -1    2.21    1.79
  -2  10   1   -2.77    1.80
   2  10  -1   -1.51    1.60
  -1  10   1    0.98    1.97
   1  10  -1    3.21    1.70
   0  10   1   -0.45    1.81
   0  10  -1   -0.74    1.52
  -1  10  -1    1.02    1.70
   1  10   1   -1.48    1.49
   2  10   1   -0.16    1.63
  -2  10  -1    2.24    1.80
   3  10   1    4.22    1.80
   9   0  -2   -0.60    1.05
   9   0  -2   -2.42    1.27
   8   0  -2   -0.67    1.18
   8   0  -2   -0.04    0.97
   7   0  -2   17.70    1.51
   7   0  -2   20.00    1.73
   7   0  -2   21.66    1.64
   6   0  -2    7.56    1.02
   6   0  -2    8.98    1.26
   6   0  -2    8.94    1.10
   5   0  -2    7.27    1.06
   5   0  -2    7.73    1.05
   4   0  -2   38.05    1.43
  -4   0   2   38.49    1.25
   4   0  -2   37.09    1.51
   4   0  -2   36.63    1.58
   3   0  -2   84.08    2.30
   3   0  -2   84.87    2.46
  -3   0   2   85.40    2.29
   3   0  -2   88.33    2.43
  -2   0   2  884.03   22.00
  -2   0   2  852.89   21.78
   2   0  -2  889.97   20.48
   2   0  -2  893.31   21.58
   2   0  -2  861.28   21.47
   1   0  -2 2891.80   79.76
   0   0   2   -4.98    0.07
  -1   0  -2  497.33   12.26
   1   0   2  503.36   11.63
   1   0   2  496.89   12.27
   1   0   2  501.51   12.24
  -1   0  -2  498.14   11.62
  -1   0  -2  484.54   12.23
   2   0   2  802.95   19.83
  -2   0  -2  828.17   18.79
   2   0   2  795.94   19.87
  -2   0  -2  804.24   19.84
   2   0   2  811.05   18.82
   3   0   2    3.48    0.70
   3   0   2    2.69    0.68
  -3   0  -2    3.06    0.64
   3   0   2    3.55    0.67
   4   0   2   -1.08    0.80
   4   0   2    0.96    0.80
   4   0   2   -0.15    0.71
   5   0   2   31.86    1.66
   5   0   2   27.28    1.71
   5   0   2   28.82    1.78
   6   0   2   23.48    1.71
   6   0   2   26.72    1.63
   7   0   2   31.56    1.90
   7   0   2   29.55    2.05
   8   0   2    0.76    1.32
   8   0   2   -0.55    1.07
   9   0   2    1.06    1.21
   9   0   2    1.57    1.61
   9   1  -2    0.61    1.36
   9  -1  -2    1.71    1.21
   9  -1  -2   -0.28    1.34
   8   1  -2    0.99    0.91
   8  -1  -2   -0.14    1.09
   8   1  -2    0.06    1.16
   8  -1  -2    1.15    1.27
   7  -1  -2    0.47    1.02
   7   1  -2    0.52    0.99
   7  -1  -2   -1.12    0.90
   7  -1  -2   -0.01    1.12
   7   1  -2    0.19    0.86
   6  -1  -2   -0.63    0.78
   6   1  -2   -0.80    0.69
   6  -1  -2   -1.62    0.78
   6  -1  -2   -0.46    1.03
   6   1  -2    0.51    0.89
   5  -1  -2    0.15    0.95
   5   1  -2    0.63    0.68
   5  -1  -2    0.79    0.84
  -5   1   2    2.23    0.70
   5  -1  -2    1.26    0.84
   5   1  -2    0.59    0.77
   5   1  -2    1.72    0.81
   4   1  -2   29.26    1.30
  -4   1   2   28.40    1.31
   4  -1  -2   28.09    1.41
   4  -1  -2   28.71    1.57
   4   1  -2   28.42    1.30
   4   1  -2   29.97    1.21
   4  -1  -2   30.02    1.39
   3   1  -2   38.03    1.29
   3   1  -2   37.07    1.28
   3   1  -2   36.61    1.20
   3  -1  -2   38.87    1.45
   3  -1  -2   37.57    1.55
   3  -1  -2   36.80    1.37
   2   1  -2    4.75    0.55
   2  -1  -2    4.98    0.72
   2  -1  -2    4.32    0.68
  -2   1   2    5.16    0.76
   2   1  -2    4.47    0.45
   2  -1  -2    4.63    0.66
   2  -1  -2    4.37    0.58
   2   1  -2    4.84    0.53
  -2   1   2    5.13    0.69
   1  -1  -2    6.85    0.58
   1  -1  -2    7.97    0.48
  -1  -1   2    8.86    0.35
  -1   1   2    7.74    0.56
   1   1  -2    8.26    0.41
   1   1  -2    7.44    0.35
   1  -1  -2    7.50    0.60
   1  -1  -2    7.09    0.54
   1   1  -2    8.11    0.39
  -1  -1   2    8.20    0.37
  -1   1   2    7.14    0.62
  -1   1   2    6.63    0.55
   1   1  -2    7.95    0.37
   0  -1   2    1.00    0.23
   0  -1   2    0.79    0.25
   0  -1  -2    0.57    0.26
   0   1  -2    0.79    0.24
   0   1  -2    0.91    0.24
   0  -1   2    0.70    0.27
   0   1   2    0.50    0.22
   0   1   2    0.83    0.27
   0   1  -2    1.03    0.24
   0  -1  -2    0.71    0.24
   0   1  -2    1.26    0.28
   0  -1   2    0.53    0.24
   0  -1  -2    1.43    0.29
  -1  -1  -2  531.68   13.16
   1   1   2  529.87   13.16
   1  -1   2  546.61   12.50
   1   1   2  534.88   13.15
   1  -1   2  556.28   12.51
  -1   1  -2  537.52   13.18
  -1   1  -2  505.04   12.46
  -1  -1  -2  528.29   13.13
  -1   1  -2  521.20   12.48
   1   1   2  541.46   12.47
   1  -1   2  526.42   13.20
  -1  -1  -2  540.34   12.45
   2  -1   2  127.92    3.29
   2   1   2  120.39    3.42
  -2   1  -2  124.02    3.27
   2   1   2  126.15    3.21
  -2  -1  -2  118.49    3.33
  -2   1  -2  124.90    3.44
   2  -1   2  128.67    3.32
   2   1   2  125.21    3.39
   2  -1   2  123.69    3.47
  -2  -1  -2  121.91    3.16
   3  -1   2 1534.95   37.84
   3   1   2 1559.07   37.77
  -3   1  -2 1536.18   37.75
   3   1   2 1491.01   35.72
   3  -1   2 1545.16   35.82
   3   1   2 1553.15   37.71
   3  -1   2 1605.90   35.82
  -4   1  -2  279.44    7.49
   4   1   2  294.77    7.13
   4   1   2  286.51    7.54
   4   1   2  289.95    7.51
   4  -1   2  291.80    7.25
   4  -1   2  279.76    7.65
   4  -1   2  275.22    7.22
  -5   1  -2   15.37    1.33
   5  -1   2   14.85    1.54
   5  -1   2   15.48    1.58
   5  -1   2   15.98    1.36
   5   1   2   15.86    1.52
   5   1   2   14.70    1.34
   5   1   2   12.49    1.25
   6  -1   2   -0.25    1.08
   6  -1   2    0.73    0.92
   6   1   2    0.60    0.78
   6  -1   2   -0.05    0.93
   6   1   2    0.56    0.98
   7   1   2   -1.59    1.08
   7  -1   2   -1.83    0.91
   7   1   2    0.16    0.94
   7  -1   2   -0.44    1.12
   8  -1   2    2.67    1.40
   8  -1   2   -1.06    1.05
   8   1   2    0.73    1.08
   8   1   2   -0.35    1.28
   9   1   2    1.78    1.47
   9  -1   2   -1.34    1.20
   9  -1   2   -0.21    1.53
   9  -2  -2    0.55    1.49
   9   2  -2    0.48    1.31
   9  -2  -2   -1.58    1.08
   8  -2  -2    2.65    1.50
   8  -2  -2    3.90    1.31
   8   2  -2    4.57    1.08
   8   2  -2    3.46    1.26
   7   2  -2    0.32    0.82
   7  -2  -2   -1.32    0.93
   7  -2  -2    0.66    1.15
   7   2  -2    0.32    0.95
   6  -2  -2    0.46    1.19
   6   2  -2    0.18    0.73
   6  -2  -2    1.08    0.97
   6  -2  -2    1.08    1.00
   6   2  -2    2.64    0.94
   5  -2  -2    2.36    1.03
   5   2  -2    3.84    0.72
   5   2  -2    2.34    0.83
   5   2  -2    4.99    0.84
   5  -2  -2    0.65    1.11
   5  -2  -2    3.26    0.94
   4  -2  -2   10.84    1.20
  -4   2   2   10.54    1.16
   4   2  -2   11.94    1.03
   4  -2  -2   11.94    1.20
   4   2  -2   11.45    1.00
   4  -2  -2   10.15    1.33
   4  -2  -2   10.62    1.21
   4   2  -2   11.00    0.87
   3  -2  -2  197.38    5.05
   3   2  -2  201.22    5.09
   3   2  -2  197.02    5.08
   3  -2  -2  192.66    5.08
   3  -2  -2  199.55    5.31
   3   2  -2  194.23    4.80
   3  -2  -2  188.55    5.37
  -3   2   2  192.70    4.96
   2  -2  -2    1.03    0.63
  -2   2   2    2.45    0.62
   2  -2  -2    2.24    0.71
  -2   2   2    2.39    0.57
  -2   2   2    2.22    0.61
  -2  -2   2    2.05    0.40
   2   2  -2    2.15    0.40
   2   2  -2    2.60    0.51
   2   2  -2    1.54    0.44
  -2  -2   2    2.15    0.32
   2  -2  -2    1.50    0.56
   2  -2  -2    1.30    0.51
  -1  -2   2 5169.50  116.93
  -1   2   2 5058.38  116.38
  -1   2   2 4882.98  123.66
   1   2  -2 5221.21  117.08
   1   2  -2 4902.17  123.72
   1  -2  -2 5053.05  123.42
   1   2  -2 5129.76  123.30
   1  -2  -2 5060.36  117.47
   1   2  -2 5097.01  117.29
  -1   2   2 4876.74  116.89
   1  -2  -2 4991.09  123.86
  -1  -2   2 5008.57  117.02
   1  -2  -2 5303.30  117.46
   0  -2  -2  153.63    4.10
   0   2  -2  147.91    4.07
   0   2   2  153.76    4.04
   0   2  -2  150.22    3.85
   0  -2   2  144.30    4.06
   0   2   2  155.62    4.08
   0  -2   2  149.87    3.79
   0   2   2  155.97    3.84
   0   2  -2  151.90    4.00
   0   2  -2  150.30    3.81
   0  -2  -2  148.65    3.80
   0  -2   2  149.70    3.85
   0  -2  -2  153.98    4.02
  -1   2  -2  792.12   18.82
   1   2   2  831.43   19.83
  -1   2  -2  798.89   19.86
  -1  -2  -2  812.59   19.83
   1  -2   2  819.62   18.81
   1  -2   2  798.54   18.82
   1   2   2  834.59   19.84
   1  -2   2  782.16   19.88
   1   2   2  819.38   18.76
  -1  -2  -2  770.50   18.71
  -2   2  -2   20.16    1.17
  -2   2  -2   19.08    1.27
  -2  -2  -2   19.78    1.08
  -2  -2  -2   20.80    0.98
   2   2   2   24.27    1.17
   2  -2   2   21.73    1.25
   2   2   2   21.79    1.01
   2  -2   2   18.63    1.30
   2   2   2   21.76    1.08
   2  -2   2   18.99    1.20
  -3   2  -2   82.69    2.74
   3   2   2   87.49    2.66
   3   2   2   85.81    2.63
   3   2   2   84.07    2.47
   3  -2   2   87.14    2.89
   3  -2   2   83.57    2.60
   3  -2   2   84.53    2.64
   4  -2   2    0.62    0.75
  -4  -2  -2    0.32    0.64
  -4   2  -2    0.27    0.84
   4   2   2    1.10    0.82
   4  -2   2    0.98    0.88
   4   2   2    0.08    0.67
   4  -2   2    1.59    1.02
   4   2   2    0.81    0.82
   5  -2   2    9.94    1.33
   5  -2   2   10.12    1.44
   5   2   2   10.30    1.35
  -5   2  -2    8.48    1.27
   5  -2   2    9.21    1.18
   5   2   2    9.27    1.15
   6  -2   2    1.37    1.24
   6   2   2    1.64    0.80
   6  -2   2    3.32    1.05
   6  -2   2    3.23    1.10
   6   2   2    3.62    1.11
   7  -2   2    8.55    1.63
   7  -2   2   10.09    1.58
   7   2   2    9.97    1.35
   7   2   2   10.91    1.57
   8  -2   2    8.12    1.77
   8  -2   2    6.62    1.53
   8   2   2    9.34    1.61
   8   2   2    7.26    1.30
   9   2   2    0.16    1.53
   9  -2   2    1.15    1.60
   9  -3  -2    2.61    1.35
   9  -3  -2   -2.07    1.56
   8  -3  -2    2.33    1.39
   8   3  -2    5.97    1.40
   8   3  -2    5.15    1.15
   8  -3  -2    6.23    1.73
   7  -3  -2    4.72    1.57
   7   3  -2    3.24    0.92
   7   3  -2    5.97    1.17
   7  -3  -2    2.19    1.13
   6   3  -2    0.28    0.85
   6  -3  -2   -0.01    1.08
   6   3  -2   -0.37    0.70
   6  -3  -2   -0.37    1.26
   5   3  -2   23.86    1.32
   5  -3  -2   21.65    1.69
   5  -3  -2   23.22    1.89
   5  -3  -2   23.53    1.78
   5   3  -2   26.49    1.53
   4  -3  -2   74.07    2.67
   4  -3  -2   66.88    2.79
  -4   3   2   72.33    2.59
   4  -3  -2   68.65    2.55
   4   3  -2   71.59    2.36
   4   3  -2   72.67    2.41
   4   3  -2   68.66    2.20
   3  -3  -2    1.23    0.74
   3  -3  -2    1.20    0.97
   3   3  -2    1.46    0.51
   3   3  -2    1.66    0.65
  -3   3   2    2.41    0.79
  -3  -3   2    2.36    0.55
   3   3  -2    1.53    0.65
   3  -3  -2    1.36    0.77
   2  -3  -2    1.18    0.76
   2   3  -2   -0.57    0.45
  -2   3   2    0.12    0.72
   2  -3  -2    0.97    0.59
   2   3  -2    0.11    0.53
  -2   3   2   -0.44    0.55
   2   3  -2   -0.50    0.60
  -2   3   2    0.52    0.71
   2  -3  -2   -0.96    0.82
  -1  -3   2   68.77    2.03
   1  -3  -2   70.10    2.16
   1  -3  -2   70.55    2.29
  -1  -3   2   67.05    2.17
   1  -3  -2   69.48    2.42
   1   3  -2   71.19    2.14
  -1   3   2   68.79    2.23
   1   3  -2   68.61    2.06
   1   3  -2   67.17    2.17
  -1   3   2   72.72    2.32
  -1  -3   2   66.40    2.06
   1   3  -2   71.55    2.28
   0  -3  -2    2.24    0.51
   0   3  -2    0.71    0.69
   0   3  -2    1.16    0.67
   0  -3   2    1.01    0.74
   0  -3   2    1.05    0.51
   0   3   2    1.96    0.55
   0  -3  -2    1.99    0.71
   0  -3   2    1.41    0.61
   0   3  -2    1.14    0.77
   0   3   2    0.55    0.58
   0   3  -2    1.27    0.56
   0  -3  -2    1.90    0.58
  -1   3  -2   48.10    1.83
   1   3   2   50.52    1.83
   1   3   2   47.54    1.84
  -1  -3  -2   51.49    1.71
  -1   3  -2   51.22    1.87
  -1   3  -2   52.09    1.77
   1  -3   2   52.91    2.03
   1  -3   2   55.18    1.80
   1  -3   2   40.08    1.80
  -1  -3  -2   51.39    1.74
   1   3   2   48.96    1.66
  -1  -3  -2   50.85    1.88
  -2   3  -2 1213.51   28.05
   2  -3   2 1210.40   29.68
   2   3   2 1183.61   27.92
   2   3   2 1245.36   29.53
  -2  -3  -2 1175.52   27.87
  -2   3  -2 1222.57   28.04
   2  -3   2 1214.22   28.04
   2   3   2 1204.78   29.50
  -2  -3  -2 1153.55   29.45
   2  -3   2 1192.81   28.08
   3  -3   2   29.28    1.71
   3   3   2   29.89    1.51
  -3   3  -2   28.24    1.62
   3   3   2   28.67    1.32
   3  -3   2   26.49    1.80
   3   3   2   28.38    1.64
   3  -3   2   27.48    1.67
   4   3   2  127.98    3.82
   4  -3   2  123.59    3.80
   4  -3   2  117.53    3.97
   4  -3   2  123.98    3.82
   4   3   2  120.65    3.70
  -4  -3  -2  121.66    3.50
   4   3   2  117.56    3.50
  -4   3  -2  117.35    3.87
   5  -3   2    1.28    0.93
  -5   3  -2    0.92    1.00
   5  -3   2    1.50    1.15
   5  -3   2    1.99    0.97
   5   3   2    1.80    0.96
   5   3   2   -0.16    0.76
   6   3   2    0.49    0.84
   6  -3   2    0.80    1.08
   6   3   2    0.69    0.99
   6  -3   2    2.40    1.31
   7  -3   2    0.48    1.36
   7   3   2   -1.11    1.05
   7  -3   2   -0.30    1.15
   7   3   2    0.67    0.93
   8  -3   2    2.87    1.80
   8   3   2    3.33    1.39
   8   3   2    2.66    1.10
   8   4  -2    0.36    1.00
   8   4  -2    0.87    1.30
   8  -4  -2    0.93    1.73
   7   4  -2    0.08    1.03
   7  -4  -2   -0.82    1.50
   7  -4  -2   -0.31    1.17
   7   4  -2   -0.06    0.86
   6  -4  -2    5.62    1.31
   6   4  -2    4.77    0.95
   6   4  -2    7.71    1.17
   6  -4  -2    5.13    1.51
   5   4  -2   -0.03    0.67
   5   4  -2    1.92    0.92
   5  -4  -2    2.17    1.33
   5  -4  -2    0.88    1.08
   4  -4  -2   22.88    1.73
   4   4  -2   22.06    1.28
   4  -4  -2   19.45    1.55
   4  -4  -2   22.62    1.99
   4   4  -2   23.22    1.49
  -4   4   2   20.90    1.71
   3  -4  -2    0.41    0.98
  -3  -4   2    0.92    0.70
   3   4  -2    0.23    0.65
   3   4  -2   -0.32    0.79
  -3   4   2    1.10    0.86
   3  -4  -2    0.21    0.85
   3   4  -2    0.99    0.76
   3  -4  -2    0.10    1.14
   2   4  -2 1132.34   26.23
   2  -4  -2 1097.52   26.46
  -2   4   2 1118.20   26.41
  -2   4   2 1178.78   26.51
   2   4  -2 1135.04   27.71
   2   4  -2 1137.68   27.76
  -2   4   2 1107.12   27.86
   2  -4  -2 1127.66   28.00
   2  -4  -2 1089.66   26.38
   1  -4  -2    4.68    1.13
  -1  -4   2   -0.28    0.87
  -1   4   2    2.42    0.69
   1   4  -2   -0.45    0.73
   1   4  -2    0.97    0.79
   1  -4  -2    2.14    0.87
  -1   4   2    2.92    0.91
  -1  -4   2   -1.12    0.76
   1   4  -2   -0.62    0.85
   1  -4  -2    2.12    0.74
  -1   4   2    0.59    0.83
   1   4  -2    0.08    0.81
   0  -4  -2    1.43    0.58
   0  -4   2    1.47    0.65
   0  -4   2    0.18    0.76
   0   4  -2    0.59    0.75
   0   4   2    0.94    0.68
   0  -4  -2    2.05    0.91
   0   4  -2    1.87    0.70
   0  -4  -2    1.30    0.77
   0   4  -2    0.77    0.77
   0   4   2    1.05    0.69
   1  -4   2   66.08    2.58
  -1   4  -2   63.83    2.48
  -1  -4  -2   68.38    2.44
  -1   4  -2   61.45    2.54
   1   4   2   70.12    2.38
  -1  -4  -2   70.24    2.53
   1   4   2   71.03    2.29
   1  -4   2   66.43    2.35
  -1   4  -2   66.15    2.35
  -2  -4  -2  258.58    6.94
  -2  -4  -2  264.73    6.56
   2  -4   2  252.29    7.20
   2  -4   2  257.28    6.69
  -2   4  -2  259.49    6.81
  -2   4  -2  247.01    7.05
   2   4   2  256.81    6.91
   2  -4   2  257.70    6.76
   2   4   2  260.35    6.55
  -3   4  -2   63.73    2.52
   3   4   2   60.91    2.20
   3  -4   2   63.03    2.67
   3  -4   2   61.18    2.60
   3   4   2   64.20    2.44
  -3  -4  -2   63.64    2.33
   3   4   2   66.66    2.52
   3  -4   2   63.60    2.45
  -4   4  -2   -0.17    1.14
   4  -4   2    0.78    0.98
   4  -4   2   -0.43    1.14
   4  -4   2   -2.65    0.89
   4   4   2   -0.92    0.81
   4   4   2    0.11    0.72
   5  -4   2   11.05    1.78
   5   4   2    9.75    1.32
   5  -4   2   10.38    1.57
   5   4   2    8.69    1.21
   6   4   2    3.26    0.93
   6  -4   2    4.55    1.20
   6   4   2    4.00    1.22
   6  -4   2    6.09    1.61
   7   4   2   -0.41    1.17
   7  -4   2    0.57    1.57
   7   4   2   -0.88    0.88
   8  -4   2    5.41    1.91
   8   4   2    6.22    1.67
   8   4   2    3.96    1.23
   8   5  -2    0.44    1.32
   8  -5  -2   -1.21    1.79
   7   5  -2    9.08    1.29
   7   5  -2    9.78    1.54
   7  -5  -2   13.43    2.18
   6   5  -2   26.63    1.69
   6  -5  -2   28.90    2.41
   6  -5  -2   27.81    2.23
   6   5  -2   28.89    1.82
   5  -5  -2   -0.15    1.21
   5  -5  -2    4.58    1.56
   5   5  -2    2.78    0.89
   5   5  -2    3.40    1.09
   4  -5  -2    2.33    1.08
   4  -5  -2    1.15    1.23
   4   5  -2    0.19    0.76
   4   5  -2   -0.36    0.88
  -3   5   2    1.58    0.93
   3   5  -2    3.04    1.02
  -3   5   2    2.59    1.23
   3  -5  -2    3.25    1.27
   3  -5  -2    1.51    1.00
   3   5  -2    0.40    0.79
   3  -5  -2    2.70    1.23
  -2   5   2   -0.38    0.94
   2  -5  -2   -0.44    0.95
   2  -5  -2    2.40    1.32
   2   5  -2    0.42    0.89
  -2   5   2    0.17    1.05
   2  -5  -2    0.36    0.91
   2   5  -2   -0.52    0.76
  -2  -5   2    0.95    0.94
   1  -5  -2   29.08    1.82
  -1  -5   2   29.14    1.78
  -1   5   2   27.05    1.61
   1  -5  -2   28.30    1.77
  -1  -5   2   30.08    1.75
   1   5  -2   29.75    1.75
   1   5  -2   29.92    1.69
  -1   5   2   31.49    1.93
   1   5  -2   28.90    1.67
   1  -5  -2   29.07    1.92
   0   5   2   11.29    1.25
   0  -5   2   13.65    1.39
   0  -5  -2   12.48    1.22
   0   5   2   12.47    1.32
   0   5  -2   12.18    1.46
   0   5  -2   11.35    1.35
   0   5  -2    9.91    1.26
   0  -5  -2   12.68    1.47
   0  -5  -2   11.11    1.37
   0  -5   2   12.66    1.58
  -1   5  -2   10.21    1.42
   1  -5   2    9.80    1.30
  -1  -5  -2   11.68    1.56
   1   5   2   11.67    1.34
  -1   5  -2   10.74    1.63
  -1   5  -2    9.81    1.23
  -1  -5  -2   10.51    1.58
   1   5   2   11.55    1.28
   1  -5   2   12.28    1.55
  -2   5  -2  193.21    5.87
   2   5   2  204.19    5.75
   2  -5   2  195.92    5.57
  -2   5  -2  201.89    5.71
  -2  -5  -2  202.04    5.75
  -2   5  -2  203.65    5.61
   2  -5   2  213.24    5.77
   2  -5   2  194.83    5.99
   2   5   2  198.64    5.43
  -3   5  -2   14.46    1.52
  -3  -5  -2   15.07    1.51
   3  -5   2   14.56    1.72
   3   5   2   17.14    1.46
   3  -5   2   13.33    1.63
   3  -5   2   12.17    1.51
   3   5   2   14.92    1.30
   4   5   2   -0.94    0.74
   4  -5   2    1.28    1.28
   4  -5   2   -1.04    1.08
   4   5   2    0.32    0.95
   5   5   2   11.85    1.31
   5   5   2   13.70    1.58
   5  -5   2   13.47    2.02
   5  -5   2   15.17    1.86
   6   5   2    0.83    1.16
   6  -5   2   -1.18    1.34
   6   5   2   -0.12    0.92
   7  -5   2    3.16    1.82
   7   5   2    2.93    1.16
   7   5   2    4.47    1.45
   8   5   2    6.47    1.84
   8  -5   2   10.97    2.22
   7   6  -2   -0.34    1.04
   7  -6  -2    1.18    1.83
   7   6  -2    1.39    1.29
   6   6  -2    0.61    0.96
   6   6  -2    0.77    1.18
   6  -6  -2    2.45    1.75
   5   6  -2    0.82    1.04
   5  -6  -2    2.74    1.68
   5   6  -2    0.75    0.90
   4   6  -2    2.27    1.12
   4  -6  -2    1.25    1.56
   4   6  -2    2.11    0.87
   3  -6  -2    7.10    1.69
  -3   6   2    2.66    1.45
   3  -6  -2    4.91    1.41
  -2  -6   2   61.45    2.61
   2   6  -2   65.26    2.74
   2   6  -2   65.01    2.65
   2  -6  -2   67.67    3.06
  -2   6   2   69.30    3.03
   2  -6  -2   62.90    2.83
  -1  -6   2   -0.05    1.06
   1  -6  -2   -0.22    0.86
   1  -6  -2   -0.28    1.33
   1   6  -2    0.91    0.94
   1   6  -2    0.27    0.95
  -1   6   2    0.64    0.91
   1   6  -2    0.03    0.96
  -1   6   2   -0.83    1.12
   0   6   2    4.22    1.06
   0  -6  -2    0.16    1.30
   0   6  -2    1.60    1.00
   0  -6   2   -1.15    1.06
   0  -6  -2    1.58    1.13
   0   6  -2    0.92    1.15
   0   6  -2    1.46    1.00
   0   6   2    1.25    1.15
   0  -6   2    0.34    1.03
  -1   6  -2    3.10    1.18
  -1  -6  -2    1.56    1.11
   1   6   2    1.86    1.06
   1  -6   2    1.07    1.33
  -1  -6  -2    1.83    1.27
   1   6   2    1.32    0.89
  -1   6  -2    1.90    0.94
   1  -6   2    2.22    1.05
  -1   6  -2    1.75    1.07
  -2   6  -2   10.08    1.55
   2  -6   2    9.24    1.65
   2   6   2    9.64    1.30
  -2  -6  -2    9.28    1.41
  -2   6  -2    9.95    1.52
   2   6   2    8.01    1.23
   3  -6   2    9.09    1.68
   3   6   2   11.73    1.46
   3   6   2   10.98    1.32
   4   6   2    2.23    0.95
   4   6   2    1.92    1.07
   4  -6   2    3.37    1.50
   5  -6   2    2.26    1.71
   5   6   2    0.93    0.93
   5   6   2    0.92    1.11
   6   6   2    0.02    1.26
   6   6   2   -1.03    0.98
   6  -6   2   -0.06    1.75
   7   6   2    0.25    1.18
   7  -6   2   -0.15    1.81
   7   6   2   -0.47    1.37
   7   7  -2   -1.07    1.36
   7  -7  -2   -1.62    1.80
   6   7  -2    3.62    1.24
   6   7  -2    3.63    1.43
   6  -7  -2    7.36    2.18
   5   7  -2    0.64    1.05
   5  -7  -2   -0.63    1.51
   5   7  -2    0.76    1.19
   4   7  -2    1.47    0.97
   4  -7  -2   -0.57    1.48
   4   7  -2    1.88    1.17
   3   7  -2    0.78    1.14
   3   7  -2   -0.58    0.98
  -3   7   2    0.88    1.41
   3  -7  -2   -0.16    1.57
   2   7  -2   30.98    2.00
   2   7  -2   26.76    1.98
  -2   7   2   26.42    2.08
   2  -7  -2   28.28    2.43
  -1  -7   2    2.28    1.28
   1  -7  -2   -0.77    1.21
  -1   7   2   -0.59    1.14
   1   7  -2    0.97    1.21
   1   7  -2   -0.48    0.87
   0   7   2    8.59    1.41
   0   7  -2    7.29    1.31
   0   7  -2    5.28    1.38
   0  -7   2    6.44    1.58
   0   7   2    6.26    1.27
   0  -7  -2   10.32    1.73
   1   7   2   26.68    2.06
  -1   7  -2   30.63    2.30
   1  -7   2   30.90    2.16
  -1  -7  -2   29.26    2.18
   1   7   2   28.89    1.91
   2   7   2   -0.21    1.10
   2  -7   2    1.96    1.55
  -2   7  -2   -1.12    1.12
   2   7   2   -1.64    0.98
   3  -7   2    1.82    1.63
   3   7   2    4.56    1.30
   3   7   2    2.05    0.98
   4  -7   2   -1.34    1.65
   4   7   2    1.24    1.01
   4   7   2    2.29    1.19
   5   7   2    4.09    1.44
   5   7   2    4.48    1.17
   5  -7   2    6.22    2.04
   6   7   2    0.86    1.21
   6  -7   2    1.27    1.97
   6   7   2    0.77    1.41
   7   7   2   -0.54    1.49
   7  -7   2   -1.59    1.92
   6  -8  -2   -1.06    1.69
   6   8  -2   -1.86    1.18
   6   8  -2   -0.82    1.37
   5   8  -2   -0.44    1.36
   5   8  -2   -1.21    1.27
   5  -8  -2   -0.96    1.87
   4  -8  -2   -2.43    1.78
   4   8  -2    0.60    1.20
   4   8  -2   -0.20    1.19
   3  -8  -2   26.42    2.47
   3   8  -2   27.86    2.19
  -3   8   2   24.96    2.54
   3   8  -2   26.36    2.16
   2   8  -2   13.72    1.85
   2  -8  -2   17.89    2.15
   2   8  -2   14.92    1.80
  -2   8   2   12.53    1.92
  -1   8   2   -0.35    1.24
   1   8  -2   -1.57    1.26
   1  -8  -2   -0.01    1.33
   0   8  -2   -1.21    1.20
   0   8   2   -2.40    1.12
   0  -8  -2   -0.53    1.46
   1   8   2   -0.60    1.25
  -1   8  -2   -0.43    1.44
   1  -8   2   -1.34    1.47
  -2   8  -2    5.66    1.74
   2   8   2    5.26    1.35
   2  -8   2    7.01    1.73
   3  -8   2    8.01    2.08
   3   8   2    4.99    1.53
   3   8   2    5.06    1.37
   4  -8   2   -0.28    1.85
   4   8   2    1.73    1.20
   4   8   2    1.35    1.31
   5   8   2   -1.17    1.31
   5   8   2    0.91    1.20
   5  -8   2   -1.39    1.94
   6  -8   2   -1.04    1.99
   6   8   2   -2.40    1.17
   6   8   2   -2.18    1.45
   5   9  -2   -2.71    1.45
   5  -9  -2    0.03    2.04
   4   9  -2   -0.11    1.63
   4  -9  -2    4.08    2.16
  -3   9   2    2.30    1.65
   3  -9  -2    2.30    1.81
   3   9  -2    2.31    1.58
  -2   9   2   -0.85    1.67
   2  -9  -2   -0.57    1.82
   2   9  -2    3.13    1.61
  -1   9   2    9.09    2.01
   1   9  -2   10.94    1.98
   0   9   2    2.45    1.65
   0   9  -2    1.58    1.69
   1   9   2    2.43    1.43
  -1   9  -2   -1.35    1.66
   2  -9   2    2.65    1.89
   2   9   2   -0.70    1.43
  -2   9  -2   -0.01    1.73
   3   9   2    1.89    1.53
   3  -9   2   -0.79    1.86
   4  -9   2    4.84    2.23
   4   9   2    1.23    1.51
   5  -9   2    0.96    2.13
   5   9   2    0.94    1.55
   3  10  -2    2.55    1.82
  -2  10   2    0.88    1.65
   2  10  -2   -0.98    1.68
   1  10  -2    0.04    1.51
  -1  10   2   -1.02    1.63
   0  10   2   -1.45    1.79
   0  10  -2   -0.85    1.59
   1  10   2    0.45    1.73
  -1  10  -2    0.47    1.63
   2  10   2    1.65    1.59
  -2  10  -2    1.48    1.99
   3  10   2   -0.62    1.59
   9   0  -3   -2.34    1.23
   8   0  -3    0.38    0.95
   8   0  -3    0.51    1.14
   7   0  -3   -1.28    0.81
   7   0  -3   -2.32    0.93
   7   0  -3   -1.41    0.86
   6   0  -3    0.48    0.96
   6   0  -3   -1.01    0.84
   6   0  -3   -1.05    0.74
   5   0  -3    0.26    0.85
   5   0  -3    0.32    0.78
   5   0  -3    1.94    0.78
   4   0  -3   -0.70    0.62
   4   0  -3   -0.55    0.61
   4   0  -3    0.00    0.54
   3   0  -3   -0.41    0.45
   3   0  -3    0.16    0.50
   3   0  -3    0.23    0.43
   2   0  -3   -0.34    0.38
   2   0  -3   -0.13    0.34
   2   0  -3   -0.27    0.33
   1   0  -3    0.32    0.14
   1   0  -3    0.35    0.11
   1   0  -3    0.63    0.13
   0   0   3    0.68    0.21
   0   0   3    0.49    0.17
   0   0   3    0.22    0.15
   0   0  -3   -0.57    0.13
   0   0  -3   -0.07    0.16
   1   0   3    0.22    0.34
   1   0   3    0.22    0.31
  -1   0  -3    0.20    0.36
  -1   0  -3   -0.03    0.29
  -1   0  -3    0.23    0.35
   1   0   3    0.36    0.31
   2   0   3   -0.79    0.48
  -2   0  -3   -0.06    0.48
  -2   0  -3    0.07    0.54
   2   0   3    0.18    0.57
   2   0   3   -0.10    0.58
   3   0   3   -0.66    0.65
   3   0   3   -0.54    0.60
   3   0   3   -0.54    0.56
  -3   0  -3   -0.69    0.56
   4   0   3   -1.23    0.65
   4   0   3   -0.88    0.76
  -4   0  -3    0.15    0.70
   4   0   3    1.12    0.82
   5   0   3   -0.69    0.77
   5   0   3    0.97    0.97
   6   0   3    0.04    1.03
   6   0   3   -0.25    0.87
   7   0   3   -0.07    1.21
   7   0   3    1.15    0.98
   8   0   3   -1.46    1.08
   8   0   3    1.88    1.41
   9   0   3   -0.76    1.16
   9   0   3    0.23    1.55
   9   1  -3    0.31    1.26
   9  -1  -3   -1.12    1.27
   9  -1  -3    1.86    1.28
   8   1  -3    0.16    1.10
   8   1  -3    0.67    0.92
   8  -1  -3   -0.03    1.25
   8   1  -3   -1.01    1.05
   8  -1  -3    0.07    1.04
   7  -1  -3    0.87    0.98
   7   1  -3    1.09    0.96
   7  -1  -3   -0.56    0.92
   7   1  -3    0.14    0.88
   7  -1  -3    1.61    1.11
   7   1  -3   -1.06    0.73
   6  -1  -3    1.73    0.84
   6   1  -3    2.62    0.82
   6  -1  -3    0.24    1.00
   6   1  -3    1.76    0.93
   6  -1  -3    0.89    0.89
   5  -1  -3   18.83    1.36
   5   1  -3   20.29    1.25
   5   1  -3   17.41    1.23
   5   1  -3   16.30    1.15
   5  -1  -3   19.96    1.51
  -5   1   3   17.80    1.13
   5  -1  -3   15.89    1.24
   4  -1  -3   23.93    1.29
   4  -1  -3   24.10    1.32
   4  -1  -3   23.39    1.27
   4   1  -3   23.96    1.06
   4   1  -3   22.56    1.13
  -4   1   3   23.99    1.16
   4   1  -3   23.02    1.14
   3  -1  -3  112.66    3.08
   3  -1  -3  115.60    3.28
   3   1  -3  113.90    3.04
   3   1  -3  116.33    3.03
   3  -1  -3  115.82    3.06
   3   1  -3  114.69    2.88
   3  -1  -3  114.63    3.19
   2  -1  -3  161.31    4.28
   2  -1  -3  159.96    4.04
  -2   1   3  156.83    3.99
   2  -1  -3  164.11    4.24
   2   1  -3  166.71    4.16
   2   1  -3  162.42    4.21
   2   1  -3  161.23    4.19
   2  -1  -3  164.93    4.05
  -1   1   3   23.16    0.87
   1  -1  -3   23.49    0.84
   1  -1  -3   23.97    0.88
  -1   1   3   24.49    0.94
   1   1  -3   23.23    0.69
  -1   1   3   24.02    0.84
   1  -1  -3   23.13    0.93
   1   1  -3   22.46    0.72
   1   1  -3   22.43    0.67
   1   1  -3   23.31    0.71
   0  -1  -3  225.36    5.48
   0  -1   3  238.90    5.48
   0   1  -3  228.98    5.48
   0   1  -3  237.82    5.78
   0   1   3  230.16    5.79
   0   1  -3  225.70    5.77
   0  -1  -3  224.82    5.80
   0  -1  -3  230.25    5.77
   0   1  -3  237.23    5.48
   0  -1   3  232.58    5.78
   0   1   3  219.53    5.77
   0  -1   3  231.24    5.47
   0  -1   3  221.56    5.74
   1   1   3   95.59    2.51
  -1  -1  -3   94.67    2.64
  -1  -1  -3   94.56    2.50
  -1   1  -3   99.35    2.72
  -1   1  -3   95.07    2.68
  -1   1  -3   98.80    2.55
  -1  -1  -3   94.65    2.63
   1  -1   3   94.30    2.69
   1  -1   3   97.25    2.54
   1  -1   3   94.67    2.54
   1   1   3   94.28    2.64
   1   1   3   97.55    2.64
   2  -1   3   64.22    2.03
  -2   1  -3   65.22    2.09
  -2  -1  -3   63.57    1.89
   2   1   3   62.83    2.05
  -2  -1  -3   64.71    2.01
   2   1   3   62.27    2.07
   2   1   3   63.80    1.93
   2  -1   3   69.13    2.18
   2  -1   3   67.60    2.08
  -2   1  -3   65.79    2.05
  -3  -1  -3  163.74    4.39
  -3   1  -3  160.06    4.49
   3   1   3  157.82    4.49
   3   1   3  163.95    4.47
   3  -1   3  167.37    4.35
   3  -1   3  157.89    4.33
   3  -1   3  161.16    4.54
   3   1   3  163.83    4.23
   4  -1   3    1.22    0.94
   4  -1   3    1.14    0.81
   4  -1   3    1.12    0.82
   4   1   3    1.28    0.69
   4   1   3    1.39    0.82
  -4   1  -3    1.54    0.84
   4   1   3    2.23    0.81
  -5   1  -3    7.90    1.08
   5   1   3    5.81    0.93
   5   1   3    9.07    1.15
   5  -1   3    7.21    1.07
   5  -1   3    4.80    1.05
   5  -1   3    6.92    1.24
   6  -1   3    1.40    1.11
   6  -1   3    1.16    1.00
   6  -1   3    2.09    1.02
   6   1   3    2.96    0.91
   6   1   3    1.33    1.06
   7  -1   3   -0.98    1.17
   7  -1   3    0.97    1.03
   7   1   3   -0.62    0.93
   7   1   3   -0.58    1.15
   8  -1   3    0.05    1.11
   8   1   3    2.04    1.43
   8  -1   3    2.98    1.46
   8   1   3    0.36    1.09
   9  -1   3    0.03    1.50
   9  -1   3    1.27    1.21
   9   1   3   -0.96    1.44
   9  -2  -3   -0.63    1.47
   9   2  -3    0.77    1.28
   9  -2  -3    1.49    1.26
   8   2  -3    1.62    1.16
   8  -2  -3   -1.50    1.03
   8   2  -3   -0.52    0.88
   8  -2  -3    0.36    1.40
   7  -2  -3    2.00    1.10
   7  -2  -3    1.01    1.27
   7   2  -3    1.10    0.99
   7   2  -3    2.15    0.81
   6  -2  -3    0.42    0.96
   6  -2  -3    0.47    1.10
   6   2  -3    1.77    0.85
   6   2  -3    0.95    0.74
   6  -2  -3    1.13    0.92
   5   2  -3   32.00    1.53
   5   2  -3   32.85    1.41
   5   2  -3   34.31    1.56
   5  -2  -3   30.13    1.79
   5  -2  -3   29.65    1.83
   5  -2  -3   28.49    1.97
   4  -2  -3    7.72    1.25
   4  -2  -3    7.79    1.00
   4  -2  -3    8.49    1.23
   4  -2  -3    8.41    1.16
   4   2  -3    8.62    0.93
   4   2  -3    8.82    0.79
   4   2  -3    6.78    0.88
   3   2  -3   52.08    1.63
   3   2  -3   54.06    1.62
   3   2  -3   51.51    1.51
   3  -2  -3   50.43    1.87
  -3   2   3   50.45    1.77
   3  -2  -3   50.11    1.98
   3  -2  -3   53.08    1.82
   3  -2  -3   49.67    1.86
   2   2  -3    3.76    0.52
  -2   2   3    2.65    0.56
  -2   2   3    2.87    0.60
  -2  -2   3    3.22    0.39
   2   2  -3    4.09    0.60
   2  -2  -3    2.95    0.65
   2  -2  -3    3.25    0.58
   2   2  -3    3.27    0.50
  -2   2   3    2.89    0.62
   2  -2  -3    3.34    0.61
   2  -2  -3    3.53    0.75
  -1  -2   3 1002.82   23.13
   1   2  -3 1036.76   23.19
  -1   2   3  962.32   23.17
   1  -2  -3  988.14   24.54
   1  -2  -3  970.86   23.22
   1   2  -3  990.33   24.43
   1  -2  -3  999.61   24.47
  -1   2   3 1012.63   24.50
  -1  -2   3 1035.33   23.18
   1  -2  -3 1001.03   23.19
   1   2  -3  982.00   24.45
   1   2  -3 1012.46   23.17
   0  -2  -3 1191.92   28.79
   0   2  -3 1202.34   28.74
   0  -2  -3 1168.92   28.71
   0  -2  -3 1167.88   27.20
   0   2  -3 1209.85   27.23
   0   2  -3 1155.28   27.21
   0   2  -3 1164.51   28.73
   0  -2   3 1210.54   27.19
   0   2   3 1148.41   28.73
   0   2   3 1176.58   27.21
   0  -2   3 1159.63   27.21
   0   2   3 1183.72   28.74
   0  -2   3 1151.86   28.74
  -1   2  -3  401.11    9.53
  -1  -2  -3  396.28    9.45
  -1  -2  -3  402.00   10.00
   1  -2   3  409.70   10.09
  -1   2  -3  399.66    9.50
   1   2   3  412.12    9.47
   1  -2   3  350.94    9.48
   1  -2   3  399.75    9.51
   1   2   3  402.15   10.03
   1   2   3  400.23   10.00
   2   2   3  132.56    3.57
   2   2   3  126.50    3.31
   2  -2   3  127.89    3.46
  -2   2  -3  122.98    3.41
  -2  -2  -3  127.25    3.51
   2  -2   3  122.82    3.44
  -2  -2  -3  122.89    3.27
   2   2   3  125.44    3.52
   2  -2   3  121.81    3.65
  -2   2  -3  123.61    3.44
   3   2   3    0.16    0.61
  -3  -2  -3   -0.04    0.60
   3   2   3    0.33    0.63
  -3   2  -3   -0.46    0.66
   3  -2   3    0.29    0.69
   3   2   3    0.19    0.53
   3  -2   3    0.17    0.71
   3  -2   3   -0.15    0.75
  -4   2  -3    5.48    1.03
   4   2   3    5.28    0.82
   4   2   3    6.37    0.96
   4  -2   3    6.09    1.01
   4  -2   3    5.83    1.18
   4  -2   3    5.06    1.02
   4   2   3    5.45    1.00
   5  -2   3   58.06    2.63
   5   2   3   62.14    2.45
   5   2   3   52.90    2.15
  -5   2  -3   60.45    2.45
   5  -2   3   53.99    2.37
   5  -2   3   56.50    2.35
   6   2   3   10.03    1.37
   6  -2   3    9.87    1.46
   6   2   3    9.45    1.29
   6  -2   3    9.65    1.53
   7   2   3    1.94    1.03
   7  -2   3    3.07    1.41
   7  -2   3    4.64    1.24
   7   2   3    1.75    1.25
   8  -2   3    0.16    1.51
   8  -2   3    1.83    1.27
   8   2   3    1.62    1.08
   8   2   3    1.51    1.36
   9  -2   3   -0.03    1.72
   9   2   3    0.17    1.55
   9   3  -3   -1.40    1.19
   9  -3  -3    0.99    1.69
   8  -3  -3    7.96    1.50
   8   3  -3    7.45    1.21
   8  -3  -3   10.65    1.93
   8   3  -3   10.73    1.49
   7   3  -3   11.40    1.39
   7  -3  -3    5.86    1.30
   7  -3  -3   11.55    1.70
   7   3  -3    6.81    0.99
   6   3  -3    0.67    0.70
   6   3  -3   -0.91    0.82
   6  -3  -3   -0.53    0.95
   6  -3  -3   -0.63    1.21
   6  -3  -3   -0.58    0.91
   5  -3  -3    4.09    1.07
   5  -3  -3    5.88    1.15
   5   3  -3    4.09    0.73
   5  -3  -3    1.71    1.22
   5   3  -3    3.56    0.83
   4   3  -3   -0.14    0.64
   4  -3  -3   -0.38    1.04
   4   3  -3    0.70    0.68
   4  -3  -3   -1.31    0.78
   4   3  -3    0.06    0.53
   4  -3  -3    0.35    0.82
   3  -3  -3    8.31    1.17
   3  -3  -3    8.81    1.26
   3   3  -3    6.28    0.77
   3  -3  -3    5.49    0.81
  -3  -3   3    8.40    0.57
   3   3  -3    5.87    0.95
  -3   3   3    8.21    1.15
   3   3  -3    7.95    0.89
   2  -3  -3   57.13    2.07
  -2   3   3   59.80    2.07
  -2   3   3   61.92    2.17
   2  -3  -3   61.29    2.09
   2  -3  -3   61.99    2.30
   2   3  -3   58.73    1.92
  -2   3   3   58.35    2.16
   2   3  -3   58.69    2.01
   2   3  -3   58.01    1.81
  -2  -3   3   61.64    1.87
   2   3  -3   61.49    1.90
   1   3  -3   48.39    1.58
  -1  -3   3   47.32    1.57
   1  -3  -3   48.38    1.77
  -1   3   3   47.85    1.80
   1  -3  -3   47.40    1.73
   1  -3  -3   46.25    1.84
   1   3  -3   46.53    1.69
   1   3  -3   45.17    1.63
   1   3  -3   46.60    1.75
  -1  -3   3   47.63    1.71
   0   3  -3  144.82    4.16
   0   3   3  147.94    4.15
   0   3  -3  153.90    3.94
   0  -3  -3  146.93    3.91
   0   3  -3  150.24    3.90
   0  -3  -3  147.71    4.22
   0  -3   3  147.48    4.13
   0   3  -3  154.32    4.15
   0  -3   3  146.05    3.91
   0  -3   3  148.55    3.86
   0   3   3  148.55    3.93
  -1   3  -3  759.08   17.47
   1  -3   3  752.20   18.46
  -1  -3  -3  737.19   17.39
  -1  -3  -3  733.21   17.34
   1  -3   3  753.39   17.42
  -1   3  -3  730.96   17.42
   1   3   3  732.03   17.37
  -1  -3  -3  725.94   18.37
  -1   3  -3  754.81   18.40
   1   3   3  718.10   18.34
  -2  -3  -3  785.16   19.81
   2   3   3  817.66   18.79
   2  -3   3  837.25   18.97
   2  -3   3  797.74   18.89
   2  -3   3  785.83   20.01
   2   3   3  793.22   19.87
  -2   3  -3  783.88   18.89
   2   3   3  792.73   19.83
   3   3   3   22.64    1.47
   3   3   3   20.08    1.32
   3  -3   3   22.65    1.75
   3  -3   3   19.03    1.43
  -3   3  -3   21.50    1.53
   3   3   3   20.46    1.20
  -3  -3  -3   22.72    1.34
   3  -3   3   19.56    1.40
   4  -3   3   23.07    1.59
  -4   3  -3   23.47    1.77
   4   3   3   24.81    1.40
   4   3   3   25.32    1.65
   4   3   3   22.27    1.60
   4  -3   3   26.96    1.79
   4  -3   3   24.02    1.92
   5   3   3    1.79    0.77
  -5   3  -3    0.40    1.02
   5   3   3    2.76    1.05
   5  -3   3    1.80    1.30
   5  -3   3    1.28    1.04
   5  -3   3    0.97    1.06
   6  -3   3    3.41    1.45
   6  -3   3    3.76    1.24
   6   3   3    5.07    1.20
   6   3   3    3.21    1.01
   7   3   3    4.16    1.31
   7  -3   3    2.21    1.25
   7  -3   3    4.04    1.57
   7   3   3    4.27    1.09
   8   3   3   -0.21    1.02
   8  -3   3    0.51    1.59
   8   3   3   -1.54    1.29
   8  -4  -3   -0.57    1.53
   8   4  -3   -0.46    1.14
   8  -4  -3    1.12    1.30
   8   4  -3   -0.50    0.94
   7  -4  -3   -0.22    1.54
   7   4  -3    1.28    0.89
   7   4  -3    0.61    1.01
   7  -4  -3    0.65    1.23
   6  -4  -3   -0.33    1.25
   6   4  -3   -1.03    0.70
   6  -4  -3    0.70    1.08
   6   4  -3    0.93    0.90
   5  -4  -3   -0.32    1.23
   5  -4  -3   -0.16    1.02
   5   4  -3    0.67    0.84
   5   4  -3    0.34    0.71
   4   4  -3  180.84    5.09
   4  -4  -3  177.61    5.60
   4   4  -3  182.73    4.82
   4   4  -3  186.20    5.17
   4  -4  -3  187.24    5.22
   4  -4  -3  177.85    5.25
   3  -4  -3    0.20    0.98
  -3   4   3    0.94    0.87
   3   4  -3    1.47    0.78
   3   4  -3   -1.06    0.57
   3  -4  -3    0.59    1.16
  -3  -4   3   -0.08    0.63
  -3   4   3    0.75    0.98
   3  -4  -3    0.51    0.75
   3   4  -3    1.05    0.77
   2   4  -3  743.45   16.88
   2  -4  -3  685.92   16.97
   2  -4  -3  682.43   17.05
   2   4  -3  687.16   17.74
   2   4  -3  758.90   17.87
  -2   4   3  711.83   17.01
   2  -4  -3  699.98   18.03
   2   4  -3  700.54   16.80
  -2   4   3  738.41   17.95
   1   4  -3  184.99    4.91
   1  -4  -3  183.68    5.07
   1   4  -3  179.63    5.16
   1  -4  -3  189.90    5.00
  -1   4   3  192.91    5.01
  -1   4   3  186.91    5.29
   1   4  -3  188.22    4.97
   1   4  -3  185.16    5.28
  -1  -4   3  190.49    5.20
  -1  -4   3  185.43    4.89
   1  -4  -3  196.57    5.45
   0  -4   3    1.67    0.66
   0   4  -3    3.29    0.67
   0   4   3    3.40    0.79
   0  -4  -3    2.17    0.67
   0   4   3    2.14    0.64
   0  -4  -3    2.39    0.63
   0   4  -3    2.37    0.75
   0  -4   3    2.89    0.82
   0  -4  -3    0.94    0.90
   0   4  -3    3.35    0.83
   0  -4   3    2.80    0.80
   1   4   3   10.85    1.18
   1   4   3   12.97    1.09
   1  -4   3    9.67    1.30
  -1   4  -3    8.85    1.04
  -1   4  -3    9.87    1.20
  -1   4  -3    8.41    1.09
  -1  -4  -3   10.95    1.32
   1  -4   3    9.36    0.94
  -1  -4  -3    9.18    1.28
  -2   4  -3   25.33    1.88
   2   4   3   30.17    1.59
   2  -4   3   22.03    1.78
   2  -4   3   21.70    1.73
   2  -4   3   27.58    1.75
  -2  -4  -3   26.23    1.57
  -2  -4  -3   25.01    1.56
   2   4   3   29.96    1.48
   3   4   3    8.83    1.23
  -3  -4  -3    8.43    1.28
   3  -4   3    9.08    1.35
  -3   4  -3    8.55    1.11
   3  -4   3    8.89    1.47
   3  -4   3    7.92    1.06
   3   4   3    7.79    1.07
   4  -4   3    9.07    1.40
   4  -4   3    8.89    1.62
  -4   4  -3    9.82    1.49
   4  -4   3    9.35    1.39
   4   4   3    8.37    1.07
   4   4   3    8.48    1.16
   5   4   3    4.09    0.93
   5  -4   3    3.73    1.35
   5   4   3    4.27    1.16
   5  -4   3    3.82    1.13
  -5   4  -3    6.25    1.32
   6   4   3   12.65    1.42
   6   4   3   14.44    1.62
   6  -4   3   13.23    1.75
   6  -4   3   11.48    1.74
   7   4   3    1.26    1.02
   7  -4   3    0.08    1.58
   7   4   3    0.91    1.22
   8  -4   3    0.41    1.71
   8   4   3    1.31    1.46
   8   4   3    1.92    1.17
   8  -5  -3    0.45    1.68
   8   5  -3   -1.73    1.21
   7  -5  -3    9.87    1.96
   7   5  -3    9.88    1.47
   7   5  -3    9.56    1.37
   6  -5  -3    3.37    1.55
   6   5  -3    1.85    0.85
   6   5  -3   -1.30    0.95
   6  -5  -3    2.42    1.37
   5   5  -3   10.96    1.16
   5  -5  -3   11.58    1.78
   5   5  -3    9.30    1.24
   5  -5  -3   11.36    1.66
   4   5  -3    7.94    1.19
   4   5  -3    6.00    0.92
   4  -5  -3    5.99    1.44
   4  -5  -3    5.90    1.27
  -3   5   3    1.03    0.91
   3   5  -3    0.11    0.79
   3  -5  -3    0.18    0.85
   3  -5  -3    0.65    1.02
   3   5  -3    0.28    0.88
   3  -5  -3   -0.09    1.32
  -3   5   3    0.92    1.18
   2   5  -3    0.75    0.79
   2  -5  -3    1.59    1.30
   2  -5  -3    1.47    1.10
  -2  -5   3   -0.20    0.91
  -2   5   3    0.56    1.05
   2  -5  -3    0.80    0.93
   2   5  -3    2.08    0.91
   1   5  -3    3.09    1.01
   1  -5  -3    8.04    1.44
  -1  -5   3    3.25    0.94
   1  -5  -3    4.38    1.16
   1   5  -3    4.07    0.93
  -1   5   3    4.34    1.00
   1  -5  -3    3.92    0.98
  -1   5   3    6.00    1.17
  -1  -5   3    2.42    1.04
   1   5  -3    4.59    1.04
   0   5  -3    0.08    0.86
   0   5   3    0.59    0.88
   0  -5  -3   -0.34    1.16
   0   5  -3   -0.43    0.85
   0  -5  -3    0.12    0.71
   0  -5  -3    1.29    0.90
   0  -5   3    2.10    1.15
   0  -5   3    0.13    0.79
   0   5  -3    0.13    0.98
   0   5   3   -0.52    0.73
  -1  -5  -3  143.94    4.64
   1   5   3  147.62    4.53
   1   5   3  144.17    4.28
   1  -5   3  152.19    4.71
  -1   5  -3  150.59    4.38
  -1   5  -3  148.30    4.62
   1  -5   3  152.78    4.42
  -1  -5  -3  149.46    4.36
  -1   5  -3  166.29    4.63
   2  -5   3   10.46    1.47
   2  -5   3    9.06    1.47
  -2   5  -3    7.65    1.23
  -2   5  -3   10.05    1.54
  -2  -5  -3    8.36    1.15
  -2  -5  -3    9.68    1.32
  -2   5  -3    7.89    1.16
   2   5   3   10.82    1.40
   2   5   3    8.48    1.21
   2  -5   3    9.82    1.49
   3  -5   3    3.68    1.03
  -3  -5  -3    3.37    1.12
  -3   5  -3    0.93    0.99
   3  -5   3    2.95    1.13
   3   5   3    1.56    1.00
   3   5   3    4.10    0.92
   3  -5   3    2.85    1.44
   4   5   3   -0.21    0.76
   4  -5   3   -1.23    1.22
   4   5   3   -0.78    1.04
   4  -5   3    0.78    1.18
   5   5   3    9.69    1.46
   5  -5   3   10.41    1.71
   5   5   3   10.26    1.29
   6  -5   3   -0.51    1.55
   6   5   3    0.55    1.20
   6   5   3   -0.29    0.93
   7  -5   3    2.36    1.73
   7   5   3    0.32    1.33
   7   5   3    0.45    1.05
   8  -5   3   11.25    2.29
   8   5   3   11.25    1.96
   7   6  -3    0.22    1.01
   7  -6  -3    2.69    1.79
   7   6  -3   -1.01    1.15
   6   6  -3    0.27    1.13
   6   6  -3    0.83    1.03
   6  -6  -3   -0.10    1.65
   5   6  -3    2.46    0.95
   5  -6  -3    2.36    1.63
   5   6  -3    3.37    1.18
   4   6  -3   -0.02    0.85
   4   6  -3    0.05    1.03
   4  -6  -3    2.37    1.38
   3   6  -3  328.90    8.89
   3   6  -3  339.68    8.46
   3  -6  -3  321.77    8.77
   3  -6  -3  313.86    9.27
  -3   6   3  321.31    9.08
  -2   6   3    3.67    1.20
   2   6  -3    0.07    1.01
   2   6  -3   -0.98    1.12
   2  -6  -3    0.52    1.33
   2  -6  -3    2.52    1.34
  -1  -6   3    0.99    1.13
   1  -6  -3    1.42    1.01
   1   6  -3    2.11    0.98
   1  -6  -3    1.73    1.27
   1   6  -3   -0.59    1.07
  -1   6   3    1.73    0.92
   1   6  -3    1.68    0.99
  -1   6   3    0.91    1.16
   0   6  -3   -0.14    1.06
   0   6  -3    0.74    0.97
   0  -6  -3   -0.78    1.07
   0  -6   3    1.39    1.05
   0   6  -3    0.76    1.17
   0  -6  -3   -0.52    1.22
   0  -6   3   -0.22    1.18
   0   6   3   -0.98    1.08
   0   6   3    1.93    1.00
  -1   6  -3    8.33    1.20
  -1   6  -3    8.46    1.39
   1  -6   3    7.46    1.59
  -1  -6  -3   10.34    1.54
   1  -6   3   13.55    1.76
   1   6   3    9.57    1.40
   1   6   3   11.84    1.36
  -1   6  -3    9.52    1.50
   2   6   3   16.72    1.55
  -2  -6  -3   18.00    1.74
   2  -6   3   15.11    2.02
  -2   6  -3   15.79    1.68
   2   6   3   16.02    1.54
  -2   6  -3   20.24    2.03
   3   6   3    0.83    1.03
   3  -6   3   -0.44    1.33
   3   6   3    0.09    0.76
   4  -6   3   -0.05    1.52
   4   6   3    1.54    0.93
   4   6   3    0.13    1.03
   5   6   3    4.95    1.11
   5   6   3    5.66    1.33
   5  -6   3    6.38    1.85
   6   6   3    1.95    1.15
   6  -6   3    4.41    1.95
   6   6   3    0.80    1.34
   7  -6   3    0.05    1.77
   7   6   3   -0.61    1.04
   7   6   3   -2.46    1.36
   7   7  -3    4.47    1.50
   7  -7  -3    1.83    1.97
   6   7  -3   -1.71    1.24
   6   7  -3   -0.03    1.04
   6  -7  -3   -0.43    1.56
   5   7  -3    0.38    1.00
   5   7  -3   -0.23    1.15
   5  -7  -3   -1.28    1.47
   4   7  -3    0.01    1.16
   4  -7  -3    0.63    1.46
   4   7  -3    1.27    1.01
  -3   7   3    1.31    1.31
   3   7  -3    4.01    1.24
   3   7  -3    0.27    1.04
   3  -7  -3    2.48    1.72
   2  -7  -3    3.88    1.65
  -2   7   3    2.50    1.41
   2   7  -3    5.05    1.35
   2   7  -3    3.08    1.15
   1  -7  -3   -0.90    1.36
   1   7  -3   -0.40    1.04
  -1   7   3   -0.88    1.22
   1   7  -3   -0.58    0.96
   0  -7  -3   -0.14    1.37
   0   7   3    0.31    1.07
   0   7  -3   -0.74    1.07
   0   7  -3   -0.72    1.26
   0  -7   3   -1.08    1.30
   0   7   3   -1.00    0.92
  -1  -7  -3   60.41    2.93
   1  -7   3   66.90    3.10
   1   7   3   58.06    2.72
  -1   7  -3   57.19    2.95
   1   7   3   63.95    2.76
   2   7   3   -0.27    1.15
  -2   7  -3   -1.43    1.17
   2   7   3   -0.02    0.88
   2  -7   3   -1.31    1.42
   3   7   3   -0.53    1.08
   3   7   3    0.00    0.97
   3  -7   3    0.72    1.39
   4  -7   3   -1.70    1.45
   4   7   3   -1.03    1.11
   4   7   3   -0.23    0.98
   5  -7   3   -2.12    1.71
   5   7   3    2.26    1.33
   5   7   3    1.22    1.10
   6   7   3   -1.12    1.38
   6  -7   3   -2.21    1.82
   6   7   3   -1.35    1.12
   7   7   3    1.27    1.61
   7  -7   3    4.66    2.01
   6  -8  -3    1.53    1.99
   6   8  -3    0.36    1.31
   6   8  -3    2.82    1.49
   5  -8  -3   -1.01    1.83
   5   8  -3   -0.82    1.25
   5   8  -3   -0.20    1.31
   4   8  -3   10.69    1.73
   4   8  -3    9.35    1.50
   4  -8  -3   12.04    2.31
   3   8  -3   21.32    2.02
   3   8  -3   18.57    2.01
   3  -8  -3   21.25    2.34
  -3   8   3   22.65    2.45
   2  -8  -3    9.00    1.97
  -2   8   3    6.11    1.61
   2   8  -3    5.92    1.51
   2   8  -3    6.36    1.34
   1   8  -3   -0.21    1.01
   1  -8  -3   -0.01    1.53
  -1   8   3   -0.96    1.20
   1   8  -3    0.22    1.35
   0  -8  -3   -2.24    1.41
   0   8  -3   -0.30    1.23
   0   8   3    0.53    1.39
   1  -8   3    0.86    1.38
   1   8   3    1.14    1.42
  -1   8  -3    2.99    1.37
   2  -8   3    2.51    1.70
   2   8   3    1.21    1.30
  -2   8  -3    2.44    1.45
   3   8   3    1.62    1.34
   3  -8   3   -1.78    1.68
   4   8   3    0.26    1.37
   4  -8   3    3.73    2.10
   5   8   3    1.16    1.42
   5  -8   3    0.60    1.82
   6   8   3   -0.92    1.54
   6  -8   3    0.15    2.00
   5   9  -3   -2.12    1.54
   5   9  -3   -1.78    1.29
   5  -9  -3   -1.30    1.94
   4   9  -3   -0.97    1.40
   4  -9  -3    5.78    2.00
   3  -9  -3    0.11    1.92
  -3   9   3   -0.43    1.70
   3   9  -3   -0.52    1.61
  -2   9   3    3.61    1.68
   2  -9  -3    7.63    1.93
   2   9  -3    2.80    1.62
   1   9  -3    1.94    1.61
  -1   9   3   -0.57    1.62
   1  -9  -3    0.70    1.69
   0   9  -3    7.08    1.77
   0   9   3    6.20    1.81
  -1   9  -3    1.02    1.65
   1   9   3    0.02    1.48
   2   9   3    0.98    1.49
  -2   9  -3   -0.72    1.65
   3  -9   3    3.50    2.04
   3   9   3   -1.41    1.30
   4   9   3    0.21    1.48
   4  -9   3    1.90    1.91
   5   9   3   -0.76    1.46
   5  -9   3   -2.77    1.77
   3 -10  -3    0.19    1.75
   3  10  -3   -0.18    1.64
  -2  10   3    2.79    2.02
   2  10  -3    6.12    1.98
  -1  10   3   -0.78    1.88
   1  10  -3    0.59    1.79
   0  10  -3    2.06    1.87
   0  10   3    1.40    1.67
   1  10   3   -0.98    1.71
  -1  10  -3   -2.02    1.59
   2  10   3    0.56    1.73
   3  10   3   -1.48    1.59
   9   0  -4    2.11    1.35
   8   0  -4   -1.15    1.00
   8   0  -4    0.59    1.10
   8   0  -4    0.50    0.98
   7   0  -4    2.15    0.91
   7   0  -4    2.45    1.08
   7   0  -4    2.00    0.94
   6   0  -4   46.03    2.04
   6   0  -4   41.96    1.86
   6   0  -4   43.83    1.88
   5   0  -4  162.86    4.33
   5   0  -4  163.56    4.33
   5   0  -4  163.12    4.59
   4   0  -4   16.26    0.99
   4   0  -4   16.98    1.06
   4   0  -4   16.85    0.99
   3   0  -4    3.56    0.60
   3   0  -4    4.41    0.64
   2   0  -4  182.73    4.45
   2   0  -4  183.74    4.67
  -1   0   4 1507.11   41.77
   1   0  -4 1515.59   38.63
   1   0  -4 1508.82   38.34
  -1   0   4 1489.44   41.17
   1   0  -4 1560.20   37.20
   0   0  -4 3374.35   81.67
   0   0   4 3344.62   81.48
   0   0   4 3226.62   77.37
   0   0  -4 3331.72   81.80
   0   0  -4 3402.18   77.56
   0   0   4 3199.10   81.69
  -1   0  -4 2734.46   69.28
  -1   0  -4 2716.44   68.50
   1   0   4 2806.49   65.35
  -1   0  -4 2884.20   65.68
   1   0   4 2895.03   69.21
   1   0   4 2812.19   69.20
   2   0   4   39.46    1.56
   2   0   4   41.21    1.57
   2   0   4   39.84    1.46
  -2   0  -4   40.04    1.39
  -2   0  -4   38.35    1.53
  -3   0  -4  151.92    4.18
   3   0   4  150.18    4.19
   3   0   4  146.64    3.97
   3   0   4  145.62    4.20
   4   0   4   23.26    1.53
  -4   0  -4   28.46    1.54
   4   0   4   24.40    1.41
   4   0   4   25.54    1.58
   5   0   4    5.02    0.96
  -5   0  -4    4.19    0.92
   5   0   4    2.93    1.16
   6   0   4   57.12    2.40
   6   0   4   54.59    2.52
   7   0   4   51.52    2.62
   7   0   4   50.98    2.44
   8   0   4   -0.84    1.32
   8   0   4    0.20    1.07
   9   0   4    0.82    1.59
   9   0   4   -0.22    1.21
   9  -1  -4    6.50    1.66
   9   1  -4    7.15    1.53
   8  -1  -4   -0.68    1.01
   8   1  -4    1.25    1.08
   8   1  -4    1.91    0.94
   8   1  -4    1.10    1.05
   8  -1  -4   -0.07    1.29
   7  -1  -4   -0.86    0.89
   7   1  -4   -0.61    0.75
   7   1  -4   -0.23    0.88
   7   1  -4   -0.44    0.88
   7  -1  -4   -1.04    1.04
   7  -1  -4    0.14    0.93
   6   1  -4   14.31    1.17
   6  -1  -4   15.14    1.52
   6  -1  -4   14.96    1.42
   6  -1  -4   15.35    1.34
   6   1  -4   14.26    1.31
   5   1  -4    0.19    0.68
   5  -1  -4    0.25    0.91
   5  -1  -4   -1.05    0.72
   5   1  -4   -0.20    0.73
   5  -1  -4    0.54    0.78
   5   1  -4    0.13    0.64
   5  -1  -4   -1.18    0.75
   4  -1  -4    6.41    0.96
   4   1  -4    5.95    0.66
   4  -1  -4    6.09    0.92
   4  -1  -4    6.73    0.92
   4  -1  -4    6.31    0.93
   4   1  -4    6.20    0.79
   4   1  -4    5.14    0.80
  -4   1   4    5.71    0.80
   3  -1  -4    1.98    0.57
   3  -1  -4    2.02    0.54
   3   1  -4    3.21    0.40
   3  -1  -4    2.10    0.53
   3  -1  -4    3.19    0.68
   3   1  -4    3.65    0.40
   3   1  -4    3.17    0.43
  -3   1   4    3.92    0.52
  -2   1   4   13.23    0.73
   2  -1  -4   12.27    0.87
   2  -1  -4   12.59    0.82
   2  -1  -4   11.88    0.76
   2  -1  -4   11.75    0.91
  -1   1   4  272.77    6.65
   1  -1  -4  262.15    6.28
  -1   1   4  255.88    6.26
   1   1  -4  269.37    6.69
   1   1  -4  263.57    6.39
  -1   1   4  263.43    6.62
   1  -1  -4  256.81    6.61
   1   1  -4  256.98    6.64
   1  -1  -4  264.14    6.66
   1   1  -4  264.37    6.39
   0  -1   4  904.28   20.80
   0   1  -4  926.99   20.81
   0  -1   4  889.88   20.77
   0   1  -4  923.66   20.82
   0  -1  -4  905.45   21.91
   0   1   4  884.84   21.94
   0  -1  -4  878.13   20.76
   0  -1  -4  903.45   21.96
   0  -1   4  869.83   21.94
   0   1  -4  883.50   21.90
   0  -1   4  877.64   21.89
   0   1   4  907.97   21.92
   1   1   4   86.23    2.52
   1   1   4   86.91    2.33
   1   1   4   84.98    2.48
  -1   1  -4   83.93    2.36
   1  -1   4   83.49    2.53
  -1  -1  -4   89.69    2.50
  -1   1  -4   88.55    2.51
  -1  -1  -4   83.36    2.50
   1  -1   4   88.40    2.38
   1  -1   4   89.11    2.38
  -1  -1  -4   86.86    2.33
   2   1   4   16.39    1.06
  -2  -1  -4   17.42    0.97
  -2  -1  -4   17.83    1.03
   2   1   4   17.62    0.99
  -2   1  -4   15.99    1.09
   2  -1   4   16.45    1.07
   2   1   4   17.45    1.17
   2  -1   4   15.47    0.99
  -2   1  -4   16.69    1.01
   2  -1   4   16.78    1.16
   3  -1   4  135.86    4.14
   3   1   4  149.64    3.89
   3   1   4  144.61    4.11
   3  -1   4  147.91    3.99
   3   1   4  150.18    4.16
  -3   1  -4  145.17    4.12
  -3  -1  -4  143.23    4.05
   3  -1   4  143.74    3.95
   4  -1   4    0.98    0.85
   4   1   4    2.93    0.77
  -4   1  -4    3.79    0.90
   4  -1   4    2.54    1.00
   4   1   4    3.51    0.89
  -4  -1  -4    3.25    0.83
   4  -1   4    2.79    0.88
   4   1   4    3.02    0.94
   5  -1   4   10.67    1.49
  -5   1  -4   11.59    1.42
   5  -1   4   11.41    1.32
   5   1   4    9.34    1.35
   5   1   4    9.98    1.21
   5  -1   4   11.17    1.50
   6   1   4    1.40    0.94
   6  -1   4    0.71    0.98
   6  -1   4    0.64    1.03
   6   1   4    1.19    1.15
   6  -1   4   -1.18    1.12
   7  -1   4   -0.19    1.31
   7  -1   4   -0.47    0.97
   7   1   4   -2.35    0.85
   7   1   4    1.15    1.24
   8  -1   4   -0.21    1.50
   8   1   4    0.38    1.06
   8  -1   4    1.50    1.19
   8   1   4    1.56    1.46
   9   1   4    0.79    1.56
   9  -1   4    2.76    1.75
   9  -2  -4   -0.48    1.49
   9   2  -4   -1.31    1.17
   8  -2  -4    4.62    1.31
   8   2  -4    4.00    1.23
   8  -2  -4    4.46    1.52
   8   2  -4    4.94    1.11
   8   2  -4    5.61    1.03
   7  -2  -4   -1.44    0.98
   7   2  -4    0.28    0.90
   7   2  -4    0.54    0.74
   7  -2  -4    0.80    1.24
   6   2  -4   20.75    1.24
   6   2  -4   21.26    1.39
   6  -2  -4   19.44    1.62
   6  -2  -4   21.16    1.83
   6  -2  -4   20.20    1.66
   5   2  -4   82.68    2.62
   5   2  -4   83.52    2.61
   5  -2  -4   81.88    3.09
   5  -2  -4   83.46    2.87
   5  -2  -4   82.86    2.90
   5   2  -4   82.30    2.43
   4   2  -4   31.54    1.30
   4  -2  -4   33.64    1.81
   4   2  -4   32.77    1.17
   4   2  -4   32.99    1.30
   4  -2  -4   33.48    1.55
   4  -2  -4   32.58    1.58
   4  -2  -4   33.03    1.71
  -3   2   4    1.92    0.57
   3  -2  -4    1.63    0.66
   3  -2  -4    3.05    0.73
   3  -2  -4    1.90    0.76
   3   2  -4    2.09    0.43
   3   2  -4    1.93    0.47
   3   2  -4    1.95    0.38
   3  -2  -4    3.07    0.66
  -2   2   4  104.01    2.86
   2   2  -4  103.19    2.64
   2   2  -4  105.36    2.67
   2   2  -4  110.31    2.81
   2  -2  -4  102.12    3.09
   2  -2  -4  108.46    3.05
   2  -2  -4  104.27    2.87
   2   2  -4  106.90    2.83
   2  -2  -4  104.38    2.94
  -2   2   4  104.16    3.00
  -1   2   4  248.70    5.92
   1  -2  -4  235.69    5.96
  -1  -2   4  242.20    5.79
   1  -2  -4  247.54    6.27
  -1   2   4  243.86    6.24
   1  -2  -4  237.12    6.28
  -1  -2   4  233.86    5.75
   1  -2  -4  253.57    5.95
   1   2  -4  245.22    6.16
   1   2  -4  236.78    5.80
   1   2  -4  235.68    5.83
   1   2  -4  240.77    6.13
   0  -2   4  450.25   10.70
   0   2  -4  457.37   11.31
   0   2   4  455.48   11.32
   0   2  -4  454.54   10.72
   0   2  -4  464.18   10.72
   0   2   4  441.95   10.71
   0   2  -4  440.27   11.31
   0  -2  -4  455.58   10.72
   0  -2   4  461.26   10.69
   0  -2   4  440.44   11.31
   0  -2  -4  463.11   11.38
   1   2   4  226.57    5.85
   1   2   4  223.72    5.88
  -1   2  -4  225.04    5.59
   1   2   4  227.68    5.54
  -1   2  -4  210.49    5.56
   1  -2   4  226.82    5.58
  -1  -2  -4  221.22    5.83
   1  -2   4  226.01    5.90
  -1  -2  -4  219.11    5.50
   2  -2   4  121.08    3.40
  -2   2  -4  124.01    3.40
   2   2   4  122.82    3.56
   2  -2   4  122.09    3.46
   2   2   4  124.68    3.33
  -2  -2  -4  124.27    3.53
   2  -2   4  122.79    3.63
  -2  -2  -4  123.85    3.29
   2   2   4  126.89    3.53
  -2   2  -4  128.79    3.45
  -2   2  -4  117.85    3.59
   3   2   4    1.12    0.68
   3  -2   4    0.93    0.78
  -3  -2  -4    1.67    0.68
   3   2   4    1.02    0.61
   3  -2   4    0.59    0.74
  -3   2  -4    3.33    0.86
   3  -2   4   -0.02    0.70
   3   2   4    1.48    0.74
   4  -2   4   95.26    3.08
   4   2   4   94.00    2.93
   4  -2   4   93.34    3.25
   4  -2   4   92.60    3.05
   4   2   4   90.43    3.11
  -4   2  -4   96.57    3.25
   4   2   4  100.12    3.20
  -5   2  -4   21.26    1.65
   5  -2   4   23.52    1.78
   5   2   4   22.09    1.53
   5   2   4   26.04    1.76
   5  -2   4   21.26    1.70
   5  -2   4   22.88    1.91
   6  -2   4   34.04    1.99
   6   2   4   37.71    2.06
   6   2   4   38.56    1.90
   6  -2   4   33.58    2.26
   7  -2   4    3.68    1.49
   7  -2   4    5.26    1.29
   7   2   4    6.46    1.14
   7   2   4    3.72    1.39
   8   2   4    2.87    1.49
   8  -2   4    3.23    1.39
   8   2   4    0.61    1.09
   8  -2   4    0.35    1.52
   9  -3  -4   -0.10    1.48
   9   3  -4   -0.38    1.16
   8   3  -4   10.57    1.40
   8  -3  -4   11.91    1.91
   8  -3  -4   10.07    1.64
   8   3  -4    9.82    1.50
   7   3  -4    0.52    0.75
   7  -3  -4    1.76    1.20
   7   3  -4    1.05    0.93
   7  -3  -4   -0.20    1.27
   6  -3  -4    2.20    1.04
   6   3  -4    1.97    0.72
   6  -3  -4    4.76    1.15
   6  -3  -4    1.17    1.33
   6   3  -4    2.67    0.91
   5  -3  -4   15.55    1.71
   5   3  -4   17.57    1.10
   5  -3  -4   15.90    1.50
   5   3  -4   17.08    1.21
   5  -3  -4   16.06    1.58
   4   3  -4   29.34    1.24
   4   3  -4   29.98    1.45
   4  -3  -4   29.98    1.76
   4  -3  -4   27.01    1.87
   4  -3  -4   28.77    1.63
   4   3  -4   31.60    1.38
   3   3  -4   13.77    1.02
  -3   3   4   12.81    1.21
   3   3  -4   13.72    0.86
   3  -3  -4   16.56    1.16
   3   3  -4   12.69    0.94
   3  -3  -4   12.26    1.30
   3  -3  -4   12.60    1.39
   2  -3  -4   11.11    1.06
   2   3  -4    9.48    0.88
  -2  -3   4   10.02    0.81
   2   3  -4   11.37    0.91
   2   3  -4   11.44    1.03
   2  -3  -4   10.93    1.28
  -2   3   4   10.52    1.08
   2  -3  -4   11.14    1.08
  -2   3   4    8.95    0.95
   2   3  -4    9.19    0.77
  -1   3   4    6.04    0.69
   1  -3  -4    5.47    0.67
   1   3  -4    5.31    0.76
  -1  -3   4    4.87    0.73
   1   3  -4    5.54    0.86
  -1  -3   4    5.06    0.64
   1  -3  -4    4.19    0.93
   1   3  -4    6.10    0.92
   1  -3  -4    4.77    0.81
   1   3  -4    4.26    0.65
  -1   3   4    5.59    0.81
   0  -3   4  122.92    3.36
   0  -3  -4  118.60    3.56
   0   3  -4  121.17    3.30
   0  -3   4  125.31    3.55
   0   3   4  115.12    3.31
   0   3  -4  125.73    3.59
   0   3   4  125.07    3.55
   0   3  -4  122.96    3.51
   0  -3   4  121.15    3.26
   0  -3  -4  122.81    3.35
   0   3  -4  124.89    3.35
  -1  -3  -4   34.86    1.40
  -1  -3  -4   34.49    1.65
   1   3   4   32.59    1.49
  -1   3  -4   38.32    1.60
   1  -3   4   37.29    1.76
  -1   3  -4   36.53    1.53
  -1   3  -4   35.80    1.60
   1  -3   4   39.31    1.64
   1   3   4   35.97    1.43
   2   3   4  419.49   10.25
   2  -3   4  428.38   10.99
  -2  -3  -4  415.39   10.80
   2  -3   4  419.45   10.39
  -2   3  -4  427.82   10.39
   2   3   4  416.82   10.83
   2  -3   4  437.77   10.38
   3   3   4    1.58    0.86
  -3   3  -4    1.48    0.80
  -3   3  -4    2.66    1.06
   3   3   4    2.39    0.81
   3  -3   4    0.97    0.78
   3   3   4    2.35    0.72
   3  -3   4    1.63    1.00
   3  -3   4    0.17    0.76
  -3  -3  -4    1.52    0.77
   4   3   4   23.75    1.69
   4  -3   4   17.88    1.53
   4  -3   4   20.07    1.63
  -4   3  -4   20.19    1.72
   4   3   4   19.96    1.35
   4  -3   4   24.69    1.92
   4   3   4   19.73    1.58
  -5   3  -4   18.56    1.69
   5   3   4   15.46    1.47
   5   3   4   13.54    1.28
   5  -3   4   13.32    1.42
   5  -3   4   15.61    1.84
   6   3   4   -0.71    0.97
   6  -3   4   -0.29    1.06
   6  -3   4   -0.95    1.29
   6   3   4   -0.82    0.86
   7   3   4    3.46    1.11
   7  -3   4    3.04    1.34
   7   3   4    3.67    1.38
   7  -3   4    5.15    1.66
   8   3   4   -0.54    1.04
   8  -3   4    1.34    1.66
   8   3   4    1.20    1.41
   8  -4  -4   -0.25    1.64
   8   4  -4   -0.13    0.94
   8   4  -4   -0.22    1.12
   8  -4  -4    0.95    1.38
   7   4  -4    4.74    0.95
   7  -4  -4    3.88    1.32
   7   4  -4    4.49    1.16
   7  -4  -4    3.47    1.66
   6   4  -4    2.47    0.81
   6   4  -4    3.96    0.97
   6  -4  -4    5.27    1.28
   6  -4  -4    6.46    1.50
   5  -4  -4   -1.58    0.89
   5   4  -4   -0.11    0.79
   5  -4  -4   -0.05    0.93
   5  -4  -4   -0.60    1.18
   5   4  -4   -0.20    0.61
   4  -4  -4  110.38    3.53
   4   4  -4  108.79    3.35
   4  -4  -4  113.00    3.95
   4  -4  -4  108.32    3.62
   4   4  -4  107.51    3.42
   4   4  -4  109.71    3.14
   3  -4  -4    1.02    1.04
   3   4  -4   -0.51    0.68
  -3   4   4   -0.75    0.91
   3   4  -4    0.00    0.72
  -3   4   4   -0.52    0.73
   3   4  -4    0.68    0.62
  -3  -4   4   -0.04    0.58
   3  -4  -4   -0.60    0.78
   3  -4  -4   -1.10    0.84
   2  -4  -4  113.65    3.54
  -2   4   4  113.57    3.52
   2   4  -4  112.36    3.28
   2   4  -4  109.93    3.36
   2   4  -4  108.70    3.52
   2  -4  -4  108.91    3.65
   2  -4  -4  113.56    3.44
  -2   4   4  114.49    3.43
   2   4  -4  101.43    3.15
   1  -4  -4   41.02    1.84
  -1  -4   4   40.83    1.76
   1   4  -4   39.55    1.74
   1  -4  -4   43.45    1.84
  -1  -4   4   41.16    1.74
   1   4  -4   40.16    1.65
   1   4  -4   40.72    1.67
   1  -4  -4   42.09    1.96
   1   4  -4   40.20    1.91
  -1   4   4   38.28    1.79
   0   4  -4    0.35    0.78
   0   4  -4    0.06    0.64
   0  -4   4    0.34    0.72
   0  -4   4    0.00    0.85
   0  -4   4    0.07    0.61
   0   4   4    1.38    0.72
   0   4   4    3.19    0.84
   0  -4  -4    1.35    0.62
   0  -4  -4    0.59    0.30
   0   4  -4   -0.22    0.69
   0  -4  -4    0.71    0.94
   1   4   4    5.88    0.93
  -1   4  -4    5.91    0.98
   1  -4   4    5.45    1.06
  -1  -4  -4    6.66    0.93
  -1  -4  -4    6.24    0.95
  -1   4  -4    4.41    0.86
   1  -4   4    6.03    0.83
  -1  -4  -4    6.84    1.07
   1   4   4    4.34    0.73
  -1   4  -4    5.41    0.89
   2  -4   4   12.83    1.41
   2   4   4   16.66    1.38
  -2   4  -4   15.00    1.36
   2  -4   4   14.31    1.69
   2  -4   4   13.78    1.36
  -2  -4  -4   13.80    1.40
  -2   4  -4   15.09    1.49
  -2  -4  -4   15.95    1.42
   2   4   4   16.48    1.25
  -3  -4  -4    3.85    1.03
   3  -4   4    2.33    1.18
   3  -4   4    1.14    0.96
   3  -4   4   -0.56    0.84
   3   4   4    2.49    0.83
  -3   4  -4    1.45    0.99
   3   4   4    2.02    0.91
   4   4   4   35.62    1.88
   4  -4   4   36.99    2.18
   4   4   4   40.35    2.01
   4  -4   4   39.68    2.19
   4  -4   4   40.99    2.27
  -4   4  -4   36.63    2.29
   5  -4   4    2.24    1.07
   5   4   4    3.95    1.18
   5   4   4    2.69    0.91
   5  -4   4    3.20    1.40
  -5   4  -4    4.10    1.33
   6  -4   4    2.32    1.24
   6   4   4    1.58    0.99
   6  -4   4    1.09    1.53
   6   4   4    3.42    1.18
   7  -4   4   -1.18    1.54
   7   4   4    0.70    0.98
   7   4   4    1.09    1.28
   8   4   4    1.77    1.19
   8   4   4    0.93    1.45
   8  -4   4   -1.50    1.57
   8   5  -4    0.32    1.22
   8  -5  -4    1.77    1.79
   7   5  -4    6.09    1.15
   7  -5  -4    7.45    1.88
   7   5  -4    7.00    1.35
   6   5  -4   -0.16    0.81
   6  -5  -4    1.14    1.25
   6   5  -4    1.57    0.98
   6  -5  -4    3.58    1.53
   5   5  -4    0.21    0.78
   5  -5  -4    0.63    1.42
   5  -5  -4    1.93    1.22
   5   5  -4    1.99    0.95
   4   5  -4    5.29    0.89
   4  -5  -4    3.39    1.49
   4  -5  -4    2.43    1.31
   4   5  -4    5.43    1.01
   3  -5  -4   72.31    2.70
   3   5  -4   70.80    2.55
  -3   5   4   72.00    2.90
   3   5  -4   69.47    2.48
   3  -5  -4   71.63    2.85
   3  -5  -4   71.43    3.01
  -2   5   4    6.37    1.03
   2  -5  -4    7.68    1.49
  -2   5   4    5.48    1.22
   2  -5  -4    5.07    1.23
  -2  -5   4    7.04    1.04
   2   5  -4    4.70    0.97
   2   5  -4    7.57    1.24
   2  -5  -4    5.84    1.07
   2   5  -4    5.29    0.93
   2   5  -4    6.20    1.11
   1   5  -4   28.42    1.73
   1  -5  -4   23.93    1.70
  -1   5   4   27.55    1.71
   1  -5  -4   28.88    1.77
   1  -5  -4   24.77    1.82
  -1  -5   4   26.53    1.66
   1   5  -4   25.06    1.67
  -1   5   4   27.47    1.58
   1   5  -4   26.86    1.54
  -1  -5   4   26.31    1.61
   0  -5   4  112.57    3.75
   0   5  -4  109.24    3.51
   0   5  -4  111.11    3.69
   0   5  -4  113.90    3.50
   0   5   4  114.28    3.52
   0  -5  -4  111.77    3.85
   0   5   4  116.31    3.75
   0  -5  -4  114.37    3.51
   0  -5   4  111.97    3.54
   1  -5   4  187.60    5.76
  -1   5  -4  197.29    5.48
   1  -5   4  200.47    5.41
  -1  -5  -4  189.14    5.41
   1   5   4  180.69    5.31
   1  -5   4  202.47    5.51
  -1   5  -4  209.20    5.82
   1   5   4  197.83    5.72
  -1   5  -4  201.98    5.53
  -1  -5  -4  200.33    5.78
  -2   5  -4    3.33    1.10
   2  -5   4    0.70    1.09
   2   5   4    1.68    1.00
  -2   5  -4    1.62    1.04
   2  -5   4    1.58    1.33
  -2  -5  -4    3.62    1.15
   2   5   4    2.79    0.90
  -2  -5  -4    2.15    0.98
   2  -5   4    2.42    0.94
  -3  -5  -4    3.17    1.17
   3  -5   4   -0.25    1.35
   3  -5   4    1.07    1.17
   3   5   4    1.09    0.86
   3   5   4    2.46    1.01
   4   5   4   -0.13    0.81
   4   5   4    0.85    0.97
   4  -5   4   -1.05    1.23
   4  -5   4   -0.61    1.03
   5   5   4    0.98    0.90
   5  -5   4    2.69    1.65
   5   5   4    1.19    1.19
   6   5   4    6.58    1.45
   6  -5   4   11.49    2.02
   6   5   4    8.92    1.25
   7   5   4   -0.43    1.37
   7  -5   4    0.95    1.74
   7   5   4   -0.43    1.06
   8  -5   4    6.08    2.09
   8   5   4    2.20    1.72
   7  -6  -4   11.58    2.16
   7   6  -4    4.98    1.41
   7   6  -4    6.33    1.22
   6  -6  -4    1.15    1.65
   6   6  -4    0.28    1.02
   6   6  -4    0.34    0.98
   5  -6  -4    1.32    1.55
   5   6  -4   -0.88    0.98
   5   6  -4    0.43    0.85
   4   6  -4    0.79    1.01
   4   6  -4    0.04    0.85
   4  -6  -4   -0.25    1.47
   3   6  -4    2.99    1.15
   3  -6  -4    4.99    1.51
   3   6  -4    4.71    1.12
   3  -6  -4    2.32    1.30
   2   6  -4   25.39    1.82
   2   6  -4   25.24    1.77
   2  -6  -4   25.28    2.05
  -2   6   4   27.47    1.91
   2  -6  -4   24.17    1.91
  -1   6   4    4.84    1.31
   1   6  -4    4.77    0.95
   1  -6  -4    3.91    1.09
  -1   6   4    4.88    1.05
   1   6  -4    4.32    1.11
   1  -6  -4    3.37    1.48
   1   6  -4    4.08    1.07
  -1  -6   4    6.14    1.36
   1  -6  -4    3.21    1.09
   0   6  -4    0.10    0.97
   0  -6   4   -0.06    1.17
   0  -6  -4    0.37    1.20
   0   6   4   -0.01    0.97
   0   6  -4   -0.62    1.13
   0  -6  -4    1.00    1.00
   0   6  -4    1.48    1.00
   0   6   4    0.19    1.13
   0  -6   4    2.30    1.06
   1  -6   4    4.70    1.44
   1   6   4    3.67    1.16
  -1   6  -4    5.32    1.38
  -1   6  -4    3.01    1.09
   1   6   4    4.86    0.98
  -1   6  -4    2.36    1.14
  -1  -6  -4    3.98    1.38
   2   6   4   -0.82    0.79
  -2   6  -4   -0.41    1.33
   2   6   4    0.67    1.10
  -2  -6  -4    0.12    1.12
   2  -6   4   -1.62    1.37
   3   6   4    2.93    0.91
   3  -6   4    1.85    1.54
   3   6   4    1.44    1.08
   4  -6   4    1.91    1.47
   4   6   4    3.12    1.02
   4   6   4    4.24    1.21
   5   6   4    6.91    1.20
   5   6   4    9.72    1.55
   5  -6   4    7.03    1.78
   6   6   4   -0.38    1.23
   6   6   4    0.11    0.98
   6  -6   4   -1.50    1.73
   7  -6   4   -1.91    1.85
   7   6   4   -1.15    1.06
   7   6   4   -1.63    1.46
   7  -7  -4   -1.05    1.84
   7   7  -4    2.39    1.40
   6   7  -4   -0.48    1.06
   6   7  -4    0.08    1.27
   6  -7  -4    0.97    1.76
   5   7  -4   -0.23    1.14
   5  -7  -4   -1.32    1.63
   5   7  -4   -0.01    1.01
   4  -7  -4    8.14    1.75
   4   7  -4    6.24    1.26
   4   7  -4    6.82    1.37
   3   7  -4   11.60    1.56
   3   7  -4   10.12    1.38
   3  -7  -4   11.05    1.88
  -3   7   4   11.84    1.69
   2   7  -4    8.44    1.22
   2   7  -4   12.79    1.66
   2  -7  -4   12.63    1.85
  -2   7   4   13.31    1.70
   1   7  -4    1.58    1.21
   1  -7  -4    0.20    1.43
  -1   7   4   -0.78    1.14
   1   7  -4   -0.65    0.88
   0   7  -4   13.96    1.54
   0  -7  -4   18.78    2.11
   0  -7   4   17.93    1.89
   0   7  -4   14.23    1.67
   0   7   4   16.20    1.86
   1   7   4    5.73    1.42
   1   7   4    4.98    1.16
   1  -7   4    6.53    1.66
  -1   7  -4    5.07    1.55
  -1  -7  -4    6.41    1.53
   2  -7   4    2.47    1.56
  -2   7  -4   -1.59    1.20
   2   7   4    0.53    0.94
   2   7   4   -0.55    1.13
   3   7   4    2.22    1.24
   3  -7   4    2.26    1.49
   3   7   4    0.67    1.01
   4   7   4    0.58    1.16
   4   7   4    0.83    0.99
   4  -7   4    0.82    1.57
   5   7   4    0.86    1.14
   5   7   4    1.12    1.35
   5  -7   4    0.84    1.63
   6   7   4   -2.23    1.34
   6   7   4    0.73    1.10
   6  -7   4   -0.26    1.71
   6   8  -4    1.93    1.52
   6  -8  -4    0.21    1.95
   5   8  -4   -0.10    1.17
   5   8  -4   -0.25    1.33
   5  -8  -4    4.92    2.13
   4   8  -4    8.39    1.53
   4   8  -4    7.09    1.55
   4  -8  -4    6.47    1.90
   3   8  -4    4.03    1.34
  -3   8   4    4.05    1.57
   3   8  -4    1.59    1.42
   3  -8  -4    2.17    1.91
   2   8  -4    4.90    1.54
  -2   8   4    6.32    1.62
   2   8  -4    4.27    1.16
   2  -8  -4    7.50    1.94
   1  -8  -4    1.19    1.63
   1   8  -4    0.89    1.06
   1   8  -4    2.26    1.51
  -1   8   4    1.48    1.46
   0  -8  -4   -1.95    1.45
   0   8  -4   -0.41    1.29
   0   8   4   -0.32    1.35
   1  -8   4    4.00    1.48
  -1   8  -4    0.87    1.33
   1   8   4    3.19    1.46
   2   8   4    1.55    1.34
  -2   8  -4   -0.15    1.59
   2  -8   4    1.58    1.44
   3   8   4   -2.30    1.27
   3  -8   4   -1.16    1.71
   4  -8   4    1.47    2.02
   4   8   4    4.26    1.51
   5   8   4   -0.40    1.35
   5  -8   4   -0.74    1.96
   6  -8   4    0.14    1.83
   6   8   4    1.28    1.51
   5   9  -4    0.58    1.58
   5   9  -4    3.01    1.53
   5  -9  -4    4.29    2.17
   4   9  -4    1.30    1.37
   4   9  -4   -1.17    1.54
   4  -9  -4   -2.04    1.85
   3   9  -4   -0.33    1.61
   3  -9  -4    0.18    1.71
   2   9  -4   20.04    2.25
  -2   9   4   17.64    2.50
   2  -9  -4   21.67    2.71
  -1   9   4    0.27    1.62
   1   9  -4    0.70    1.62
   1  -9  -4    0.95    1.61
   0   9   4    7.05    1.75
   0   9  -4   10.71    2.05
   1   9   4    0.10    1.51
  -1   9  -4   -2.58    1.40
   2   9   4    0.42    1.31
   3   9   4    1.18    1.49
   3  -9   4   -3.66    1.82
   4  -9   4    5.01    2.22
   4   9   4   -1.56    1.41
   5   9   4    0.27    1.65
   5  -9   4   -0.14    2.12
   3 -10  -4    1.86    1.96
   3  10  -4    1.01    1.80
   2  10  -4    3.62    1.86
  -2  10   4    2.86    1.99
  -1  10   4    0.82    1.81
   1  10  -4    0.48    1.78
   0  10  -4   -2.44    1.72
   0  10   4   -0.70    1.81
  -1  10  -4    0.36    1.67
   1  10   4   -0.51    1.52
   2  10   4    0.81    1.69
   3  10   4   -1.38    1.58
   9   0  -5    0.31    1.23
   8   0  -5   -0.46    0.91
   8   0  -5   -0.36    1.06
   8   0  -5    0.33    1.02
   7   0  -5   -1.70    0.92
   7   0  -5   -0.75    0.83
   7   0  -5   -0.08    0.88
   6   0  -5   -0.50    0.82
   6   0  -5    0.36    0.98
   6   0  -5   -0.45    0.85
   5   0  -5   -0.82    0.70
   5   0  -5    1.31    0.69
   5   0  -5    0.19    0.75
   4   0  -5    0.17    0.53
   4   0  -5   -0.58    0.50
   4   0  -5   -0.66    0.58
   3   0  -5    0.20    0.42
   3   0  -5   -0.71    0.37
   3   0  -5    0.03    0.36
   2   0  -5    0.28    0.27
   2   0  -5   -0.48    0.32
   2   0  -5   -0.05    0.30
   1   0  -5   -0.12    0.28
  -1   0   5    0.46    0.26
   1   0  -5    0.39    0.22
  -1   0   5    0.17    0.22
   1   0  -5    0.29    0.23
  -1   0   5    0.27    0.18
   0   0  -5    1.05    0.35
   0   0   5   -0.10    0.29
   0   0   5    0.48    0.32
   0   0  -5    0.67    0.36
   0   0  -5    1.84    0.45
   0   0   5    0.66    0.31
   1   0   5    0.46    0.46
   1   0   5    0.33    0.51
   1   0   5   -0.13    0.40
  -1   0  -5    0.28    0.39
  -1   0  -5   -0.33    0.50
  -1   0  -5   -0.12    0.48
  -2   0  -5   -0.46    0.51
   2   0   5   -0.03    0.65
   2   0   5    0.28    0.61
   2   0   5   -0.87    0.45
  -2   0  -5   -0.25    0.47
   3   0   5    0.10    0.64
   3   0   5   -1.42    0.67
  -3   0  -5    0.64    0.67
   3   0   5    0.27    0.71
   4   0   5    0.43    0.78
  -4   0  -5    0.55    0.84
   4   0   5    0.69    0.78
   5   0   5    0.24    0.95
  -5   0  -5   -0.16    0.84
   5   0   5    1.42    0.88
   6   0   5    2.27    1.20
   6   0   5    1.19    0.93
   7   0   5    0.59    1.21
   7   0   5   -1.32    0.89
   8   0   5   -1.49    1.09
   8   0   5    0.48    1.41
   9   0   5    0.70    1.30
   9   0   5   -0.19    1.60
   9  -1  -5    4.56    1.52
   9   1  -5    6.71    1.45
   8   1  -5   -1.23    0.93
   8   1  -5   -0.25    0.86
   8  -1  -5   -0.03    1.06
   8   1  -5   -0.67    1.02
   8  -1  -5   -0.96    1.18
   7   1  -5    4.12    0.99
   7  -1  -5    4.74    1.29
   7  -1  -5    4.09    1.06
   7  -1  -5    3.97    1.03
   7   1  -5    4.86    0.93
   7   1  -5    6.57    1.09
   6  -1  -5    6.44    1.17
   6   1  -5    4.21    0.83
   6  -1  -5    4.41    0.98
   6  -1  -5    5.23    0.99
   6   1  -5    5.08    0.95
   5  -1  -5    9.05    1.13
   5   1  -5    8.29    0.90
   5  -1  -5    9.70    1.17
   5  -1  -5    7.92    1.15
   5  -1  -5    7.74    1.26
   5   1  -5    9.69    0.99
   5   1  -5    9.81    1.04
   4   1  -5    0.10    0.42
   4  -1  -5    0.15    0.61
  -4   1   5    0.25    0.46
   4   1  -5    1.11    0.50
   4  -1  -5    0.00    0.60
   4   1  -5    0.50    0.51
   4  -1  -5    1.11    0.74
   4  -1  -5    0.19    0.65
   3  -1  -5    3.18    0.57
   3  -1  -5    3.10    0.57
   3  -1  -5    3.57    0.58
   3   1  -5    3.26    0.41
  -3   1   5    4.12    0.51
   3  -1  -5    2.79    0.65
   2  -1  -5    7.72    0.74
   2  -1  -5    7.38    0.72
   2  -1  -5    6.97    0.85
   2  -1  -5    8.77    0.72
  -2   1   5    6.90    0.68
   1   1  -5 1075.26   26.41
   1  -1  -5 1058.54   24.71
   1  -1  -5 1079.54   26.14
   1   1  -5 1040.33   25.18
   1   1  -5 1077.75   26.61
  -1   1   5 1070.79   24.70
   1   1  -5 1113.68   25.37
  -1   1   5 1072.49   26.07
   1  -1  -5 1063.54   26.06
  -1   1   5 1041.23   26.08
  -1  -1   5 1055.72   27.31
  -1  -1   5 1060.00   27.51
   0  -1   5  141.89    3.52
   0   1   5  129.12    3.51
   0   1   5  137.40    3.74
   0  -1  -5  138.65    3.54
   0   1  -5  144.25    3.73
   0   1   5  142.83    3.76
   0  -1  -5  144.23    3.75
   0   1  -5  150.04    3.55
   0  -1   5  141.67    3.71
   0  -1  -5  145.73    3.79
   0   1  -5  141.08    3.52
   0  -1   5  146.99    3.53
   1   1   5    0.35    0.59
   1  -1   5    0.63    0.55
  -1   1  -5    1.07    0.49
   1  -1   5    1.09    0.49
  -1   1  -5    0.75    0.57
  -1   1  -5   -0.80    0.51
  -1  -1  -5    0.84    0.54
  -1  -1  -5    0.73    0.42
   1   1   5    0.26    0.47
   1   1   5    0.59    0.47
   1  -1   5    0.57    0.62
   2  -1   5  104.39    3.09
   2   1   5  101.61    2.85
  -2   1  -5   97.65    2.89
   2   1   5  100.12    3.02
  -2  -1  -5  106.28    2.83
  -2   1  -5  100.85    3.00
   2  -1   5   99.22    2.87
   2   1   5  104.53    3.02
   2  -1   5  104.10    2.90
  -2  -1  -5  104.21    3.00
   3   1   5  173.92    5.00
   3  -1   5  182.09    5.10
   3  -1   5  181.25    4.83
  -3  -1  -5  174.27    4.94
   3   1   5  188.88    5.04
   3   1   5  179.59    4.74
   3  -1   5  185.93    4.83
  -3   1  -5  181.11    5.02
   4   1   5   86.92    3.01
  -4   1  -5   82.99    2.93
  -4  -1  -5   85.58    2.84
   4  -1   5   88.12    2.91
   4  -1   5   88.02    3.10
   4   1   5   87.85    2.80
   4   1   5   92.23    3.02
   4  -1   5   94.09    2.92
   5  -1   5   -1.01    0.92
   5   1   5   -0.27    0.94
   5  -1   5    1.80    0.98
   5  -1   5   -1.16    1.06
  -5   1  -5   -0.74    0.86
   5   1   5    0.17    0.80
   6   1   5    5.16    1.04
   6  -1   5    6.61    1.42
   6   1   5    5.45    1.26
   6  -1   5    4.75    1.10
   7   1   5    0.49    0.95
   7  -1   5   -1.28    1.19
   7   1   5    0.30    1.20
   7  -1   5    1.43    1.13
   8  -1   5    0.33    1.21
   8   1   5   -1.35    1.36
   8  -1   5    1.96    1.60
   8   1   5    1.70    1.20
   9   1   5   -1.78    1.46
   9  -1   5   -3.96    1.53
   9  -2  -5    0.63    1.45
   9   2  -5   -0.88    1.12
   8   2  -5    0.27    0.86
   8  -2  -5    0.60    1.34
   8  -2  -5   -0.10    1.11
   8   2  -5    0.47    1.06
   8   2  -5    1.64    1.02
   7  -2  -5    2.58    1.02
   7   2  -5    3.41    0.99
   7   2  -5    1.55    0.78
   7  -2  -5    2.77    1.31
   7  -2  -5    2.20    1.10
   6   2  -5   24.55    1.41
   6  -2  -5   23.71    1.74
   6   2  -5   21.95    1.22
   6  -2  -5   22.11    1.68
   6  -2  -5   24.51    1.69
   5  -2  -5  163.21    4.63
   5  -2  -5  168.14    4.68
   5   2  -5  169.12    4.53
   5   2  -5  165.17    4.50
   5  -2  -5  165.09    5.00
   5   2  -5  169.65    4.27
   4  -2  -5    0.46    0.88
   4   2  -5    1.01    0.51
   4   2  -5    0.28    0.43
   4   2  -5   -0.05    0.50
   4  -2  -5   -0.68    0.71
   4  -2  -5   -0.80    0.79
   4  -2  -5   -0.33    0.71
   3   2  -5    2.22    0.33
   3  -2  -5    2.86    0.65
   3   2  -5    2.05    0.43
   3  -2  -5    2.40    0.82
  -3   2   5    1.77    0.55
   3   2  -5    2.12    0.39
   3  -2  -5    1.95    0.66
   3  -2  -5    2.21    0.67
   2   2  -5    8.43    0.54
   2  -2  -5    7.74    0.90
   2  -2  -5    7.49    0.97
   2   2  -5    9.65    0.66
   2   2  -5    8.54    0.59
   2  -2  -5    8.38    0.93
  -2   2   5    7.02    0.82
  -2   2   5    7.95    0.83
   2   2  -5    9.17    0.58
   2  -2  -5    8.52    0.74
   1  -2  -5  175.71    4.84
  -1   2   5  171.87    4.53
   1  -2  -5  181.63    4.80
  -1  -2   5  186.27    4.37
   1  -2  -5  180.64    4.56
   1   2  -5  176.50    4.42
   1   2  -5  186.33    4.70
   1   2  -5  182.51    4.67
   1   2  -5  180.76    4.45
  -1   2   5  174.20    4.79
  -1  -2   5  190.36    4.40
   0   2  -5  322.50    7.90
   0  -2   5  324.99    7.87
   0  -2  -5  319.99    7.91
   0   2  -5  335.86    7.90
   0  -2  -5  324.96    8.40
   0   2  -5  331.20    8.35
   0   2   5  321.54    8.36
   0  -2   5  332.24    8.34
   0   2  -5  337.32    8.33
   0  -2   5  338.04    7.89
   1  -2   5   97.92    2.70
   1   2   5   92.50    2.65
   1  -2   5   95.07    2.86
   1   2   5   92.12    2.79
   1   2   5   97.38    2.86
  -1  -2  -5   94.30    2.63
  -1  -2  -5   93.61    2.83
  -1   2  -5   94.81    2.72
  -1   2  -5   95.25    2.71
  -2   2  -5  147.14    3.97
   2   2   5  147.40    3.82
   2  -2   5  143.24    3.92
   2  -2   5  143.33    4.16
   2   2   5  143.62    4.07
  -2  -2  -5  143.41    3.80
   2   2   5  147.67    4.07
  -2  -2  -5  141.54    4.04
  -2   2  -5  141.08    4.14
   2  -2   5  142.30    3.93
   3   2   5   11.73    1.14
   3   2   5   11.75    1.05
  -3   2  -5   10.98    1.31
   3   2   5   11.64    1.27
  -3  -2  -5    9.61    1.21
   3  -2   5   12.74    1.22
   3  -2   5    8.64    1.32
   3  -2   5   11.03    1.12
  -3   2  -5   14.07    1.35
   4  -2   5   -0.47    0.95
   4   2   5   -0.13    0.74
   4   2   5    0.19    0.85
   4  -2   5    1.38    0.83
  -4  -2  -5   -0.36    0.81
   4  -2   5    0.11    0.91
   4   2   5    1.50    0.91
  -4   2  -5    1.01    0.96
   5  -2   5   36.64    2.05
   5   2   5   38.16    1.87
   5   2   5   40.82    2.06
  -5   2  -5   39.81    2.07
   5  -2   5   39.57    2.13
   5  -2   5   37.62    2.28
   6   2   5   17.41    1.67
   6   2   5   14.96    1.43
   6  -2   5   17.72    1.89
   6  -2   5   19.39    1.76
   7  -2   5    7.82    1.74
   7   2   5   11.63    1.45
   7  -2   5   13.61    1.74
   7   2   5   11.87    1.74
   8  -2   5    0.19    1.53
   8   2   5   -0.32    1.04
   8   2   5   -0.73    1.37
   9  -3  -5    0.42    1.64
   8  -3  -5    5.43    1.72
   8   3  -5    6.13    1.08
   8   3  -5    6.60    1.25
   8  -3  -5    5.10    1.40
   7  -3  -5    5.33    1.58
   7  -3  -5    4.12    1.22
   7   3  -5    3.81    0.86
   7   3  -5    5.19    1.07
   6  -3  -5    0.71    1.00
   6  -3  -5   -1.00    0.90
   6  -3  -5    0.03    1.21
   6   3  -5   -0.53    0.65
   6   3  -5    0.64    0.74
   5  -3  -5   -1.41    0.86
   5   3  -5    0.99    0.58
   5  -3  -5    0.18    0.99
   5  -3  -5   -3.19    1.04
   5   3  -5   -0.34    0.68
   4   3  -5   61.81    1.87
   4   3  -5   61.28    2.04
   4   3  -5   58.71    1.98
   4  -3  -5   58.26    2.53
   4  -3  -5   61.21    2.37
   4  -3  -5   60.17    2.28
  -3   3   5   -0.39    0.67
   3   3  -5    0.40    0.46
   3   3  -5    0.65    0.59
   3  -3  -5    0.29    0.71
   3  -3  -5   -0.21    0.93
   3   3  -5    0.65    0.54
   3  -3  -5   -0.63    0.81
  -3   3   5   -0.23    0.75
   2   3  -5   14.79    0.92
   2   3  -5   13.88    0.90
  -2   3   5   13.47    1.17
  -2   3   5   15.45    1.16
   2   3  -5   14.89    0.93
   2   3  -5   15.11    1.00
   2  -3  -5   11.62    1.11
  -2  -3   5   14.44    0.80
   2  -3  -5   14.28    1.11
   2  -3  -5   12.91    1.31
   1  -3  -5  153.77    4.28
  -1   3   5  166.96    4.25
   1  -3  -5  160.19    4.23
  -1  -3   5  161.81    4.08
   1   3  -5  161.42    4.10
  -1   3   5  160.43    4.47
   1  -3  -5  164.04    4.58
  -1  -3   5  154.61    4.29
   1   3  -5  162.28    4.14
   1   3  -5  158.90    4.34
   1   3  -5  155.86    4.37
   0   3  -5  132.25    3.70
   0  -3   5  130.76    3.68
   0  -3  -5  124.17    3.76
   0   3   5  127.14    3.71
   0  -3  -5  126.76    3.49
   0   3  -5  132.23    3.55
   0   3  -5  126.92    3.50
   0   3   5  128.34    3.50
   0  -3   5  129.47    3.47
   0   3  -5  130.97    3.77
   0  -3   5  133.60    3.52
   1  -3   5    1.65    0.69
   1   3   5    2.53    0.73
  -1  -3  -5    2.36    0.73
   1  -3   5    1.56    0.41
  -1   3  -5    1.73    0.66
   1  -3   5   -0.38    0.82
  -1   3  -5    1.70    0.63
  -1  -3  -5    1.73    0.54
   1   3   5    1.92    0.61
  -2   3  -5    5.12    0.96
   2   3   5    3.28    0.80
   2  -3   5    4.18    1.09
  -2  -3  -5    3.84    0.84
   2  -3   5    3.11    0.85
   2  -3   5    3.45    0.91
  -2   3  -5    1.46    0.67
   2   3   5    6.52    0.96
  -3   3  -5    5.30    0.96
   3  -3   5    7.04    0.97
   3  -3   5    5.90    1.14
  -3  -3  -5    5.84    0.99
  -3   3  -5    6.76    1.13
   3  -3   5    5.49    1.07
   3   3   5    5.80    0.96
   3   3   5    5.04    0.75
   4  -3   5   -1.35    0.94
   4  -3   5   -0.87    0.82
  -4   3  -5    0.35    0.95
  -4  -3  -5    2.05    0.88
   4   3   5    0.13    0.86
   4  -3   5    1.12    1.21
   4   3   5    0.48    0.73
   5   3   5   -0.37    0.78
   5  -3   5    0.33    0.94
   5   3   5    0.94    0.97
  -5   3  -5    1.36    1.11
   5  -3   5   -0.88    1.26
   6   3   5    1.24    1.07
   6  -3   5    1.57    1.18
   6  -3   5    2.88    1.47
   6   3   5    1.46    0.92
   7   3   5    5.55    1.41
   7   3   5    6.07    1.19
   7  -3   5    5.01    1.69
   8   3   5    0.91    1.48
   8  -3   5    0.51    1.67
   8   3   5    2.96    1.16
   8  -4  -5    5.14    1.45
   8   4  -5    2.98    1.20
   8   4  -5    3.54    1.03
   8  -4  -5    3.40    1.80
   7   4  -5    9.10    1.27
   7  -4  -5    9.90    1.90
   7  -4  -5    7.68    1.55
   7   4  -5    9.18    1.17
   6   4  -5    1.29    0.73
   6  -4  -5   -0.63    1.07
   6   4  -5   -1.19    0.78
   6  -4  -5    0.48    1.30
   5   4  -5    1.88    0.68
   5  -4  -5    3.10    1.16
   5  -4  -5    2.30    1.03
   5  -4  -5    0.63    1.19
   5   4  -5    1.67    0.84
   4   4  -5  155.94    4.44
   4   4  -5  152.93    4.35
   4  -4  -5  161.17    4.58
   4  -4  -5  149.73    4.56
   4   4  -5  150.75    4.11
   4  -4  -5  152.48    4.93
   3  -4  -5    6.62    1.03
   3   4  -5    6.69    0.89
  -3   4   5    7.66    1.14
   3  -4  -5    6.94    1.16
  -3   4   5    6.71    1.04
   3  -4  -5    7.11    1.36
   3   4  -5    7.22    1.08
   3   4  -5    5.92    0.91
  -2   4   5   10.21    1.30
   2   4  -5    9.81    1.08
   2  -4  -5   10.99    1.31
   2   4  -5    6.96    0.99
  -2   4   5   12.65    1.24
   2  -4  -5    8.69    1.37
   2   4  -5    5.28    0.96
   2  -4  -5   10.52    1.44
   2   4  -5    7.04    0.86
   1  -4  -5   33.58    1.70
   1  -4  -5   34.83    1.59
  -1  -4   5   35.08    1.59
   1   4  -5   34.16    1.74
   1   4  -5   32.60    1.59
  -1   4   5   34.72    1.74
  -1  -4   5   31.98    1.63
   1   4  -5   31.72    1.56
   1   4  -5   32.65    1.48
   1  -4  -5   33.88    1.91
   0   4  -5   16.97    1.22
   0   4   5   16.98    1.35
   0  -4  -5   17.67    1.19
   0  -4   5   16.19    1.34
   0   4  -5   16.02    1.14
   0   4  -5   17.60    1.37
   0  -4   5   17.73    1.39
   0   4   5   16.13    1.28
   0  -4  -5   18.48    1.38
   1   4   5    5.51    0.85
   1  -4   5    6.01    0.85
   1  -4   5    6.48    1.16
  -1   4  -5    4.58    0.94
  -1  -4  -5    5.50    0.86
  -1   4  -5    5.50    0.89
   1   4   5    6.92    1.00
  -1  -4  -5    7.31    1.10
  -1  -4  -5    6.54    1.12
  -1   4  -5    4.61    0.95
   2   4   5    0.67    0.84
  -2  -4  -5   -1.51    0.81
   2   4   5   -0.28    0.70
   2  -4   5   -0.41    0.83
   2  -4   5   -0.16    0.95
   2  -4   5   -1.02    1.10
  -2  -4  -5    0.22    0.90
  -2   4  -5   -0.40    0.95
  -2   4  -5   -1.52    0.85
   3   4   5   39.19    1.80
  -3  -4  -5   38.33    2.00
   3  -4   5   36.75    2.13
  -3   4  -5   36.22    2.03
   3  -4   5   37.16    2.10
   3   4   5   37.52    1.93
   3  -4   5   38.41    1.98
   4   4   5   42.91    2.01
  -4   4  -5   46.25    2.50
   4   4   5   43.67    2.17
   4  -4   5   42.95    2.55
   4  -4   5   48.44    2.27
   5   4   5   37.57    1.92
  -5   4  -5   37.47    2.29
   5  -4   5   37.39    2.24
   5   4   5   36.56    2.07
   5  -4   5   34.95    2.43
   6   4   5    2.73    1.18
   6  -4   5   -0.06    1.46
   6   4   5    1.20    0.94
   7   4   5    0.34    1.29
   7   4   5   -1.10    1.03
   7  -4   5    0.61    1.64
   8  -4   5   -0.68    1.72
   8   4   5    1.86    1.22
   8   4   5   -0.72    1.41
   8  -5  -5    0.30    1.78
   8   5  -5   -0.89    1.08
   7   5  -5    3.71    1.16
   7   5  -5    1.53    0.93
   7  -5  -5    1.89    1.72
   6  -5  -5    1.29    1.41
   6   5  -5   -0.21    0.92
   6   5  -5   -0.25    0.79
   6  -5  -5    0.33    1.06
   5  -5  -5    5.18    1.50
   5  -5  -5    3.41    1.14
   5   5  -5    4.66    0.99
   5   5  -5    4.36    0.88
   4   5  -5   33.56    1.62
   4   5  -5   35.32    1.75
   4  -5  -5   32.88    2.23
   4  -5  -5   32.26    2.25
   3  -5  -5   31.75    2.22
   3   5  -5   26.22    1.64
   3  -5  -5   27.06    1.73
   3  -5  -5   27.76    2.03
   3   5  -5   27.17    1.55
  -3   5   5   28.96    1.93
   2   5  -5   27.74    1.56
   2  -5  -5   29.00    2.12
  -2   5   5   27.17    1.64
   2   5  -5   26.21    1.59
   2  -5  -5   25.62    1.63
   2   5  -5   25.48    1.60
   2  -5  -5   28.89    1.95
   2   5  -5   27.34    1.81
  -2   5   5   24.82    1.71
  -1   5   5    2.74    1.09
  -1   5   5    3.56    0.97
   1  -5  -5    2.58    0.94
   1   5  -5    2.18    0.98
   1   5  -5    0.66    0.97
   1  -5  -5    1.77    0.98
   1   5  -5    2.13    0.85
  -1  -5   5    3.27    1.04
   1  -5  -5    1.06    1.09
   0   5  -5    1.29    1.00
   0  -5  -5    1.31    0.87
   0  -5  -5    1.59    1.23
   0   5  -5    0.69    0.90
   0   5   5    2.67    1.08
   0  -5   5    1.63    0.98
   0  -5   5    1.60    1.13
   0   5   5    3.29    0.95
   0   5  -5    0.84    0.94
   1   5   5  146.24    4.23
   1  -5   5  144.02    4.64
  -1  -5  -5  151.71    4.39
   1  -5   5  146.29    4.36
  -1   5  -5  143.38    4.31
  -1  -5  -5  136.76    4.51
  -1   5  -5  148.46    4.55
   1   5   5  139.83    4.44
  -1   5  -5  155.33    4.50
  -2   5  -5    1.19    1.12
   2  -5   5    0.56    0.97
   2   5   5    0.83    0.83
   2  -5   5    1.29    1.00
  -2  -5  -5    0.99    0.98
  -2   5  -5    0.79    0.93
  -2  -5  -5    3.36    1.14
   2   5   5    0.69    0.85
   2  -5   5    2.02    1.23
   3   5   5    2.79    1.08
  -3  -5  -5    1.23    1.04
   3  -5   5   -1.98    1.18
   3   5   5    1.00    0.80
   3  -5   5    0.58    1.15
   4  -5   5   -0.24    1.28
   4   5   5    1.13    0.83
  -4   5  -5    0.70    1.18
   4   5   5    1.51    1.07
   5  -5   5    1.47    1.39
   5   5   5    2.44    1.17
   5   5   5    1.45    0.98
   6  -5   5    3.68    1.77
   6   5   5    4.32    1.44
   6   5   5    4.00    1.17
   7   5   5    0.61    1.05
   7   5   5    0.20    1.40
   7  -5   5   -2.02    1.63
   8  -5   5   -0.62    1.86
   8   5   5    1.46    1.66
   7   6  -5    2.25    1.24
   7  -6  -5    4.05    1.87
   7   6  -5    2.92    1.09
   6   6  -5    5.65    1.06
   6   6  -5    3.29    1.25
   6  -6  -5    6.60    1.68
   5  -6  -5    4.19    1.64
   5   6  -5    3.16    0.91
   5   6  -5    1.82    1.02
   4  -6  -5    5.63    1.54
   4   6  -5    4.71    1.15
   4   6  -5    3.52    0.98
   3   6  -5   70.01    2.73
  -3   6   5   73.67    3.00
   3   6  -5   68.40    2.81
   3  -6  -5   65.10    2.99
   3  -6  -5   76.33    3.40
   2   6  -5   -0.89    1.05
   2  -6  -5    1.07    1.27
  -2   6   5    2.81    1.26
   2   6  -5   -0.20    0.96
   2   6  -5   -0.27    0.93
   2  -6  -5    1.40    1.11
   1   6  -5   -0.97    1.03
   1  -6  -5    1.14    1.42
   1   6  -5   -0.08    0.92
  -1   6   5   -0.24    0.93
  -1  -6   5    0.28    1.05
   1  -6  -5    0.62    0.88
   1  -6  -5    0.56    1.13
  -1   6   5    1.70    1.17
   1   6  -5    2.34    0.97
   0   6  -5    6.86    1.29
   0   6   5    3.98    1.18
   0   6  -5    7.17    1.12
   0  -6   5    7.11    1.44
   0  -6  -5    5.39    1.26
   0   6  -5    6.68    1.31
   0   6   5    5.84    1.06
   0  -6  -5    4.02    1.32
  -1   6  -5   18.26    1.88
   1   6   5   16.96    1.72
  -1   6  -5   17.53    1.60
   1   6   5   15.84    1.49
   1  -6   5   15.24    1.71
  -1   6  -5   17.08    1.72
  -1  -6  -5   16.34    1.72
   2  -6   5   -1.67    1.18
   2   6   5    2.09    1.14
   2   6   5    0.06    0.89
  -2  -6  -5    0.69    1.22
   3  -6   5    7.67    1.78
   3   6   5    8.03    1.18
   3   6   5    7.11    1.33
   4   6   5   18.22    1.72
   4  -6   5   15.26    1.97
   4   6   5   17.20    1.59
   5   6   5    4.42    1.14
   5  -6   5    1.00    1.52
   5   6   5    2.39    1.27
   6  -6   5    0.38    1.58
   6   6   5   -0.04    1.00
   6   6   5   -2.05    1.22
   7   6   5   -0.09    1.53
   7   6   5   -0.50    1.19
   7  -6   5   -2.34    1.77
   7   7  -5    5.61    1.54
   7  -7  -5    7.13    2.16
   6   7  -5   -0.96    1.00
   6  -7  -5   -1.15    1.75
   6   7  -5    0.68    1.20
   5   7  -5    0.50    1.04
   5  -7  -5   -2.30    1.60
   5   7  -5   -0.36    1.17
   4  -7  -5    0.43    1.50
   4   7  -5   -0.52    0.96
   4   7  -5   -0.02    1.12
   3   7  -5   80.36    3.17
   3   7  -5   85.07    3.35
  -3   7   5   80.43    3.42
   3  -7  -5   83.79    3.71
  -2   7   5    5.14    1.35
   2   7  -5    3.31    1.05
   2   7  -5    5.01    1.34
   2  -7  -5    6.92    1.59
  -1   7   5    1.03    1.25
   1  -7  -5    0.05    1.24
   1   7  -5   -0.71    1.21
   1   7  -5    0.15    0.99
   0   7  -5   24.99    1.89
   0  -7   5   24.65    2.04
   0   7   5   25.10    2.07
   0   7  -5   23.99    2.10
   0  -7  -5   20.80    2.18
   1  -7   5    6.43    1.64
  -1   7  -5    8.29    1.50
  -1  -7  -5   11.10    1.69
   1   7   5    6.04    1.44
   1   7   5    8.22    1.24
   2   7   5    1.12    1.20
   2   7   5    2.78    1.05
   2  -7   5    1.36    1.54
   3   7   5   -1.31    1.07
   3   7   5    0.99    0.90
   3  -7   5   -1.85    1.60
   4  -7   5    5.12    1.90
   4   7   5    6.05    1.25
   4   7   5    6.06    1.42
   5   7   5    0.37    1.04
   5   7   5    0.85    1.27
   5  -7   5    0.93    1.72
   6   7   5   -2.82    1.38
   6  -7   5    2.56    2.10
   6   7   5   -0.83    1.08
   6   8  -5    3.69    1.55
   6  -8  -5   -0.47    1.94
   5  -8  -5   -0.40    1.64
   5   8  -5    0.34    1.28
   5   8  -5    0.75    1.41
   4  -8  -5    4.90    2.06
   4   8  -5    6.27    1.54
   4   8  -5    6.12    1.41
   3   8  -5    7.49    1.58
   3   8  -5    4.71    1.34
  -3   8   5    4.48    1.70
   3  -8  -5    7.48    2.05
   2   8  -5    1.71    1.42
   2  -8  -5    1.92    1.58
  -2   8   5    1.75    1.32
   2   8  -5   -1.53    1.11
   1   8  -5    1.46    1.43
   1  -8  -5    4.26    1.73
   1   8  -5    1.40    1.21
  -1   8   5    1.37    1.29
   0  -8  -5    0.00    1.31
   0   8  -5   -1.96    1.20
   0   8   5   -3.33    1.29
   1  -8   5    4.07    1.60
  -1   8  -5    3.91    1.62
   1   8   5   -0.62    1.33
   2  -8   5   -0.96    1.58
   2   8   5    1.02    1.30
   3  -8   5    4.65    1.78
   3   8   5    3.34    1.42
   4   8   5    2.62    1.49
   4  -8   5    6.13    2.10
   5  -8   5   -0.49    1.99
   5   8   5    2.02    1.48
   6  -8   5   -1.91    2.02
   6   8   5    1.08    1.67
   5   9  -5   -0.47    1.27
   5  -9  -5    3.10    1.91
   5   9  -5    2.64    1.71
   4  -9  -5    0.75    2.02
   4   9  -5   -0.21    1.63
   4   9  -5    0.85    1.33
   3   9  -5    4.26    1.81
   3  -9  -5    7.29    2.22
   2   9  -5   22.35    2.31
  -2   9   5   23.00    2.41
   2  -9  -5   24.97    2.78
   1  -9  -5    3.43    1.82
  -1   9   5    0.80    1.49
   1   9  -5    2.02    1.63
   0   9   5    3.61    1.75
   0   9  -5    1.91    1.55
  -1   9  -5    0.40    1.71
   1   9   5    0.71    1.55
   2   9   5    0.31    1.54
   3   9   5   -1.89    1.41
   3  -9   5    1.57    2.12
   4  -9   5   -1.86    1.98
   4   9   5   -1.00    1.48
   3  10  -5   -1.16    1.64
   3 -10  -5   -0.10    1.97
  -2  10   5    1.88    1.78
   2  10  -5    8.52    2.08
   1  10  -5   -2.53    1.69
  -1  10   5   -0.59    1.86
   0  10   5   -0.70    1.54
   0  10  -5   -1.45    1.74
  -1  10  -5   -0.24    1.66
   1  10   5    0.15    1.82
   2  10   5    4.63    1.87
   3  10   5    1.61    1.76
   9   0  -6    3.87    1.40
   8   0  -6    0.84    1.03
   8   0  -6    1.72    0.95
   8   0  -6    1.07    1.13
   7   0  -6    0.04    0.89
   7   0  -6    1.23    0.86
   7   0  -6    0.47    0.97
   6   0  -6  246.13    6.61
   6   0  -6  238.68    6.23
   6   0  -6  244.39    6.24
   5   0  -6   87.11    2.54
   5   0  -6   85.14    2.72
   5   0  -6   86.67    2.55
   4   0  -6   10.70    0.83
   4   0  -6    8.25    0.89
   4   0  -6   10.56    0.85
   3   0  -6    8.34    0.60
   3   0  -6    6.92    0.57
   3   0  -6    7.24    0.58
   3   0  -6    6.41    0.62
   2   0  -6   73.21    1.96
   2   0  -6   73.44    1.87
   2   0  -6   73.23    2.00
  -1   0   6   25.65    0.86
   1   0  -6   24.89    0.87
  -1   0   6   24.15    0.83
   1   0  -6   25.12    0.94
   1   0  -6   24.47    0.83
  -1   0   6   26.30    0.79
   0   0  -6  513.78   12.45
   0   0  -6  504.76   11.78
   0   0   6  497.50   12.43
   0   0   6  508.08   12.42
   0   0   6  500.02   11.77
   0   0  -6  491.73   12.42
   1   0   6   -0.03    0.57
  -1   0  -6    0.06    0.61
  -1   0  -6    2.32    0.50
   1   0   6   -0.31    0.47
   1   0   6   -0.24    0.51
  -2   0  -6  120.15    3.21
   2   0   6  114.17    3.35
   2   0   6  117.37    3.19
  -2   0  -6  114.39    3.34
  -3   0  -6  138.45    4.05
   3   0   6  139.89    4.09
   3   0   6  142.44    3.89
  -4   0  -6   -0.75    0.81
   4   0   6   -0.50    0.78
   4   0   6   -0.07    0.91
   5   0   6    6.65    1.10
  -5   0  -6    7.77    1.17
   5   0   6    7.84    1.26
   6   0   6   44.00    2.38
   6   0   6   44.90    2.21
   7   0   6    0.32    1.04
   7   0   6    0.32    1.33
   8   0   6    0.13    1.38
   8   0   6   -2.24    1.06
   9   0   6   -1.15    1.51
   9   1  -6    6.93    1.44
   9  -1  -6    5.71    1.51
   8  -1  -6    1.58    1.07
   8  -1  -6    1.10    1.15
   8   1  -6    3.00    0.91
   8   1  -6    3.85    1.11
   8   1  -6    1.33    1.01
   7   1  -6    0.05    0.75
   7  -1  -6   -0.62    0.90
   7   1  -6    1.02    0.87
   7  -1  -6   -1.47    0.97
   7   1  -6   -0.24    0.83
   7  -1  -6   -0.16    0.89
   6   1  -6   14.77    1.29
   6  -1  -6   16.10    1.44
   6  -1  -6   15.02    1.49
   6   1  -6   18.41    1.22
   6  -1  -6   16.89    1.46
   5  -1  -6  147.01    4.10
   5   1  -6  150.50    3.85
   5   1  -6  149.71    4.08
   5  -1  -6  145.40    4.09
   5   1  -6  148.58    4.05
   5  -1  -6  153.23    4.29
   5  -1  -6  153.26    4.39
   4   1  -6    1.06    0.46
   4  -1  -6    0.28    0.64
   4  -1  -6    0.57    0.64
   4   1  -6    0.61    0.40
   4  -1  -6   -0.18    0.61
   4   1  -6    0.87    0.44
   4  -1  -6    0.67    0.76
  -4   1   6    1.50    0.43
   3  -1  -6   -1.04    0.51
   3  -1  -6   -1.00    0.48
   3  -1  -6   -1.18    0.56
  -3   1   6    0.08    0.42
   3  -1  -6    0.02    0.52
  -2   1   6 1101.56   25.72
   2  -1  -6 1099.57   27.22
   2  -1  -6 1122.16   25.75
   2  -1  -6 1128.60   27.17
   1   1  -6  135.80    3.52
   1  -1  -6  134.56    3.65
   1   1  -6  140.18    3.34
   1   1  -6  136.86    3.35
  -1  -1   6  132.20    3.32
   1  -1  -6  141.80    3.43
   1  -1  -6  139.67    3.62
  -1  -1   6  135.03    3.32
  -1  -1   6  134.88    3.49
  -1   1   6  135.56    3.59
  -1   1   6  133.02    3.40
  -1  -1   6  137.13    3.48
   0   1  -6  434.27   11.15
   0  -1  -6  447.64   11.21
   0   1  -6  438.98   11.15
   0   1  -6  451.62   10.59
   0  -1   6  470.69   10.58
   0   1   6  462.33   11.20
   0   1   6  439.07   11.18
   0  -1  -6  434.15   11.18
   0  -1   6  453.04   10.57
   0  -1  -6  457.34   10.60
   0  -1   6  448.57   11.16
   0   1   6  445.84   10.58
   1   1   6   37.53    1.54
  -1   1  -6   37.56    1.42
   1   1   6   40.01    1.40
   1  -1   6   35.23    1.48
   1   1   6   40.57    1.55
   1  -1   6   39.04    1.55
  -1  -1  -6   41.45    1.42
  -1   1  -6   39.89    1.50
  -1  -1  -6   39.64    1.53
  -2   1  -6   45.78    1.80
   2   1   6   46.61    1.84
  -2  -1  -6   44.06    1.58
   2   1   6   46.90    1.71
   2   1   6   44.75    1.64
  -2   1  -6   44.95    1.72
  -2  -1  -6   47.13    1.77
   2  -1   6   45.71    1.75
   2  -1   6   45.25    1.65
   3  -1   6    7.18    0.94
   3  -1   6    6.53    0.88
  -3   1  -6    7.71    0.99
   3   1   6    5.43    0.81
  -3  -1  -6    5.58    0.86
   3   1   6    6.28    0.98
   4  -1   6   -0.01    0.99
   4  -1   6   -0.14    0.89
  -4   1  -6   -0.02    0.85
   4   1   6   -0.75    0.73
   4  -1   6   -0.58    0.85
  -4  -1  -6    0.90    0.82
   4   1   6   -0.83    0.84
   5   1   6   31.48    1.77
   5  -1   6   30.13    1.74
   5  -1   6   28.83    2.01
  -5   1  -6   32.53    1.98
   5   1   6   32.32    1.94
   5  -1   6   33.01    2.03
   6  -1   6    5.53    1.18
   6  -1   6    6.40    1.44
   6   1   6    5.08    1.25
   6   1   6    5.91    1.13
   7  -1   6    7.02    1.57
   7  -1   6    5.48    1.28
   7   1   6    9.68    1.57
   7   1   6    7.09    1.33
   8   1   6    0.97    1.49
   8   1   6   -0.30    1.17
   8  -1   6   -0.30    1.18
   8  -1   6   -2.72    1.35
   9  -2  -6    1.42    1.42
   9   2  -6    0.36    1.11
   9   2  -6    2.81    1.26
   8   2  -6    0.62    1.00
   8  -2  -6   -0.59    1.23
   8   2  -6   -0.13    0.95
   8   2  -6   -1.68    0.78
   8  -2  -6    0.57    1.11
   7   2  -6   10.17    1.02
   7   2  -6   10.06    1.23
   7  -2  -6   10.24    1.66
   7  -2  -6   10.07    1.33
   7  -2  -6    8.97    1.31
   6  -2  -6   16.40    1.57
   6   2  -6   16.35    1.21
   6   2  -6   16.03    1.06
   6  -2  -6   15.97    1.48
   6  -2  -6   16.12    1.65
   5   2  -6  185.19    4.57
   5  -2  -6  180.56    5.04
   5  -2  -6  180.67    5.32
   5   2  -6  176.66    4.79
   5  -2  -6  181.82    4.98
   5   2  -6  186.24    4.83
   4  -2  -6   14.82    1.31
   4   2  -6   18.36    0.89
   4   2  -6   17.39    0.90
   4  -2  -6   16.70    1.17
   4  -2  -6   17.57    1.30
   4   2  -6   17.24    0.77
   4  -2  -6   17.00    1.36
   3  -2  -6   14.75    1.10
   3  -2  -6   15.11    1.12
   3   2  -6   16.07    0.73
   3   2  -6   15.27    0.68
   3  -2  -6   15.70    1.17
   3   2  -6   15.23    0.67
   3   2  -6   15.46    0.61
   3  -2  -6   14.60    1.09
   2  -2  -6    3.23    0.56
   2   2  -6    3.77    0.48
   2  -2  -6    4.32    0.65
   2  -2  -6    2.82    0.72
  -2   2   6    4.62    0.64
   2  -2  -6    3.25    0.66
   2   2  -6    3.28    0.51
   2   2  -6    3.17    0.47
   2   2  -6    3.45    0.51
  -2   2   6    3.96    0.57
  -1  -2   6   32.16    1.07
   1   2  -6   33.80    1.19
  -1  -2   6   32.07    1.05
   1  -2  -6   30.34    1.47
  -1   2   6   32.16    1.22
   1  -2  -6   32.82    1.33
  -1   2   6   31.00    1.31
   1   2  -6   32.36    1.21
   1   2  -6   31.95    1.15
   1   2  -6   32.66    1.26
   1  -2  -6   33.57    1.32
   0  -2   6   67.74    2.03
   0   2   6   65.94    2.14
   0  -2  -6   67.54    2.03
   0   2  -6   68.85    2.04
   0   2  -6   64.95    2.12
   0  -2   6   71.04    2.03
   0  -2  -6   62.70    2.26
   0   2  -6   69.34    2.02
   0  -2   6   68.13    2.13
  -1  -2  -6    2.15    0.70
   1  -2   6    2.15    0.58
  -1   2  -6    2.69    0.63
   1  -2   6    2.24    0.74
   1   2   6    2.23    0.50
   1   2   6    2.80    0.63
  -1   2  -6    1.90    0.61
  -1  -2  -6    2.48    0.57
  -2  -2  -6   94.29    2.88
   2   2   6   90.80    2.67
   2  -2   6   92.03    2.99
  -2   2  -6   89.75    2.90
  -2   2  -6   89.34    2.77
   2  -2   6   91.44    2.82
   2   2   6   91.49    2.88
  -2  -2  -6   92.06    2.68
   2  -2   6   93.38    2.83
  -3   2  -6   -0.39    0.69
   3  -2   6    0.07    0.91
  -3   2  -6   -1.16    0.83
   3  -2   6    0.01    0.79
   3   2   6    0.08    0.64
   3   2   6    0.60    0.76
   3  -2   6    0.22    0.69
  -3  -2  -6    0.10    0.75
  -4  -2  -6    1.02    0.91
   4  -2   6    1.98    0.97
   4  -2   6    1.77    0.99
   4   2   6    2.63    0.82
   4   2   6    1.67    0.92
   4  -2   6    2.02    1.13
  -4   2  -6    1.95    1.03
   5  -2   6   25.42    1.81
   5  -2   6   24.18    1.99
   5   2   6   23.89    1.77
   5   2   6   27.18    1.65
  -5   2  -6   24.07    1.80
   5  -2   6   26.45    1.90
   6   2   6   16.44    1.81
   6   2   6   15.25    1.49
   6  -2   6   14.48    1.67
   6  -2   6   13.85    1.83
   7   2   6    0.77    1.36
   7  -2   6    2.12    1.47
   7   2   6    2.87    1.14
   7  -2   6    2.70    1.29
   8   2   6   -1.42    1.31
   8   2   6    1.36    1.15
   8  -2   6   -0.52    1.56
   8   3  -6    7.73    1.21
   8  -3  -6    7.26    1.74
   8  -3  -6    6.22    1.43
   8   3  -6    8.65    1.25
   7  -3  -6   -0.08    1.12
   7   3  -6    0.18    0.71
   7   3  -6    0.03    0.83
   7  -3  -6   -0.52    1.39
   6  -3  -6   21.45    1.79
   6  -3  -6   20.40    1.66
   6   3  -6   20.60    1.20
   6  -3  -6   20.14    1.77
   6   3  -6   21.83    1.31
   5   3  -6   36.40    1.49
   5   3  -6   35.46    1.36
   5  -3  -6   32.54    1.98
   5  -3  -6   33.52    1.86
   5  -3  -6   34.58    2.09
   4  -3  -6   95.47    3.11
   4   3  -6   93.88    2.58
   4  -3  -6   94.73    3.04
   4   3  -6   95.43    2.79
   4   3  -6   93.15    2.74
   4  -3  -6   98.35    3.34
  -3   3   6   90.89    2.78
   3   3  -6   87.21    2.47
   3  -3  -6   84.77    2.86
   3  -3  -6   96.35    2.83
   3   3  -6   91.49    2.58
   3   3  -6   90.83    2.63
  -3   3   6   88.05    2.92
   3   3  -6   89.16    2.43
   3  -3  -6   85.95    3.07
  -2  -3   6  206.36    5.34
  -2   3   6  203.90    5.70
   2   3  -6  213.06    5.21
   2   3  -6  216.62    5.55
   2  -3  -6  215.79    5.48
   2  -3  -6  209.19    5.84
   2   3  -6  211.53    5.23
   2  -3  -6  204.78    5.48
  -2   3   6  213.56    5.44
   2   3  -6  215.89    5.51
   1   3  -6  590.11   14.71
  -1   3   6  586.17   14.00
   1   3  -6  592.40   13.93
   1   3  -6  594.72   13.91
  -1   3   6  577.15   14.80
   1  -3  -6  596.40   14.87
  -1  -3   6  614.81   13.86
   1   3  -6  587.66   14.68
   1  -3  -6  591.44   14.03
   1  -3  -6  568.44   14.04
   0   3  -6    9.71    1.00
   0  -3  -6   10.90    1.09
   0   3  -6   10.08    1.07
   0  -3   6    9.98    0.98
   0  -3  -6   10.12    1.02
   0   3   6   10.14    0.97
   0   3  -6    9.16    0.92
   0  -3   6    8.10    0.88
   0   3   6    8.70    0.87
   0   3  -6    9.09    1.01
   0  -3   6    8.57    1.06
   1  -3   6   40.08    1.64
   1   3   6   39.07    1.58
   1   3   6   40.94    1.75
  -1   3  -6   42.29    1.80
  -1   3  -6   41.03    1.66
  -1  -3  -6   42.35    1.83
   1  -3   6   41.13    1.69
  -1  -3  -6   40.99    1.58
   1  -3   6   42.11    1.77
   2   3   6    6.63    0.93
  -2  -3  -6    5.66    0.87
  -2   3  -6    4.87    0.91
   2  -3   6    3.50    0.98
   2  -3   6    4.00    0.84
  -2   3  -6    4.34    0.81
   2  -3   6    3.61    0.88
   2   3   6    4.21    0.76
   3  -3   6   10.32    1.23
  -3  -3  -6   11.92    1.35
   3  -3   6   13.02    1.33
   3  -3   6   10.57    1.43
   3   3   6   11.25    1.29
   3   3   6   11.37    1.17
  -3   3  -6   10.75    1.40
  -3   3  -6    9.64    1.37
  -4  -3  -6   26.69    1.73
   4  -3   6   24.43    1.66
   4   3   6   24.72    1.53
   4  -3   6   25.29    1.84
   4   3   6   26.38    1.71
  -4   3  -6   24.45    1.87
   4  -3   6   22.21    1.67
   5   3   6    9.36    1.34
   5  -3   6    7.78    1.24
   5   3   6    7.44    1.28
  -5   3  -6    9.46    1.42
   5  -3   6    5.86    1.50
   6  -3   6   11.66    1.89
   6   3   6    8.04    1.25
   6   3   6   10.65    1.55
   6  -3   6   10.70    1.65
   7  -3   6    0.05    1.50
   7   3   6    1.48    1.37
   7   3   6   -0.22    0.94
   8   3   6   -1.28    1.44
   8   3   6    1.23    1.19
   8  -3   6   -0.85    1.63
   8   4  -6    7.00    1.09
   8  -4  -6   14.32    2.15
   8   4  -6    9.10    1.34
   8  -4  -6    7.68    1.64
   7   4  -6    1.18    0.81
   7  -4  -6   -1.28    1.13
   7   4  -6    2.75    0.98
   7  -4  -6    2.57    1.65
   6   4  -6    5.46    0.99
   6   4  -6    5.22    0.82
   6  -4  -6    6.26    1.29
   6  -4  -6    8.19    1.56
   5   4  -6    1.78    0.68
   5   4  -6    1.62    0.76
   5  -4  -6    5.63    1.37
   5  -4  -6   -0.12    1.08
   5  -4  -6    0.46    0.97
   4   4  -6  110.38    3.14
   4   4  -6  112.16    3.36
   4  -4  -6  110.35    3.82
   4  -4  -6  110.22    3.61
   4   4  -6  107.38    3.27
   4  -4  -6  110.85    3.50
  -3   4   6   18.87    1.52
   3   4  -6   16.16    1.18
   3  -4  -6   17.84    1.76
   3   4  -6   16.89    1.10
   3   4  -6   19.87    1.25
  -3   4   6   18.36    1.54
   3  -4  -6   17.93    1.44
   3  -4  -6   16.11    1.42
   3   4  -6   17.65    1.31
   2   4  -6    5.33    0.89
   2   4  -6    5.19    0.95
  -2   4   6    7.52    1.13
   2  -4  -6    6.28    1.25
   2   4  -6    2.85    0.76
  -2   4   6    5.44    0.94
   2   4  -6    3.41    0.87
   2  -4  -6    4.38    1.04
   2  -4  -6    4.15    0.85
  -2  -4   6    4.70    0.78
   1  -4  -6   41.51    1.75
  -1  -4   6   40.18    1.69
  -1  -4   6   41.52    1.74
   1   4  -6   40.76    1.76
   1   4  -6   42.05    1.65
   1  -4  -6   39.67    1.87
   1   4  -6   42.79    1.90
  -1   4   6   39.54    1.89
   1  -4  -6   39.47    1.96
   1   4  -6   42.45    1.66
   0  -4   6   52.95    1.99
   0  -4  -6   47.87    1.97
   0  -4   6   49.78    2.09
   0   4   6   51.33    1.93
   0   4   6   49.39    2.10
   0   4  -6   49.15    2.01
   0   4  -6   50.22    1.99
   0  -4  -6   54.05    2.26
   0   4  -6   51.58    1.95
  -1   4  -6    2.70    0.84
   1  -4   6    3.87    0.95
   1   4   6    4.91    0.96
   1   4   6    4.24    0.75
  -1   4  -6    4.63    0.99
  -1  -4  -6    4.32    0.74
   1  -4   6    4.84    1.16
   1  -4   6    4.51    0.88
  -1  -4  -6    2.51    1.01
   2  -4   6   13.63    1.51
   2   4   6   14.26    1.40
   2   4   6   12.34    1.14
  -2   4  -6   11.04    1.46
  -2   4  -6   13.15    1.68
  -2  -4  -6   14.59    1.52
   2  -4   6   13.56    1.37
   2  -4   6   11.74    1.48
   3  -4   6   16.42    1.59
   3   4   6   16.00    1.38
   3  -4   6   19.65    1.70
   3  -4   6   17.26    1.90
  -3   4  -6   20.42    1.91
  -3  -4  -6   16.33    1.52
   3   4   6   19.32    1.56
   4   4   6   41.16    1.97
   4  -4   6   38.32    2.32
   4  -4   6   42.07    2.26
  -4   4  -6   40.00    2.25
   4   4   6   39.04    2.10
   5   4   6   26.79    1.74
   5   4   6   30.87    1.96
   5  -4   6   28.42    2.07
  -5   4  -6   26.81    2.15
   5  -4   6   26.51    2.26
   6   4   6    0.70    1.03
   6  -4   6    0.47    1.59
   6   4   6    2.55    1.21
   7   4   6    1.14    1.08
   7   4   6    1.00    1.31
   7  -4   6    1.37    1.71
   8   4   6    1.24    1.23
   8  -4   6    1.29    1.87
   8   4   6    1.95    1.59
   8   5  -6    3.39    1.24
   8  -5  -6    6.41    2.05
   7   5  -6    2.59    1.11
   7  -5  -6    3.08    1.60
   7   5  -6    1.16    0.91
   6  -5  -6   -0.15    1.13
   6   5  -6   -0.60    0.86
   6  -5  -6   -0.31    1.47
   6   5  -6   -0.23    0.74
   5  -5  -6    9.59    1.70
   5   5  -6    9.29    1.15
   5   5  -6    8.57    1.08
   5  -5  -6   10.21    1.54
   4   5  -6  165.98    4.85
   4   5  -6  174.43    4.67
   4  -5  -6  175.20    5.23
   4  -5  -6  158.35    5.39
   3   5  -6   -0.07    0.79
   3  -5  -6   -0.11    1.16
   3   5  -6    0.61    0.80
   3   5  -6    0.14    0.89
   3  -5  -6    1.16    0.91
   3  -5  -6    0.03    0.98
  -3   5   6    1.67    1.01
   2   5  -6    8.59    1.19
   2  -5  -6    5.14    1.01
   2   5  -6    8.07    1.32
  -2   5   6    8.74    1.33
   2  -5  -6    8.78    1.41
  -2   5   6    7.37    1.05
   2  -5  -6    5.70    1.14
   2   5  -6    5.78    0.93
   2   5  -6    6.27    1.00
   1   5  -6   28.73    1.59
   1   5  -6   28.79    1.74
   1   5  -6   26.53    1.70
   1  -5  -6   26.26    1.78
   1  -5  -6   25.70    2.06
  -1  -5   6   28.32    1.66
   1  -5  -6   27.76    1.77
  -1   5   6   28.93    1.86
   0  -5  -6   62.30    2.79
   0  -5  -6   66.52    2.46
   0  -5   6   65.12    2.65
   0  -5   6   65.19    2.53
   0   5  -6   67.21    2.69
   0   5  -6   67.10    2.58
   0   5   6   67.52    2.67
   0   5   6   69.01    2.54
   0   5  -6   64.03    2.41
  -1   5  -6    0.92    1.08
   1  -5   6   -0.16    1.06
   1   5   6    2.58    0.94
  -1   5  -6    3.04    1.25
  -1  -5  -6    3.31    1.09
  -1   5  -6    2.13    1.07
   1   5   6    3.47    1.01
  -1  -5  -6    4.71    1.15
   1  -5   6    3.95    1.35
  -2   5  -6    0.00    0.94
  -2  -5  -6   -0.79    0.96
   2  -5   6   -0.74    0.85
   2   5   6   -0.78    0.83
  -2   5  -6   -0.43    1.08
   2   5   6   -0.56    0.95
   2  -5   6    0.81    1.33
  -2  -5  -6   -1.42    1.06
  -3  -5  -6   14.87    1.60
   3   5   6   15.20    1.64
   3  -5   6   17.63    1.64
   3   5   6   14.96    1.47
   3  -5   6   16.01    2.00
  -4   5  -6    3.99    1.49
   4   5   6    3.37    1.01
   4  -5   6    1.96    1.33
   4   5   6    2.47    1.13
   5   5   6   -0.20    0.99
   5  -5   6    0.12    1.50
   5   5   6    0.88    1.23
   6   5   6    1.57    1.32
   6   5   6    3.07    1.19
   6  -5   6    5.36    1.89
   7  -5   6    1.38    1.83
   7   5   6   -0.89    1.30
   7   5   6    0.21    1.09
   7  -6  -6    7.33    1.99
   7   6  -6    4.96    1.32
   7   6  -6    4.69    1.16
   6  -6  -6   11.49    2.01
   6   6  -6    5.65    1.12
   6   6  -6    5.35    1.23
   5   6  -6   -0.06    0.88
   5   6  -6   -0.09    0.96
   5  -6  -6   -0.63    1.46
   4   6  -6   18.86    1.54
   4  -6  -6   22.29    2.26
   4  -6  -6   17.49    1.84
   4   6  -6   19.69    1.57
   3   6  -6    4.93    1.13
   3  -6  -6    8.80    1.52
   3   6  -6    5.60    1.23
  -3   6   6   10.02    1.54
   3  -6  -6    8.91    1.64
   2   6  -6    8.57    1.23
   2  -6  -6    7.71    1.27
   2  -6  -6    8.16    1.55
  -2   6   6    8.04    1.33
   2   6  -6    6.14    1.27
   2   6  -6    8.56    1.17
   1   6  -6   -0.08    0.94
  -1  -6   6    0.08    1.03
   1  -6  -6   -0.57    1.11
   1   6  -6    0.22    1.04
  -1   6   6    1.15    1.07
   1   6  -6   -0.69    1.08
  -1   6   6    0.21    0.90
   1  -6  -6   -0.89    1.30
   0  -6   6   33.14    2.15
   0  -6  -6   35.48    2.40
   0   6  -6   33.77    2.18
   0   6   6   37.27    2.11
   0   6  -6   26.92    1.78
   0   6   6   38.46    2.20
   0   6  -6   35.01    2.03
  -1   6  -6    0.23    0.98
   1   6   6   -0.02    0.98
  -1  -6  -6    1.84    1.32
   1  -6   6    0.68    1.17
  -1   6  -6    0.03    1.26
   1   6   6    0.42    1.01
   2   6   6    5.14    1.14
   2  -6   6    5.64    1.62
  -2  -6  -6    4.83    1.36
   2   6   6    6.72    1.06
   3   6   6   16.21    1.69
   3   6   6   17.66    1.57
   3  -6   6   20.66    2.19
  -4   6  -6   13.07    1.87
   4   6   6   10.44    1.61
   4   6   6   11.43    1.50
   4  -6   6   12.81    2.07
   5  -6   6    1.82    1.74
   5   6   6   -0.90    0.97
   5   6   6   -1.20    1.15
   6  -6   6   -0.59    1.74
   6   6   6   -0.54    1.08
   6   6   6   -0.05    1.36
   7  -6   6   -0.11    1.69
   7   6   6   -0.38    1.15
   7   6   6   -1.06    1.53
   7   7  -6    1.40    1.35
   7  -7  -6    4.50    2.02
   6  -7  -6    7.54    2.03
   6   7  -6    3.19    1.28
   6   7  -6    1.35    1.25
   5   7  -6    1.20    1.21
   5  -7  -6    1.56    1.51
   5   7  -6    1.15    1.09
   4  -7  -6   14.80    2.04
   4   7  -6   14.13    1.66
   4   7  -6   15.68    1.72
  -3   7   6   73.47    3.23
   3   7  -6   59.85    2.72
   3  -7  -6   64.49    3.28
   3   7  -6   61.97    2.83
   2  -7  -6    5.96    1.74
   2   7  -6    3.89    1.30
   2   7  -6    2.54    1.12
  -2   7   6    1.97    1.25
   1   7  -6   -0.71    0.98
   1  -7  -6   -0.16    1.46
  -1   7   6    1.25    1.29
   1   7  -6    1.04    1.26
   0   7  -6    3.58    1.11
   0   7  -6    6.64    1.39
   0  -7   6   10.76    1.62
   0   7   6    6.05    1.46
   0  -7  -6    5.83    1.65
  -1   7  -6    2.48    1.28
  -1  -7  -6    1.43    1.43
   1  -7   6    1.25    1.42
   1   7   6    3.73    1.38
   2   7   6    0.21    1.06
   2   7   6    1.39    1.26
   2  -7   6    0.26    1.47
   3   7   6   -1.57    1.13
   3   7   6   -0.35    0.99
   3  -7   6   -0.09    1.43
   4  -7   6   -0.04    1.73
   4   7   6    2.52    1.02
   4   7   6    0.70    1.26
   5   7   6    2.50    1.18
   5  -7   6    0.61    1.70
   5   7   6    0.35    1.34
   6   7   6   -0.88    1.45
   6  -7   6    1.77    1.75
   6   8  -6    0.00    1.49
   6  -8  -6    0.33    1.93
   5   8  -6    0.86    1.41
   5  -8  -6    0.48    1.87
   5   8  -6    0.42    1.29
   4  -8  -6    3.41    1.77
   4   8  -6    2.49    1.27
   4   8  -6    4.21    1.47
  -3   8   6   34.15    2.58
   3  -8  -6   28.01    2.55
   3   8  -6   30.26    2.14
   3   8  -6   27.41    2.20
  -2   8   6    1.45    1.50
   2   8  -6   -0.35    1.12
   2   8  -6   -0.49    1.34
   2  -8  -6   -0.16    1.47
   1   8  -6    1.95    1.21
   1  -8  -6    0.22    1.61
   1   8  -6   -0.79    1.35
  -1   8   6    0.73    1.26
   0   8   6    2.02    1.42
   0   8  -6    1.23    1.30
   0  -8  -6   -1.04    1.30
   1   8   6    9.06    1.70
  -1   8  -6    8.39    1.83
   2  -8   6    4.61    1.83
   2   8   6    2.08    1.40
   3  -8   6   10.96    2.17
   3   8   6    6.55    1.64
   4  -8   6    3.49    1.79
   4   8   6    0.25    1.41
   5   8   6    1.34    1.56
   5  -8   6    2.92    1.93
   5  -9  -6    3.39    1.94
   5   9  -6    4.36    1.80
   5   9  -6    4.45    1.58
   4   9  -6    0.17    1.45
   4   9  -6   -0.91    1.51
   4  -9  -6    0.74    1.98
   3  -9  -6    8.98    2.32
   3   9  -6    7.59    1.89
  -2   9   6   11.05    2.16
   2  -9  -6   14.41    2.42
   2   9  -6   11.71    2.01
   1  -9  -6    7.88    2.09
  -1   9   6    4.58    1.88
   1   9  -6    4.75    1.83
   0   9   6    1.51    1.62
   0   9  -6    3.40    1.76
   1   9   6    2.63    1.64
  -1   9  -6    0.03    1.54
   2   9   6    0.71    1.37
   3   9   6    1.91    1.58
   4  -9   6   -1.56    1.77
   4   9   6    0.10    1.50
   3 -10  -6    1.17    2.06
   3  10  -6    1.29    1.91
  -2  10   6    4.71    2.09
   2  10  -6    2.52    1.92
  -1  10   6    1.40    1.96
   1  10  -6    1.62    1.89
   0  10  -6    0.24    1.68
   0  10   6   -1.45    1.72
   1  10   6   -1.50    1.61
   2  10   6    7.62    1.89
   3  10   6    2.12    1.71
   9   0  -7    1.05    1.26
   8   0  -7   -0.39    0.90
   8   0  -7    0.39    1.04
   8   0  -7   -0.66    0.98
   7   0  -7   -1.33    0.89
   7   0  -7   -1.17    0.83
   7   0  -7    0.14    0.79
   6   0  -7    1.70    0.86
   6   0  -7    3.59    1.03
   6   0  -7    1.38    0.92
   5   0  -7    0.13    0.74
   5   0  -7    0.11    0.63
   5   0  -7    0.32    0.64
   5   0  -7   -0.14    0.69
   4   0  -7   -0.07    0.50
   4   0  -7   -0.52    0.57
   4   0  -7   -0.10    0.49
   4   0  -7    0.36    0.49
   3   0  -7   -0.32    0.35
   3   0  -7   -0.04    0.34
   3   0  -7   -0.80    0.38
   2   0  -7   -0.30    0.32
   2   0  -7   -0.12    0.37
   2   0  -7    0.00    0.29
   1   0  -7   -0.13    0.43
   1   0  -7    0.28    0.33
   1   0  -7    0.27    0.39
  -1   0   7    0.25    0.29
  -1   0   7   -0.95    0.26
  -1   0   7    0.21    0.42
   0   0  -7    0.70    0.44
   0   0   7   -0.11    0.40
   0   0  -7    0.43    0.43
   0   0   7   -0.15    0.44
   0   0  -7    0.85    0.52
   1   0   7    0.23    0.60
   1   0   7   -0.39    0.48
  -1   0  -7   -0.08    0.60
  -1   0  -7   -0.33    0.49
   2   0   7   -0.21    0.65
  -2   0  -7    1.20    0.56
  -2   0  -7   -0.41    0.64
   2   0   7    0.64    0.59
   3   0   7   -1.19    0.62
   3   0   7   -0.26    0.64
  -3   0  -7   -0.53    0.72
   4   0   7   -0.61    0.77
  -4   0  -7   -0.30    0.85
   4   0   7    0.04    0.92
  -5   0  -7    0.63    0.99
   5   0   7    1.20    0.96
   5   0   7    1.29    1.10
   6   0   7   -0.48    0.95
   6   0   7    1.75    1.20
   7   0   7   -0.75    1.19
   7   0   7   -0.18    1.04
   8   0   7   -1.70    1.53
   8   0   7    1.40    1.21
   9  -1  -7    1.98    1.35
   9   1  -7    3.09    1.26
   9   1  -7    1.97    1.13
   8  -1  -7   -0.97    1.14
   8  -1  -7    0.85    1.00
   8   1  -7   -0.52    0.78
   8   1  -7   -0.98    0.90
   8  -1  -7   -1.70    0.96
   8   1  -7   -0.63    0.96
   7   1  -7    5.36    0.97
   7  -1  -7    4.11    1.18
   7   1  -7    2.95    0.90
   7   1  -7    3.22    0.80
   7  -1  -7    3.38    1.01
   7  -1  -7    2.83    1.03
   6  -1  -7   11.06    1.31
   6  -1  -7    9.50    1.38
   6  -1  -7   10.59    1.39
   6   1  -7   11.97    1.23
   6   1  -7   10.70    1.09
   6   1  -7   11.43    1.17
   5  -1  -7  118.18    3.53
   5  -1  -7  120.09    3.41
   5   1  -7  115.76    3.10
   5  -1  -7  121.23    3.39
   5  -1  -7  116.93    3.62
   5   1  -7  117.12    3.28
   4  -1  -7    1.27    0.66
   4  -1  -7    0.78    0.66
   4  -1  -7    0.25    0.74
   4   1  -7    1.63    0.38
   4   1  -7    0.94    0.42
   4   1  -7    2.20    0.46
   4  -1  -7    1.43    0.63
   3  -1  -7  215.71    5.60
   3  -1  -7  215.64    5.66
   3  -1  -7  215.78    5.34
  -3   1   7  219.33    5.46
   3  -1  -7  214.23    5.30
  -2   1   7    6.46    0.64
   2  -1  -7    8.24    0.84
   2  -1  -7    6.62    0.75
   2  -1  -7    8.61    0.71
   1   1  -7    0.21    0.40
  -1  -1   7    0.38    0.34
  -1   1   7    0.15    0.39
  -1  -1   7    1.15    0.29
  -1  -1   7    0.40    0.32
   1  -1  -7    0.11    0.47
   1   1  -7    0.33    0.38
  -1  -1   7    0.57    0.26
   1  -1  -7    0.09    0.55
   1   1  -7   -0.22    0.36
  -1   1   7   -0.12    0.40
   1  -1  -7   -0.30    0.42
   0   1  -7  389.82    9.95
   0   1   7  408.27    9.99
   0  -1   7  403.33    9.41
   0  -1   7  399.22    9.94
   0   1  -7  398.83    9.44
   0  -1   7  405.33    9.42
   0   1   7  390.78    9.45
   0  -1  -7  391.47    9.98
   0  -1  -7  396.16    9.45
   0   1  -7  394.19    9.94
   0  -1  -7  397.36   10.01
   1  -1   7  167.60    4.59
   1   1   7  168.62    4.34
  -1  -1  -7  169.99    4.35
   1  -1   7  170.74    4.40
  -1  -1  -7  174.96    4.65
  -1   1  -7  166.05    4.35
  -2   1  -7   42.30    1.68
   2  -1   7   41.60    1.59
   2   1   7   42.66    1.62
  -2  -1  -7   41.94    1.67
  -2   1  -7   43.39    1.71
  -2  -1  -7   38.32    1.52
   2   1   7   41.36    1.72
   2  -1   7   43.00    1.71
  -3   1  -7   63.75    2.23
  -3  -1  -7   65.41    2.37
   3  -1   7   65.74    2.24
   3  -1   7   67.36    2.47
   3   1   7   64.94    2.19
  -3   1  -7   65.20    2.34
   3   1   7   60.90    2.31
   4  -1   7   35.15    1.72
  -4   1  -7   30.32    1.86
   4   1   7   35.84    1.91
   4  -1   7   34.63    2.00
  -4  -1  -7   33.58    1.79
   4   1   7   35.26    1.74
   4  -1   7   35.86    1.96
   5  -1   7    0.96    1.00
   5   1   7    1.15    1.06
   5  -1   7    1.58    1.09
  -5   1  -7    1.71    1.03
   5   1   7    2.24    0.94
   5  -1   7    2.43    1.22
   6   1   7    0.33    1.22
   6  -1   7   -0.18    1.01
   6   1   7    1.49    0.93
   6  -1   7    0.84    1.24
   7   1   7   -0.34    1.03
   7  -1   7    0.87    1.15
   7   1   7    1.67    1.34
   7  -1   7    3.50    1.46
   8   1   7   -1.70    1.10
   8  -1   7   -1.71    1.42
   8   1   7    1.22    1.48
   9  -2  -7    5.41    1.61
   9   2  -7    1.96    1.10
   8   2  -7    7.01    1.01
   8  -2  -7    6.38    1.59
   8  -2  -7    5.28    1.25
   8   2  -7    6.40    1.16
   8   2  -7    8.50    1.14
   7  -2  -7    4.83    1.38
   7   2  -7    6.91    1.01
   7   2  -7    5.55    0.82
   7  -2  -7    4.17    1.15
   7  -2  -7    5.68    1.19
   6   2  -7   25.78    1.34
   6  -2  -7   27.03    1.82
   6  -2  -7   24.04    1.67
   6   2  -7   22.51    1.15
   6  -2  -7   23.52    1.61
   5  -2  -7  134.66    4.12
   5   2  -7  132.90    3.58
   5   2  -7  136.04    3.61
   5  -2  -7  130.10    3.82
   5   2  -7  134.29    3.40
   5  -2  -7  127.06    3.87
   4  -2  -7   25.78    1.32
   4   2  -7   24.84    0.88
   4  -2  -7   27.51    1.48
  -4   2   7   26.22    1.28
   4   2  -7   25.32    1.01
   4  -2  -7   23.05    1.58
   4  -2  -7   23.01    1.43
   4   2  -7   25.96    0.96
   3  -2  -7    9.01    0.97
   3  -2  -7    9.00    0.92
   3   2  -7    9.65    0.60
   3   2  -7    9.36    0.54
   3   2  -7    9.74    0.49
   3  -2  -7    7.17    0.97
   3   2  -7    9.08    0.55
   3  -2  -7    7.69    1.13
   2  -2  -7   19.40    1.07
   2   2  -7   21.51    0.89
   2   2  -7   20.82    0.78
  -2   2   7   18.58    1.03
   2   2  -7   19.81    0.83
   2   2  -7   21.10    0.80
  -2   2   7   20.01    1.07
   2  -2  -7   21.47    1.25
   2  -2  -7   19.16    1.15
   1   2  -7  412.95    9.78
  -1   2   7  418.18   10.42
   1   2  -7  413.51   10.31
  -1   2   7  419.05    9.86
   1  -2  -7  407.87    9.88
   1   2  -7  401.03    9.76
   1  -2  -7  411.90   10.46
   1   2  -7  426.09   10.33
  -1  -2   7  419.14    9.71
   1  -2  -7  404.66   10.42
   0  -2  -7  105.42    2.89
   0  -2   7  102.73    2.85
   0   2  -7  106.54    2.89
   0   2   7  107.33    3.06
   0  -2   7  104.15    2.86
   0   2  -7  105.39    3.07
   0  -2   7  103.77    3.01
   0  -2  -7  102.67    3.11
   0   2  -7  105.56    2.89
   1   2   7  371.63    9.51
   1   2   7  383.53    9.01
  -1  -2  -7  372.07    8.98
   1  -2   7  368.50    8.98
  -1   2  -7  375.63    9.52
  -1  -2  -7  381.27    9.53
  -1   2  -7  380.98    9.03
  -1   2  -7  382.51    9.02
   1  -2   7  372.26    9.53
   1  -2   7  322.40    8.93
  -2  -2  -7  118.89    3.25
   2  -2   7  112.07    3.54
  -2  -2  -7  111.98    3.41
   2   2   7  113.13    3.45
   2   2   7  115.75    3.23
  -2   2  -7  113.39    3.32
  -2   2  -7  114.38    3.52
   2  -2   7  114.11    3.31
   2  -2   7  113.56    3.32
   3   2   7    7.04    1.08
  -3   2  -7    7.38    1.18
   3  -2   7    6.86    1.01
  -3   2  -7    7.57    1.03
   3  -2   7    7.88    1.21
   3  -2   7    7.85    1.22
  -3  -2  -7    7.76    1.22
   3   2   7    6.51    1.02
  -4   2  -7    5.36    1.18
   4  -2   7    3.96    1.25
   4  -2   7    4.28    0.97
   4   2   7    3.92    0.92
  -4  -2  -7    5.33    1.03
   4  -2   7    5.45    1.10
   4   2   7    2.39    0.97
  -5   2  -7   23.23    1.81
   5  -2   7   23.11    1.82
   5  -2   7   26.56    1.83
   5   2   7   21.56    1.75
   5  -2   7   22.11    1.71
   5   2   7   21.36    1.58
   6   2   7    0.22    0.89
   6  -2   7    1.59    1.38
   6  -2   7    1.76    1.10
   6   2   7    0.00    1.14
   7  -2   7    1.86    1.23
   7   2   7    1.33    1.06
   7  -2   7    1.26    1.50
   7   2   7    1.80    1.41
   8  -2   7    0.39    1.56
   8   2   7    0.65    1.12
   8   2   7    0.67    1.42
   8  -3  -7   -0.34    1.14
   8   3  -7   -1.71    0.93
   8  -3  -7   -0.15    1.43
   8   3  -7   -0.66    0.79
   7  -3  -7    4.56    1.21
   7   3  -7    2.35    0.75
   7  -3  -7    4.43    1.42
   7   3  -7    2.04    0.89
   6  -3  -7    2.26    1.04
   6   3  -7    0.97    0.71
   6   3  -7    1.09    0.61
   6  -3  -7    3.39    1.24
   6  -3  -7    2.38    1.01
   5  -3  -7  190.74    5.62
   5   3  -7  178.43    4.68
   5   3  -7  188.20    4.96
   5  -3  -7  185.17    5.22
   5  -3  -7  188.42    5.32
   5   3  -7  186.20    4.95
   4  -3  -7    2.40    1.12
   4   3  -7    1.74    0.60
   4   3  -7    0.74    0.50
   4   3  -7    1.80    0.63
   4  -3  -7    2.15    0.85
   4  -3  -7    1.40    0.93
   3   3  -7   43.63    1.54
   3  -3  -7   41.95    1.90
   3   3  -7   46.48    1.47
   3  -3  -7   43.59    1.82
  -3   3   7   42.59    1.82
  -3   3   7   45.23    1.86
   3   3  -7   43.52    1.51
   3   3  -7   45.93    1.63
   3  -3  -7   44.80    2.08
   2  -3  -7   60.03    2.12
  -2   3   7   68.01    2.08
  -2   3   7   61.69    2.20
  -2  -3   7   58.86    1.75
   2   3  -7   62.92    2.01
   2   3  -7   59.00    1.96
   2  -3  -7   66.37    2.20
   2   3  -7   62.26    1.89
   2  -3  -7   60.02    2.36
   2   3  -7   60.42    1.92
   1  -3  -7   16.88    1.43
  -1  -3   7   13.32    0.97
   1  -3  -7   17.16    1.17
   1   3  -7   12.80    1.03
  -1   3   7   17.08    1.19
   1   3  -7   14.37    0.97
  -1   3   7   16.38    1.06
   1   3  -7   16.02    1.23
   1   3  -7   13.05    1.03
   0  -3  -7  261.22    6.42
   0   3  -7  249.44    6.39
   0  -3   7  251.43    6.74
   0  -3   7  258.84    6.34
   0   3  -7  254.12    6.75
   0   3   7  256.89    6.42
   0   3  -7  260.15    6.79
   0   3  -7  250.05    6.39
   0  -3  -7  249.81    6.81
   0   3   7  262.98    6.81
   0  -3   7  251.94    6.36
   1   3   7   26.94    1.49
  -1   3  -7   26.39    1.50
   1   3   7   27.45    1.31
  -1  -3  -7   26.38    1.32
   1  -3   7   24.69    1.44
   1  -3   7   25.27    1.43
  -1  -3  -7   26.64    1.56
  -1   3  -7   27.78    1.38
   1  -3   7   27.40    1.38
  -2   3  -7  148.73    4.35
   2   3   7  156.10    4.25
   2  -3   7  154.91    4.38
  -2  -3  -7  158.50    4.55
   2  -3   7  153.35    4.33
   2  -3   7  152.57    4.59
   2   3   7  156.83    4.53
  -2   3  -7  153.23    4.56
  -2   3  -7  158.22    4.37
   3   3   7   47.56    2.12
   3  -3   7   44.79    2.21
   3  -3   7   42.33    2.05
  -3   3  -7   49.58    2.32
   3   3   7   48.14    1.98
   3  -3   7   46.53    2.07
  -3  -3  -7   51.39    2.18
  -3   3  -7   47.03    2.31
   4  -3   7   10.85    1.75
   4   3   7   10.37    1.44
  -4  -3  -7    8.81    1.20
   4  -3   7    9.33    1.29
  -4   3  -7   10.30    1.50
   4  -3   7   10.35    1.36
   4   3   7   10.49    1.27
   5  -3   7    2.09    1.05
   5  -3   7    4.96    1.35
  -5   3  -7    5.36    1.17
   5   3   7    3.29    1.16
   5   3   7    3.59    0.99
   6   3   7    0.38    0.94
   6   3   7    0.43    1.24
   6  -3   7    1.60    1.09
   6  -3   7    0.42    1.45
   7   3   7    1.34    1.07
   7  -3   7   -1.17    1.55
   7   3   7    2.39    1.44
   8  -3   7    1.68    1.71
   8   3   7   -0.21    1.04
   8   3   7    0.71    1.52
   8   4  -7   -0.06    1.04
   8  -4  -7    2.29    1.75
   8  -4  -7   -0.46    1.30
   7  -4  -7   38.43    2.59
   7   4  -7   34.47    1.67
   7  -4  -7   34.20    2.33
   7   4  -7   36.36    1.81
   6  -4  -7    2.69    1.13
   6  -4  -7    0.81    1.36
   6   4  -7    0.44    0.77
   6   4  -7    0.79    0.67
   5  -4  -7   11.23    1.59
   5   4  -7   11.40    1.05
   5   4  -7   10.58    0.99
   5  -4  -7   12.50    1.72
   5  -4  -7   10.85    1.44
   4   4  -7   23.55    1.24
   4  -4  -7   24.65    1.59
   4   4  -7   24.71    1.40
   4  -4  -7   26.97    2.00
   4   4  -7   24.70    1.37
   4  -4  -7   25.62    1.82
   3  -4  -7   48.10    2.06
   3  -4  -7   52.10    2.47
   3  -4  -7   51.36    2.27
  -3   4   7   53.27    2.24
  -3   4   7   52.82    2.17
   3   4  -7   50.33    1.82
   3   4  -7   53.65    1.97
   3   4  -7   51.35    1.89
   3   4  -7   50.49    1.89
  -2   4   7   27.42    1.48
   2   4  -7   26.53    1.34
   2   4  -7   27.21    1.56
   2  -4  -7   25.13    1.70
   2  -4  -7   26.05    1.61
   2   4  -7   26.13    1.41
  -2  -4   7   27.82    1.29
  -2   4   7   24.45    1.63
   2  -4  -7   29.71    1.63
   2   4  -7   25.93    1.29
   1  -4  -7   52.10    1.97
   1   4  -7   45.89    1.94
   1   4  -7   46.63    1.90
   1   4  -7   45.98    1.83
   1  -4  -7   50.05    2.19
  -1   4   7   48.00    2.01
   1   4  -7   49.16    2.09
   1  -4  -7   50.38    2.29
  -1  -4   7   46.06    1.93
   0  -4  -7    9.24    1.10
   0   4  -7    9.94    1.19
   0  -4   7    9.01    1.20
   0  -4  -7   11.04    1.32
   0   4  -7    6.87    1.08
   0   4   7   10.42    1.28
   0  -4  -7    9.50    1.20
   0  -4   7    8.30    1.14
   0   4  -7   11.46    1.31
   0   4   7    9.79    1.06
   1  -4   7   82.82    2.99
  -1   4  -7   85.77    2.88
   1  -4   7   82.16    2.70
   1   4   7   80.19    2.66
  -1  -4  -7   81.41    2.66
   1   4   7   83.80    2.84
   1  -4   7   83.08    2.81
  -1   4  -7   82.25    2.73
  -1  -4  -7   74.99    2.86
   2   4   7   13.51    1.31
   2  -4   7   13.86    1.76
   2  -4   7   17.15    1.48
  -2   4  -7   14.86    1.53
   2  -4   7   14.07    1.53
  -2  -4  -7   14.63    1.57
  -2   4  -7   16.58    1.60
   2   4   7   15.86    1.50
   3  -4   7    0.68    0.92
   3  -4   7   -0.16    1.02
   3   4   7    0.29    0.81
  -3   4  -7   -0.11    1.07
  -3   4  -7    1.00    1.28
   3  -4   7    0.53    1.29
   3   4   7    1.31    0.99
  -3  -4  -7   -1.16    0.93
  -4   4  -7   17.09    1.97
   4   4   7   18.05    1.65
   4   4   7   16.88    1.50
   4  -4   7   20.29    1.67
   4  -4   7   18.36    1.98
   5   4   7    9.97    1.63
   5   4   7    9.16    1.34
  -5   4  -7   12.54    1.68
   5  -4   7   12.33    1.75
   6   4   7    4.49    1.13
   6   4   7    5.94    1.50
   6  -4   7    3.97    1.70
   7   4   7    5.68    1.64
   7   4   7    1.15    1.11
   7  -4   7    1.16    1.78
   8   4   7    2.33    1.37
   8   4   7    4.72    1.77
   8  -4   7    3.74    2.01
   8  -5  -7    4.32    1.82
   7   5  -7    0.05    0.86
   7  -5  -7    0.64    1.57
   7   5  -7    0.78    1.01
   7  -5  -7    0.36    1.39
   6   5  -7    1.43    0.92
   6  -5  -7    3.48    1.29
   6  -5  -7    2.63    1.42
   6   5  -7    1.28    0.80
   5  -5  -7    8.05    1.66
   5  -5  -7    7.74    1.41
   5   5  -7    8.85    1.12
   5   5  -7    7.63    1.10
   4  -5  -7  129.81    4.48
   4  -5  -7  135.36    4.33
   4   5  -7  123.42    3.71
   4   5  -7  124.15    3.93
   3  -5  -7    8.53    1.47
   3  -5  -7    9.58    1.32
   3  -5  -7    9.67    1.45
  -3   5   7   10.14    1.54
   3   5  -7    8.45    1.23
   3   5  -7    8.70    1.22
   3   5  -7   11.01    1.29
   2   5  -7   25.08    1.85
   2   5  -7   25.66    1.54
  -2   5   7   26.90    1.62
   2  -5  -7   24.09    1.87
   2  -5  -7   25.38    1.90
  -2   5   7   28.22    1.73
   2   5  -7   26.95    1.68
   2   5  -7   24.94    1.58
   2  -5  -7   22.90    1.61
   1   5  -7   13.85    1.46
   1   5  -7   14.16    1.33
   1  -5  -7   15.26    1.72
   1  -5  -7   13.15    1.35
   1  -5  -7   12.94    1.61
   1   5  -7   11.38    1.41
  -1   5   7   13.94    1.58
  -1  -5   7   14.17    1.50
   0   5   7    7.10    0.99
   0   5  -7    5.08    1.12
   0   5   7    8.65    1.41
   0  -5   7    5.30    1.03
   0   5  -7    4.05    1.04
   0  -5   7    4.44    1.23
   0  -5  -7    5.12    1.23
   0   5  -7    3.97    1.17
   0  -5  -7    5.19    1.00
   1   5   7   15.68    1.39
  -1  -5  -7   15.32    1.76
  -1   5  -7   15.11    1.45
  -1   5  -7   13.17    1.48
   1  -5   7   13.84    1.64
  -1  -5  -7   14.56    1.52
   1  -5   7   16.72    1.79
   1   5   7   13.77    1.40
  -2  -5  -7    4.02    1.13
   2  -5   7    3.95    1.43
  -2   5  -7    3.55    1.17
  -2  -5  -7    3.87    1.00
   2   5   7    4.50    1.05
   2   5   7    2.07    0.86
  -2   5  -7    1.54    1.15
   2  -5   7    2.27    0.95
   3   5   7    1.06    1.10
   3   5   7    1.30    0.94
   3  -5   7    0.60    1.28
   3  -5   7    0.82    1.02
  -3  -5  -7    1.23    1.23
   4   5   7    2.79    1.15
  -4   5  -7    2.91    1.32
   4  -5   7    3.51    1.44
   4   5   7    2.05    0.97
   5   5   7    9.35    1.53
   5   5   7    5.97    1.17
   5  -5   7    6.07    1.75
   6   5   7    2.80    1.37
   6   5   7    2.22    1.21
   6  -5   7    1.71    1.56
   7  -5   7    5.48    2.05
   7   5   7    1.44    1.15
   7   5   7    2.52    1.50
   7  -6  -7    0.56    1.68
   7   6  -7   -0.84    0.97
   7   6  -7   -1.12    1.10
   6   6  -7    1.20    1.12
   6   6  -7    1.70    0.97
   6  -6  -7    1.52    1.65
   5   6  -7    0.17    0.93
   5  -6  -7    2.02    1.54
   5   6  -7    0.22    0.96
   4   6  -7   52.21    2.37
   4  -6  -7   64.31    2.98
   4  -6  -7   59.02    3.11
   4   6  -7   56.59    2.35
   3  -6  -7   -0.24    1.09
   3  -6  -7   -0.61    1.47
   3   6  -7    0.43    1.09
  -3   6   7    0.57    1.21
   3   6  -7   -2.28    0.93
   2   6  -7    1.87    0.98
  -2   6   7    3.67    1.24
   2  -6  -7    2.96    1.53
   2  -6  -7    0.44    1.17
   2   6  -7    2.25    1.21
   2   6  -7    2.33    1.12
   1   6  -7   -0.42    0.96
  -1  -6   7   -1.03    1.03
   1   6  -7   -0.05    1.08
   1  -6  -7    0.15    1.22
   1   6  -7   -0.62    0.99
  -1   6   7   -0.28    1.12
   1  -6  -7    0.22    1.14
   0   6  -7   64.27    2.67
   0   6  -7   60.23    2.65
   0   6  -7   62.99    2.73
   0   6   7   65.43    2.79
   0   6   7   71.01    2.77
   0  -6  -7   69.14    2.95
   0  -6   7   63.55    2.86
  -1   6  -7   12.41    1.86
   1   6   7   12.59    1.43
   1   6   7    9.27    1.38
   1  -6   7   12.50    1.74
  -1   6  -7   13.74    1.56
  -1  -6  -7   12.12    1.65
   2   6   7   -0.44    0.95
  -2  -6  -7   -0.76    1.20
   2   6   7   -0.42    1.08
   2  -6   7    1.48    1.30
   3   6   7   11.66    1.46
   3   6   7    8.39    1.41
   3  -6   7    8.18    1.82
   4   6   7   29.13    2.12
   4  -6   7   30.77    2.41
   4   6   7   29.11    1.97
  -4   6  -7   33.86    2.55
   5   6   7   -0.32    0.96
   5  -6   7   -1.49    1.64
   5   6   7   -0.88    1.22
   6   6   7    0.04    1.34
   6   6   7   -1.40    1.01
   6  -6   7   -0.99    1.79
   7   6   7    4.55    1.74
   7  -6   7    5.26    2.20
   7   7  -7    1.44    1.30
   7  -7  -7   -0.73    1.75
   6  -7  -7    4.72    1.99
   6   7  -7    5.30    1.33
   6   7  -7    6.01    1.41
   5  -7  -7   -0.39    1.68
   5   7  -7    0.97    1.22
   5   7  -7    0.93    1.10
   4   7  -7   10.86    1.58
   4  -7  -7    9.16    2.02
   4   7  -7   12.07    1.65
   3  -7  -7   22.30    2.28
   3   7  -7   27.49    2.10
   3   7  -7   28.04    1.90
  -3   7   7   32.41    2.37
   2   7  -7    3.10    1.35
  -2   7   7    6.28    1.41
   2  -7  -7    5.56    1.73
   2   7  -7    0.52    1.11
   1   7  -7    5.18    1.21
  -1   7   7    5.53    1.46
   1  -7  -7    7.40    1.75
   1   7  -7    4.13    1.38
   0   7   7   13.41    1.80
   0  -7  -7   13.63    1.84
   0  -7   7   13.15    1.86
   0   7  -7   12.04    1.64
   0   7  -7   13.25    1.64
   1   7   7    1.73    1.33
  -1  -7  -7    0.55    1.42
  -1   7  -7    0.95    1.43
   1  -7   7    2.21    1.50
   2  -7   7    2.40    1.43
   2   7   7    0.44    1.25
   3   7   7   -0.48    0.99
   3   7   7    0.70    1.21
   3  -7   7    0.71    1.53
   4  -7   7    3.38    1.67
   4   7   7   -0.04    1.12
   4   7   7    2.98    1.07
   5   7   7   -0.37    1.30
   5  -7   7   -1.68    1.55
   6   7   7   -1.16    1.49
   6  -7   7   -1.64    1.84
   6  -8  -7    1.35    1.94
   6   8  -7    0.84    1.53
   5   8  -7    1.53    1.40
   5   8  -7   -0.52    1.21
   5  -8  -7    0.32    1.85
   4  -8  -7    0.41    1.85
   4   8  -7   -0.33    1.15
   4   8  -7   -1.79    1.23
   3   8  -7   14.75    1.88
   3  -8  -7   21.56    2.58
   3   8  -7   14.03    1.80
   2  -8  -7   -0.80    1.68
   2   8  -7   -0.74    1.33
  -2   8   7    4.56    1.51
   2   8  -7    2.97    1.30
  -1   8   7   -2.58    1.33
   1  -8  -7   -0.22    1.59
   1   8  -7   -1.59    1.36
   1   8  -7   -1.29    1.01
   0  -8  -7    5.12    1.61
   0   8   7    3.17    1.41
   0   8  -7    5.78    1.62
   1   8   7   12.12    1.71
  -1   8  -7   14.13    2.17
   2  -8   7    0.98    1.50
   2   8   7    1.07    1.41
   3  -8   7    9.16    2.15
   3   8   7   10.55    1.76
   4  -8   7   -0.65    1.65
   4   8   7    0.86    1.36
   5   8   7   -0.09    1.35
   5  -8   7    1.86    2.05
   5  -9  -7    2.32    2.10
   5   9  -7   -1.28    1.60
   4  -9  -7   -0.62    1.67
   4   9  -7   -1.00    1.65
   4   9  -7   -0.20    1.36
   3   9  -7    6.70    1.59
   3  -9  -7    9.57    2.14
   3   9  -7    5.21    1.76
   2  -9  -7    0.03    1.68
  -2   9   7   -0.24    1.49
   2   9  -7    0.83    1.58
   1   9  -7    0.23    1.62
   1  -9  -7    1.86    1.66
  -1   9   7    1.97    1.69
   0   9  -7   -1.06    1.66
   0   9   7    2.97    1.74
   1   9   7    0.89    1.56
   2   9   7   -1.58    1.44
   3   9   7   -1.91    1.43
   4   9   7   -1.23    1.51
   4  -9   7   -0.26    2.06
   3  10  -7   -3.26    1.79
   3 -10  -7   -1.05    1.95
   2  10  -7    2.41    1.86
   1  10  -7    0.77    1.85
  -1  10   7   -0.62    1.59
   0  10  -7   -5.57    1.65
   0  10   7    0.72    1.81
   1  10   7    1.35    1.63
   2  10   7    0.44    1.72
   3  10   7    2.84    1.72
   9   0  -8    4.30    1.33
   8   0  -8    2.74    1.01
   8   0  -8    3.11    1.13
   8   0  -8    3.17    1.07
   7   0  -8    1.12    0.83
   7   0  -8    0.51    0.90
   7   0  -8    0.31    0.80
   6   0  -8  373.49    9.35
   6   0  -8  380.55    9.35
   6   0  -8  396.07    9.90
   5   0  -8   46.07    1.59
   5   0  -8   41.63    1.62
   5   0  -8   42.77    1.70
   5   0  -8   43.61    1.58
   4   0  -8   10.76    0.78
   4   0  -8   10.95    0.79
   4   0  -8   11.43    0.77
   4   0  -8   10.49    0.86
   3   0  -8    8.32    0.66
   3   0  -8    9.00    0.58
   3   0  -8    8.73    0.59
   2   0  -8 1498.79   37.00
   2   0  -8 1524.75   36.77
   2   0  -8 1493.60   34.94
  -1   0   8  545.90   12.55
   1   0  -8  539.23   13.30
   1   0  -8  540.73   13.27
   1   0  -8  525.99   12.58
   0   0  -8  476.45   12.23
   0   0  -8  483.42   11.57
   0   0  -8  502.20   12.23
   0   0   8  496.95   11.57
   0   0   8  496.62   12.22
  -1   0  -8  290.25    7.68
   1   0   8  307.43    7.69
  -1   0  -8  294.52    7.26
  -2   0  -8    2.65    0.71
   2   0   8   -0.04    0.59
  -2   0  -8    1.58    0.58
   2   0   8    0.87    0.59
   3   0   8   97.95    2.99
  -3   0  -8   96.27    3.14
   3   0   8   93.46    3.17
   4   0   8   38.69    1.98
  -4   0  -8   39.73    2.01
   4   0   8   39.98    1.83
  -5   0  -8    1.86    1.01
   5   0   8    3.29    1.21
   5   0   8    1.47    0.86
   6   0   8    4.16    1.11
   6   0   8    5.35    1.42
   7   0   8   -1.29    1.27
   7   0   8    2.36    1.18
   8   0   8    1.16    1.66
   9  -1  -8    0.54    1.28
   9   1  -8   -1.19    1.02
   8  -1  -8    5.60    1.15
   8   1  -8    5.76    1.07
   8  -1  -8    6.31    1.39
   8   1  -8    5.35    0.95
   8  -1  -8    4.50    1.19
   8   1  -8    5.75    1.16
   7  -1  -8   18.25    1.45
   7  -1  -8   17.70    1.60
   7   1  -8   21.48    1.37
   7  -1  -8   16.30    1.40
   7   1  -8   18.05    1.36
   7   1  -8   19.36    1.27
   6  -1  -8  290.40    7.45
   6   1  -8  295.50    7.55
   6  -1  -8  293.57    7.43
   6  -1  -8  294.34    7.87
   6   1  -8  286.50    7.16
   6   1  -8  289.34    7.16
   5   1  -8    0.62    0.51
   5  -1  -8    1.62    0.93
   5   1  -8    1.70    0.61
   5  -1  -8    0.94    0.73
   5  -1  -8   -0.19    0.68
   5  -1  -8    0.74    0.79
   4  -1  -8   11.54    1.01
   4  -1  -8   10.65    1.10
   4  -1  -8   12.53    0.92
   4  -1  -8   13.22    1.00
   3  -1  -8   15.02    0.93
   3  -1  -8   16.67    0.99
   3  -1  -8   14.98    1.00
   2   1  -8  654.15   15.95
   2   1  -8  679.74   16.01
   2   1  -8  664.95   16.65
   2  -1  -8  672.89   16.63
  -2   1   8  680.61   15.66
   2  -1  -8  669.12   15.71
   2  -1  -8  691.68   16.59
   1   1  -8  563.17   13.84
   1  -1  -8  557.40   13.92
   1   1  -8  545.75   13.80
  -1   1   8  556.26   13.12
  -1  -1   8  559.52   13.07
   1  -1  -8  556.96   13.88
   1   1  -8  564.19   13.10
  -1  -1   8  586.91   13.08
   1  -1  -8  552.09   13.15
  -1   1   8  557.80   13.86
  -1  -1   8  565.71   13.80
   0   1   8  190.68    4.74
   0   1  -8  187.83    4.73
   0   1  -8  187.40    4.98
   0  -1   8  188.38    4.71
   0  -1   8  195.50    4.74
   0   1  -8  185.18    5.01
   0   1   8  185.86    5.03
   0  -1  -8  194.26    5.08
   0  -1  -8  192.05    4.76
   0  -1   8  193.14    4.99
   0  -1  -8  188.03    5.05
   1   1   8  166.96    4.53
   1  -1   8  163.33    4.52
  -1  -1  -8  165.72    4.55
   1  -1   8  163.86    4.31
   1   1   8  161.49    4.27
  -1   1  -8  169.23    4.33
  -1  -1  -8  172.52    4.30
  -1   1  -8  161.31    4.55
  -2  -1  -8   77.60    2.38
  -2   1  -8   77.34    2.47
   2  -1   8   75.04    2.42
   2   1   8   79.55    2.60
  -2   1  -8   74.49    2.55
   2   1   8   79.04    2.41
   2  -1   8   72.77    2.55
  -2  -1  -8   81.12    2.55
   3   1   8    2.15    0.69
  -3   1  -8    0.13    0.89
   3  -1   8    1.80    0.71
   3  -1   8    1.65    0.85
   3   1   8    0.70    0.83
  -3  -1  -8    2.54    0.89
  -3   1  -8    0.86    0.79
   4  -1   8   10.16    1.53
  -4  -1  -8    9.28    1.38
   4  -1   8    9.35    1.23
   4   1   8   10.50    1.30
  -4   1  -8   11.27    1.31
   4   1   8    9.50    1.47
   5  -1   8   22.49    1.93
   5   1   8   20.06    1.64
   5  -1   8   21.04    1.87
   5  -1   8   20.30    1.59
  -5   1  -8   21.59    1.78
   5   1   8   20.05    1.61
   6   1   8   15.24    1.59
   6   1   8   12.69    1.70
   6  -1   8   10.47    1.71
   6  -1   8   10.97    1.63
   7  -1   8    1.59    1.43
   7   1   8    0.86    1.31
   7  -1   8    1.15    1.22
   7   1   8    1.10    1.09
   8   1   8   -1.20    1.05
   8  -1   8   -1.33    1.44
   8   1   8   -1.90    1.45
   9  -2  -8    0.67    1.41
   9   2  -8    1.67    1.02
   8  -2  -8    5.07    1.43
   8   2  -8    4.92    1.02
   8   2  -8    4.22    0.87
   8  -2  -8    5.66    1.21
   8   2  -8    3.75    1.06
   7   2  -8   51.37    1.88
   7   2  -8   56.14    2.06
   7  -2  -8   57.25    2.46
   7  -2  -8   52.42    2.57
   7  -2  -8   57.62    2.44
   6  -2  -8   40.79    2.10
   6  -2  -8   40.08    1.96
   6   2  -8   38.01    1.42
   6   2  -8   41.30    1.56
   6  -2  -8   37.54    1.87
   5   2  -8   70.77    2.14
   5   2  -8   72.20    2.01
   5  -2  -8   75.33    2.61
   5  -2  -8   76.10    2.54
   5  -2  -8   75.93    2.79
   5   2  -8   74.25    2.15
   4  -2  -8   15.64    1.27
   4  -2  -8   14.56    1.21
   4  -2  -8   13.87    1.16
   4  -2  -8   14.52    1.40
   3  -2  -8   77.21    2.35
   3  -2  -8   78.12    2.42
   3   2  -8   78.88    2.10
   3   2  -8   80.65    2.12
   3  -2  -8   78.46    2.57
   3   2  -8   75.26    1.99
   3   2  -8   76.26    1.98
   3  -2  -8   79.31    2.59
   2   2  -8  435.37   10.25
   2  -2  -8  433.58   11.01
  -2   2   8  442.63   10.38
   2   2  -8  447.58   10.82
   2   2  -8  445.66   10.81
  -2   2   8  418.90   10.93
   2  -2  -8  431.00   10.43
   2  -2  -8  425.80   11.07
   2   2  -8  441.34   10.25
   1   2  -8   99.45    2.86
   1  -2  -8  101.60    2.80
  -1   2   8   99.19    2.79
   1  -2  -8   97.93    2.99
  -1  -2   8  100.49    2.60
   1  -2  -8  102.98    3.01
  -1   2   8  104.39    2.93
   1   2  -8  102.32    2.70
   1   2  -8  100.24    2.70
   0  -2  -8  122.24    3.60
   0  -2  -8  129.09    3.35
   0   2  -8  120.23    3.48
   0  -2   8  125.49    3.29
   0  -2   8  122.56    3.46
   0   2   8  123.54    3.51
   0   2  -8  120.04    3.32
   0  -2   8  123.32    3.28
   0   2  -8  122.90    3.29
  -1   2  -8    0.47    0.63
   1  -2   8   -0.12    0.55
   1  -2   8   -0.33    0.61
  -1   2  -8   -0.73    0.75
   1  -2   8   -0.62    0.55
   1   2   8    0.81    0.52
  -1  -2  -8    0.61    0.50
  -1  -2  -8    0.59    0.71
   1   2   8    0.16    0.57
   2   2   8   -0.60    0.50
   2  -2   8    0.66    0.65
  -2  -2  -8    1.12    0.71
  -2  -2  -8    0.98    0.63
  -2   2  -8    0.73    0.85
   2  -2   8    0.96    0.75
  -2   2  -8    0.63    0.75
   2  -2   8   -0.05    0.75
   2   2   8    0.47    0.64
   3   2   8    2.27    0.81
   3  -2   8    3.00    1.01
   3  -2   8    2.29    0.83
   3   2   8    2.60    0.93
  -3   2  -8    2.17    0.84
   3  -2   8    4.19    0.88
  -3   2  -8    2.66    0.95
  -3  -2  -8    2.87    0.94
   4  -2   8    1.36    0.92
   4   2   8   -1.28    0.69
  -4  -2  -8   -0.07    0.94
   4  -2   8   -0.34    1.16
  -4   2  -8    0.92    1.06
   4  -2   8   -0.24    0.94
   4   2   8    0.67    0.98
   5   2   8    5.02    1.24
   5  -2   8    4.10    1.04
   5  -2   8    1.24    1.33
  -5   2  -8    3.49    1.20
   5   2   8    5.36    1.06
   6  -2   8    5.13    1.20
   6   2   8    7.48    1.22
   6  -2   8    5.68    1.57
   6   2   8    7.66    1.47
   7   2   8    0.48    1.44
   7  -2   8   -0.07    1.47
   7   2   8    0.09    1.00
   8   2   8    0.84    1.46
   8   2   8    1.06    1.27
   8  -2   8   -0.45    1.59
   8  -3  -8    3.10    1.57
   8   3  -8    1.20    0.79
   8  -3  -8    0.21    1.11
   7  -3  -8   28.47    2.10
   7   3  -8   32.34    1.45
   7  -3  -8   35.71    2.30
   7   3  -8   32.24    1.57
   6  -3  -8    3.20    1.12
   6   3  -8    2.06    0.69
   6   3  -8    2.25    0.60
   6  -3  -8    1.12    1.23
   6  -3  -8    2.50    1.03
   5   3  -8  206.47    5.26
   5   3  -8  196.51    5.24
   5   3  -8  196.24    4.96
   5  -3  -8  196.52    5.51
   5  -3  -8  201.80    5.58
   5  -3  -8  203.07    5.92
   4   3  -8   51.50    1.64
   4  -3  -8   47.80    2.09
   4   3  -8   52.19    1.71
   4   3  -8   51.41    1.56
   4  -3  -8   49.79    2.12
   4  -3  -8   47.75    2.37
  -3   3   8   89.26    2.90
   3  -3  -8   92.52    2.95
   3  -3  -8   89.10    2.85
   3   3  -8   93.68    2.46
   3   3  -8   94.42    2.67
   3  -3  -8   88.05    3.09
   3   3  -8   91.84    2.61
   3   3  -8   87.40    2.49
  -2   3   8    0.40    0.63
   2   3  -8   -0.20    0.55
  -2   3   8   -0.16    0.66
   2   3  -8   -0.19    0.57
   2   3  -8   -0.31    0.59
   2  -3  -8    1.22    0.78
   2  -3  -8    0.76    0.88
   2   3  -8    0.81    0.52
  -2  -3   8   -0.48    0.36
   2  -3  -8    0.12    0.64
  -1   3   8   26.43    1.32
  -1  -3   8   27.74    1.20
  -1   3   8   29.36    1.45
   1   3  -8   27.60    1.36
   1  -3  -8   29.44    1.66
   1   3  -8   26.83    1.26
   1   3  -8   28.91    1.25
   1  -3  -8   30.37    1.36
   1   3  -8   27.63    1.31
   0   3  -8   29.31    1.43
   0  -3   8   31.09    1.42
   0  -3  -8   31.51    1.40
   0  -3   8   28.04    1.45
   0  -3  -8   31.06    1.68
   0   3  -8   31.34    1.45
   0   3   8   31.24    1.55
   0   3   8   24.11    1.34
  -1  -3  -8   -0.08    0.71
  -1   3  -8    0.65    0.64
   1  -3   8    0.46    0.61
  -1  -3  -8   -0.11    0.53
   1   3   8    0.90    0.73
   1  -3   8   -0.20    0.81
   1  -3   8   -0.32    0.70
  -1   3  -8    0.09    0.66
   1   3   8    0.81    0.64
   2   3   8    0.33    0.74
  -2   3  -8    0.54    0.86
  -2   3  -8   -0.99    0.72
   2  -3   8    0.37    0.81
  -2   3  -8   -0.54    0.91
   2   3   8   -0.60    0.62
   2  -3   8    0.50    0.76
   2  -3   8    0.40    0.90
  -2  -3  -8    1.66    0.95
   3   3   8   56.77    2.22
   3   3   8   55.34    2.36
   3  -3   8   55.47    2.48
   3  -3   8   56.24    2.31
   3  -3   8   59.52    2.45
  -3  -3  -8   54.35    2.41
  -3   3  -8   58.74    2.50
  -3   3  -8   51.55    2.54
  -4   3  -8   32.69    2.17
   4  -3   8   35.38    2.27
   4   3   8   33.37    1.84
   4  -3   8   37.74    2.16
   4  -3   8   34.31    1.95
   4   3   8   35.20    2.02
  -4  -3  -8   36.17    2.00
   5   3   8    2.87    0.88
   5  -3   8    3.70    1.21
   5   3   8    3.78    1.21
  -5   3  -8    3.17    1.30
   5  -3   8    6.15    1.54
   6   3   8    2.82    1.28
   6  -3   8    2.82    1.55
   6   3   8    1.10    1.02
   7   3   8    0.79    1.13
   7   3   8    0.73    1.35
   7  -3   8   -0.32    1.57
   8   3   8    3.55    1.37
   8   3   8    6.80    1.74
   8  -3   8    4.41    2.02
   8  -4  -8    8.78    1.51
   8  -4  -8    7.95    1.78
   7   4  -8    4.13    0.88
   7  -4  -8    3.37    1.34
   7   4  -8    3.85    0.96
   7  -4  -8    4.74    1.61
   6  -4  -8    2.31    1.14
   6   4  -8    1.93    0.69
   6   4  -8    2.13    0.80
   6  -4  -8    0.83    1.27
   5  -4  -8   67.80    2.75
   5  -4  -8   61.69    2.87
   5   4  -8   64.68    2.22
   5  -4  -8   65.60    2.64
   5   4  -8   64.37    2.08
   4  -4  -8   -0.33    1.04
   4   4  -8   -0.41    0.71
   4   4  -8    1.03    0.78
   4   4  -8    1.13    0.67
   4  -4  -8    1.44    0.85
   4  -4  -8    2.29    1.27
   3   4  -8   15.96    1.17
  -3   4   8   14.51    1.44
   3   4  -8   17.23    1.16
   3   4  -8   14.51    1.29
  -3   4   8   15.71    1.48
   3   4  -8   16.03    1.20
   3  -4  -8   17.66    1.34
   3  -4  -8   17.81    1.58
   3  -4  -8   16.73    1.73
   2  -4  -8    5.39    1.02
   2   4  -8    5.46    0.93
  -2   4   8    5.74    0.95
   2   4  -8    5.27    0.86
   2  -4  -8    6.81    1.19
  -2   4   8    5.95    0.97
   2  -4  -8    4.90    0.96
   2   4  -8    7.24    0.97
   2   4  -8    6.81    0.99
  -2  -4   8    6.17    0.75
   1  -4  -8  283.24    7.35
  -1   4   8  287.30    7.65
   1   4  -8  283.12    7.11
   1  -4  -8  286.17    7.25
   1   4  -8  284.96    7.15
   1   4  -8  281.03    7.57
   1  -4  -8  281.02    7.75
  -1  -4   8  274.95    7.39
   1   4  -8  279.51    7.50
   0  -4  -8  126.62    4.02
   0  -4   8  124.73    3.82
   0  -4  -8  122.51    3.61
   0   4   8  120.57    3.63
   0   4  -8  126.41    3.85
   0   4   8  121.39    3.81
   0  -4   8  119.81    3.53
   0   4  -8  128.96    3.68
   0   4  -8  126.99    3.65
   1  -4   8   32.43    1.64
   1   4   8   30.53    1.54
   1  -4   8   28.16    1.88
  -1   4  -8   31.73    1.76
   1  -4   8   30.11    1.73
  -1  -4  -8   29.45    1.56
   1   4   8   26.55    1.65
  -1  -4  -8   28.90    1.87
  -1   4  -8   30.07    1.84
   2  -4   8   34.79    1.90
  -2   4  -8   37.05    1.97
   2  -4   8   35.77    2.17
   2   4   8   34.25    1.97
   2   4   8   35.17    1.80
  -2  -4  -8   37.03    2.05
  -2   4  -8   39.30    2.03
   3   4   8   47.57    2.14
  -3   4  -8   46.68    2.55
   3  -4   8   48.00    2.31
   3  -4   8   52.83    2.47
  -3   4  -8   49.42    2.34
  -3  -4  -8   45.50    2.29
   3   4   8   46.77    2.29
   3  -4   8   43.90    2.38
   4   4   8    8.82    1.34
   4   4   8    8.82    1.34
   4  -4   8   10.35    1.46
  -4   4  -8   10.57    1.62
   4  -4   8   11.05    1.74
   5   4   8    6.43    1.36
   5  -4   8    7.48    1.74
  -5   4  -8    5.11    1.47
   5   4   8    5.78    1.11
   6  -4   8    1.31    1.60
   6   4   8    0.12    1.02
   6   4   8    1.02    1.21
   7  -4   8    1.79    1.84
   7   4   8    1.27    1.14
   7   4   8    1.59    1.42
   8   4   8    0.16    1.64
   8  -4   8   -0.68    1.85
   8   4   8   -0.04    1.26
   8  -5  -8   -1.24    1.60
   7  -5  -8   12.09    1.95
   7   5  -8   10.88    1.33
   7   5  -8   10.61    1.28
   7  -5  -8   15.24    2.06
   6   5  -8    0.53    0.89
   6   5  -8   -0.69    0.74
   6  -5  -8    0.02    1.18
   6  -5  -8    0.03    1.32
   5  -5  -8    3.74    1.55
   5   5  -8    6.96    1.07
   5  -5  -8    5.81    1.37
   5   5  -8    6.57    0.92
   4  -5  -8  129.33    4.27
   4   5  -8  127.79    3.90
   4   5  -8  123.85    3.71
   4  -5  -8  133.73    4.56
   3  -5  -8   33.63    1.98
   3  -5  -8   32.01    1.96
   3   5  -8   38.18    1.74
   3   5  -8   36.88    1.84
   3   5  -8   33.91    1.73
  -3   5   8   35.37    2.04
   3  -5  -8   32.78    2.16
   2  -5  -8    0.89    0.94
   2   5  -8    0.69    0.87
   2   5  -8    1.97    1.02
   2  -5  -8    2.49    1.35
  -2   5   8    0.64    0.90
  -2   5   8    0.38    1.03
   2   5  -8    2.21    0.90
   2  -5  -8    0.91    0.97
   2   5  -8    1.88    1.04
   1  -5  -8    1.85    0.97
  -1  -5   8    1.32    1.04
   1   5  -8    0.19    0.93
   1   5  -8    1.72    1.06
  -1   5   8    1.64    0.97
   1  -5  -8    0.53    1.15
   1   5  -8    1.54    0.92
   1  -5  -8    1.64    0.83
   0  -5   8   11.25    1.51
   0   5  -8    8.67    1.21
   0   5   8   10.67    1.48
   0  -5  -8    9.35    1.37
   0   5   8    7.45    1.05
   0  -5  -8    8.23    1.04
   0   5  -8    9.53    1.53
   0   5  -8    6.98    1.14
   0  -5   8    8.89    1.12
  -1   5  -8   17.36    1.50
   1   5   8   18.63    1.55
   1   5   8   16.83    1.36
  -1  -5  -8   17.56    1.56
   1  -5   8   18.20    1.67
  -1   5  -8   15.36    1.54
   1  -5   8   17.72    1.82
  -1  -5  -8   17.52    1.85
   2   5   8   -1.56    0.97
  -2   5  -8    1.07    0.96
   2  -5   8   -0.51    0.85
  -2  -5  -8   -0.77    0.98
   2  -5   8    0.10    1.30
  -2  -5  -8   -0.01    0.91
   2   5   8   -0.09    0.87
  -2   5  -8    1.45    1.04
   3   5   8    3.44    1.22
   3   5   8    2.92    0.96
   3  -5   8    2.07    1.50
  -3  -5  -8    0.93    1.17
   4   5   8    0.41    1.12
   4  -5   8    0.15    1.29
   4   5   8    1.95    0.99
  -4   5  -8   -0.03    1.39
   5  -5   8    2.53    1.52
   5   5   8    2.55    1.06
   5   5   8    5.89    1.42
   6   5   8   -0.59    1.30
   6   5   8   -0.10    1.05
   6  -5   8    1.80    1.62
   7   5   8   -0.26    1.22
   7   5   8   -0.25    1.48
   7  -5   8    1.45    1.91
   7   6  -8    0.97    1.09
   7   6  -8   -1.69    0.92
   7  -6  -8   -0.68    1.55
   6   6  -8    3.98    1.05
   6   6  -8    5.27    1.21
   6  -6  -8    2.66    1.52
   5   6  -8    0.01    0.89
   5  -6  -8   -0.56    1.44
   5   6  -8    1.46    1.03
   4  -6  -8   32.80    2.32
   4  -6  -8   31.41    2.45
   4   6  -8   26.54    1.80
   4   6  -8   31.05    1.82
   3   6  -8    3.06    1.07
   3   6  -8    4.07    1.13
  -3   6   8    9.31    1.52
   3  -6  -8    7.79    1.59
   3   6  -8    3.18    1.13
   3  -6  -8    5.95    1.41
  -2   6   8   10.75    1.66
   2   6  -8    6.89    1.18
   2   6  -8    8.93    1.32
   2  -6  -8    8.24    1.55
   2  -6  -8    6.86    1.30
   2   6  -8    8.14    1.33
   1   6  -8    5.69    1.16
   1   6  -8    4.72    1.26
   1  -6  -8    5.00    1.19
  -1  -6   8    7.99    1.32
   1   6  -8    5.73    1.20
   1  -6  -8    8.78    1.65
  -1   6   8    4.50    1.33
   0   6  -8   26.15    1.89
   0   6  -8   29.87    2.12
   0  -6   8   30.19    2.10
   0   6   8   34.51    2.06
   0   6   8   33.24    2.02
   0   6  -8   26.53    1.82
   0  -6  -8   32.30    2.34
  -1   6  -8   13.84    1.71
   1   6   8   14.07    1.46
   1  -6   8   13.80    1.89
  -1  -6  -8   13.00    1.89
   1   6   8   13.06    1.70
   2   6   8    7.54    1.29
   2  -6   8    6.03    1.58
  -2  -6  -8    7.98    1.53
   2   6   8    7.83    1.14
   3   6   8    7.83    1.34
   3   6   8    7.83    1.26
   3  -6   8    8.29    1.80
   4   6   8    3.22    1.34
  -4   6  -8    1.56    1.62
   4   6   8    3.09    1.13
   4  -6   8    3.44    1.71
   5   6   8    0.19    1.24
   5  -6   8   -0.64    1.67
   5   6   8   -0.75    1.02
   6   6   8   -0.79    1.13
   6   6   8    0.87    1.46
   6  -6   8   -2.82    1.73
   7  -6   8    6.47    2.18
   7   6   8    3.49    1.77
   7  -7  -8    0.95    1.75
   7   7  -8    0.03    1.33
   6  -7  -8    3.06    1.90
   6   7  -8    4.29    1.42
   6   7  -8    4.48    1.24
   5   7  -8    2.76    1.32
   5  -7  -8   -0.32    1.50
   5   7  -8    1.41    1.09
   4   7  -8    9.70    1.37
   4  -7  -8   11.96    2.08
   4   7  -8   11.84    1.61
   3  -7  -8    2.16    1.49
   3   7  -8    1.20    1.33
   3   7  -8    0.47    1.04
  -3   7   8   -0.15    1.28
   2   7  -8   11.52    1.54
  -2   7   8   10.92    1.67
   2  -7  -8   11.89    1.95
   2   7  -8   11.79    1.79
   1   7  -8    0.08    0.95
   1  -7  -8    0.86    1.51
   1   7  -8    1.33    1.16
  -1   7   8    0.15    1.12
   0   7  -8   10.69    1.49
   0   7   8   10.34    1.62
   0  -7  -8    9.05    1.65
   0   7  -8   11.04    1.70
   1  -7   8   -1.82    1.27
  -1  -7  -8    0.74    1.27
   1   7   8   -1.56    1.03
   2  -7   8    1.16    1.35
   2   7   8    2.06    1.33
   3  -7   8   -4.47    1.44
   3   7   8   -0.57    1.19
   4  -7   8   -0.95    1.53
   4   7   8   -1.42    1.22
  -4   7  -8    2.01    1.75
   5   7   8    0.42    1.40
   5  -7   8   -1.13    1.77
   6  -7   8   -0.05    1.97
   6   7   8   -1.24    1.43
   6  -8  -8    0.07    1.87
   6   8  -8    0.16    1.46
   5   8  -8    0.49    1.29
   5  -8  -8    3.05    2.00
   5   8  -8    4.68    1.58
   4   8  -8   -0.14    1.23
   4  -8  -8   -0.55    1.72
   4   8  -8    0.07    1.43
   3   8  -8    6.69    1.45
   3  -8  -8    6.83    1.85
   3   8  -8    4.83    1.52
  -2   8   8   12.68    1.95
   2   8  -8   10.84    1.87
   2  -8  -8   13.02    2.07
   2   8  -8    9.73    1.56
   1  -8  -8    1.61    1.48
   1   8  -8    2.66    1.29
   1   8  -8   -0.01    1.43
  -1   8   8    3.89    1.42
   0   8  -8    2.59    1.60
   0  -8  -8   -0.19    1.60
   0   8   8    1.99    1.49
   1   8   8    5.91    1.60
   2  -8   8   -0.11    1.59
   2   8   8   -1.88    1.33
   3   8   8    7.17    1.69
   3  -8   8    7.90    2.11
   4  -8   8   -2.17    1.63
  -4   8  -8    0.73    1.78
   4   8   8   -0.49    1.34
   5  -8   8    4.80    2.16
   5   8   8    0.44    1.52
   5  -9  -8    2.60    2.06
   5   9  -8    4.09    1.83
   4  -9  -8    0.44    1.80
   4   9  -8    1.73    1.50
   4   9  -8   -1.67    1.58
   3   9  -8    1.23    1.42
   3   9  -8    1.95    1.63
   3  -9  -8    2.70    1.87
   2  -9  -8    7.82    2.16
   2   9  -8    5.77    1.88
  -2   9   8    1.15    1.54
   1   9  -8   -1.38    1.58
  -1   9   8    0.73    1.49
   1  -9  -8    1.77    1.82
   0   9   8    0.45    1.47
   0   9  -8    1.14    1.71
   1   9   8    4.96    1.78
   2   9   8   -0.42    1.52
   3   9   8   -0.79    1.51
   4   9   8   -0.23    1.57
   3  10  -8    0.79    1.95
   3 -10  -8    2.49    1.94
   2  10  -8   -1.01    1.68
   1  10  -8    1.23    1.77
  -1  10   8    2.79    1.81
   0  10  -8    1.34    1.73
   0  10   8   -2.58    1.74
   1  10   8   -0.20    1.59
   2  10   8    1.56    1.78
   9   0  -9    0.03    1.07
   9   0  -9    1.05    1.16
   8   0  -9    0.74    0.94
   8   0  -9    1.19    1.05
   8   0  -9    0.31    0.88
   7   0  -9   -1.12    0.76
   7   0  -9   -0.10    0.74
   7   0  -9   -0.92    0.82
   6   0  -9    2.32    0.90
   6   0  -9    3.97    0.83
   6   0  -9    0.89    0.80
   5   0  -9    0.12    0.70
   5   0  -9   -0.34    0.60
   5   0  -9    0.78    0.62
   5   0  -9    0.11    0.66
   4   0  -9    0.07    0.45
   4   0  -9    0.13    0.54
   4   0  -9   -0.45    0.48
   4   0  -9   -0.18    0.47
   3   0  -9   -2.02    0.46
   3   0  -9   -1.34    0.43
   3   0  -9   -1.42    0.37
   2   0  -9    0.80    0.45
   2   0  -9    0.88    0.39
   2   0  -9    0.75    0.36
  -1   0   9    0.05    0.33
   1   0  -9   -0.12    0.41
   1   0  -9    0.10    0.45
   1   0  -9    0.85    0.52
   0   0  -9    1.58    0.61
   0   0   9    0.77    0.46
   0   0  -9    0.38    0.58
   0   0  -9    0.74    0.48
   0   0   9    0.82    0.47
   1   0   9   -0.43    0.29
  -1   0  -9    0.06    0.67
   1   0   9   -0.38    0.52
  -1   0  -9   -0.35    0.48
   2   0   9   -0.59    0.52
  -2   0  -9   -0.53    0.54
  -2   0  -9   -0.34    0.68
   2   0   9   -0.33    0.64
   3   0   9   -0.91    0.76
   3   0   9   -0.14    0.68
  -3   0  -9   -0.16    0.87
   4   0   9    1.01    0.93
   4   0   9    1.09    1.05
  -4   0  -9    2.09    1.06
   5   0   9    1.64    1.21
  -5   0  -9    1.10    1.02
   5   0   9    0.47    1.01
   6   0   9   -0.43    0.86
   6   0   9    0.18    1.19
   7   0   9    0.25    1.35
   7   0   9    0.92    1.12
   8   0   9   -0.48    1.54
   9   1  -9   -1.33    0.98
   9  -1  -9   -0.86    1.22
   8   1  -9    0.11    0.88
   8   1  -9    0.05    0.75
   8   1  -9   -1.38    0.82
   8  -1  -9   -0.49    0.91
   8  -1  -9   -0.86    0.98
   8  -1  -9   -0.03    1.06
   7  -1  -9   15.20    1.38
   7  -1  -9   13.86    1.42
   7   1  -9   14.74    1.12
   7   1  -9   15.45    1.18
   7   1  -9   15.83    1.23
   7  -1  -9   15.83    1.61
   6  -1  -9   66.73    2.35
   6   1  -9   64.27    2.01
   6  -1  -9   60.78    2.31
   6   1  -9   59.90    2.03
   6   1  -9   67.43    2.17
   6  -1  -9   67.24    2.51
   5   1  -9   37.26    1.30
   5  -1  -9   33.21    1.50
   5   1  -9   33.50    1.22
   5   1  -9   33.70    1.18
   5  -1  -9   33.16    1.57
   5  -1  -9   36.65    1.63
   5  -1  -9   34.16    1.73
   4  -1  -9   74.51    2.29
   4  -1  -9   76.46    2.37
   4  -1  -9   75.49    2.44
   4  -1  -9   75.19    2.25
   3  -1  -9  336.40    8.52
   3  -1  -9  323.47    8.01
   3  -1  -9  344.36    8.49
   2   1  -9   15.03    0.73
   2  -1  -9   16.31    0.88
   2  -1  -9   15.07    0.95
   2   1  -9   15.10    0.71
   2   1  -9   14.87    0.65
  -2   1   9   16.58    0.81
   2  -1  -9   16.70    1.06
  -1   1   9   53.66    1.75
   1  -1  -9   53.36    1.85
  -1  -1   9   53.27    1.49
   1   1  -9   52.07    1.70
   1   1  -9   53.34    1.59
   1  -1  -9   55.98    1.70
   1   1  -9   51.90    1.69
   1  -1  -9   53.78    1.80
  -1   1   9   54.52    1.63
   0  -1   9  404.01    9.57
   0  -1  -9  407.07    9.62
   0   1   9  397.40   10.13
   0  -1   9  387.60    9.54
   0  -1  -9  397.44   10.16
   0   1  -9  415.23    9.60
   0  -1   9  390.78   10.09
   0   1   9  409.81    9.59
   0  -1  -9  393.55   10.17
   0   1  -9  403.51   10.13
   0   1  -9  405.26   10.12
   1   1   9  476.94   12.01
  -1  -1  -9  473.63   11.38
  -1  -1  -9  471.20   12.01
  -1   1  -9  496.79   11.40
   1  -1   9  464.44   11.99
   1   1   9  474.13   11.37
  -1   1  -9  467.22   12.00
   2  -1   9  523.51   13.42
  -2   1  -9  528.70   13.41
  -2  -1  -9  552.05   12.70
   2   1   9  518.93   13.40
   2  -1   9  524.77   12.72
  -2   1  -9  531.92   12.71
  -2  -1  -9  521.37   13.38
   2   1   9  523.87   12.70
  -3   1  -9  180.71    4.92
   3  -1   9  175.50    4.93
   3   1   9  172.42    5.21
  -3   1  -9  188.85    5.25
   3   1   9  179.60    4.90
   3  -1   9  185.62    5.29
  -3  -1  -9  180.10    5.15
   4  -1   9   33.72    1.94
   4   1   9   33.57    1.88
   4  -1   9   29.25    1.73
   4   1   9   34.04    1.82
  -4   1  -9   34.13    1.99
  -4  -1  -9   34.77    1.93
   5   1   9    0.06    1.13
   5   1   9    0.75    0.95
   5  -1   9    0.94    1.22
   5  -1   9   -0.23    1.00
  -5   1  -9    0.05    1.04
   6  -1   9    1.83    1.38
   6   1   9    2.21    1.04
   6   1   9    4.18    1.36
   6  -1   9    3.22    1.20
   7   1   9   -0.84    1.34
   7  -1   9    1.43    1.20
   7  -1   9   -0.41    1.35
   7   1   9    1.52    1.14
   8  -1   9    1.03    1.56
   8   1   9   -0.90    1.58
   9  -2  -9    1.19    1.38
   8   2  -9    3.07    0.89
   8  -2  -9    2.44    1.30
   8   2  -9    1.20    0.77
   8  -2  -9    4.18    1.15
   7   2  -9   16.29    1.02
   7   2  -9   13.85    1.20
   7   2  -9   17.07    1.19
   7  -2  -9   14.42    1.48
   7  -2  -9   15.21    1.78
   7  -2  -9   18.10    1.68
   6   2  -9   11.92    0.81
   6  -2  -9   15.40    1.42
   6   2  -9   11.34    0.93
   6  -2  -9   11.67    1.56
   6  -2  -9   13.14    1.28
   5  -2  -9    6.74    1.19
   5  -2  -9    6.01    0.95
   5  -2  -9    5.27    0.96
   4  -2  -9    5.24    1.07
   4  -2  -9    5.26    0.94
   4  -2  -9    5.05    0.80
   4  -2  -9    7.13    1.00
   3   2  -9  137.34    3.43
   3  -2  -9  143.61    4.02
   3  -2  -9  135.00    3.81
   3   2  -9  143.99    3.63
   3   2  -9  139.62    3.43
   3  -2  -9  138.50    4.03
   3   2  -9  140.42    3.62
   3  -2  -9  143.50    3.81
   2   2  -9  517.92   12.28
   2  -2  -9  512.95   13.15
   2  -2  -9  524.22   12.47
  -2   2   9  524.95   12.40
   2   2  -9  538.79   12.98
   2  -2  -9  522.72   13.21
   2   2  -9  514.79   12.95
  -2   2   9  520.62   13.09
   2   2  -9  539.91   12.30
   1  -2  -9  122.29    3.61
   1   2  -9  122.22    3.22
   1  -2  -9  123.96    3.57
  -1   2   9  123.69    3.49
   1   2  -9  123.56    3.42
   1  -2  -9  122.76    3.35
  -1  -2   9  121.48    3.12
  -1   2   9  126.35    3.32
   1   2  -9  122.01    3.23
   0  -2  -9    2.37    0.71
   0  -2   9    4.62    0.69
   0   2  -9    2.80    0.64
   0   2  -9    2.05    0.64
   0  -2   9    3.56    0.55
   0   2   9    4.10    0.69
   0   2   9    3.22    0.56
   0  -2   9    4.04    0.61
   0  -2  -9    3.89    0.60
   0   2  -9    3.91    0.73
   1  -2   9    2.41    0.64
  -1  -2  -9    2.40    0.63
   1  -2   9    3.88    0.85
   1   2   9    4.11    0.65
  -1   2  -9    3.16    0.68
   1  -2   9    2.98    0.66
   1   2   9    2.79    0.70
  -1   2  -9    4.07    0.85
  -1  -2  -9    2.97    0.84
  -2  -2  -9  253.45    6.65
   2   2   9  243.24    6.63
   2   2   9  244.00    6.24
   2  -2   9  244.53    6.69
   2  -2   9  237.11    6.28
  -2   2  -9  241.68    6.32
  -2  -2  -9  243.30    6.25
  -2   2  -9  240.04    6.61
   2  -2   9  240.18    6.30
   3   2   9   10.14    1.15
  -3   2  -9    9.78    1.52
   3  -2   9   12.16    1.39
   3  -2   9   10.42    1.22
   3  -2   9   12.03    1.50
  -3  -2  -9   10.95    1.42
   3   2   9   10.41    1.38
  -3   2  -9   10.45    1.49
  -4   2  -9   16.96    1.76
   4  -2   9   17.37    1.48
  -4  -2  -9   16.78    1.60
   4  -2   9   15.63    1.72
   4  -2   9   18.29    1.83
   4   2   9   13.56    1.45
   4   2   9   16.69    1.63
   5   2   9   57.35    2.62
   5  -2   9   52.32    2.52
  -5   2  -9   55.92    2.61
   5   2   9   54.04    2.41
   5  -2   9   54.87    2.67
   6   2   9   19.10    1.88
   6  -2   9   19.18    1.76
   6  -2   9   20.78    2.10
   6   2   9   21.16    1.76
   7   2   9    2.67    1.19
   7  -2   9    0.51    1.49
   7   2   9    1.37    1.41
   8   2   9   -2.35    1.40
   8  -2   9   -0.26    1.66
   8  -3  -9    3.48    1.26
   8  -3  -9    0.68    1.53
   8   3  -9    2.01    0.85
   8   3  -9    1.38    0.74
   7  -3  -9   14.27    1.79
   7  -3  -9   14.48    1.74
   7   3  -9   11.32    1.07
   7   3  -9   12.66    0.99
   6   3  -9    5.12    0.70
   6  -3  -9    6.44    1.23
   6  -3  -9    4.37    1.06
   6  -3  -9    6.59    1.37
   6   3  -9    5.42    0.71
   5   3  -9   78.65    2.34
   5   3  -9   79.37    2.22
   5  -3  -9   81.99    2.88
   5   3  -9   77.29    2.35
   5  -3  -9   80.67    2.80
   5  -3  -9   83.74    3.07
   4  -3  -9  125.08    4.06
   4  -3  -9  129.41    3.75
   4   3  -9  126.50    3.25
   4   3  -9  123.25    3.26
   4   3  -9  127.27    3.46
   4   3  -9  132.28    3.44
   4  -3  -9  126.58    3.85
   3   3  -9   56.92    1.80
   3  -3  -9   56.09    2.09
   3   3  -9   55.85    1.85
   3  -3  -9   54.48    2.17
  -3   3   9   52.90    2.08
   3  -3  -9   55.80    2.33
   3   3  -9   54.13    1.68
   3   3  -9   55.13    1.74
   2   3  -9    0.82    0.57
  -2  -3   9    0.13    0.37
   2   3  -9   -0.74    0.55
  -2   3   9    1.67    0.76
   2   3  -9    0.22    0.63
   2  -3  -9    0.27    0.68
   2   3  -9    1.46    0.63
  -2   3   9   -0.05    0.63
   2  -3  -9   -0.47    0.92
   1  -3  -9  233.09    6.14
   1   3  -9  248.64    6.42
   1   3  -9  241.28    6.06
  -1   3   9  240.79    6.48
   1  -3  -9  236.05    6.58
   1   3  -9  243.92    6.03
   1   3  -9  248.74    6.39
  -1   3   9  237.02    6.11
   0  -3   9   10.79    1.11
   0   3  -9   12.37    1.03
   0  -3   9   13.82    1.10
   0   3  -9   14.90    1.15
   0   3   9   10.30    1.07
   0  -3  -9   10.75    1.12
   0  -3  -9   11.65    1.23
  -1  -3  -9   17.80    1.20
   1   3   9   16.85    1.37
  -1   3  -9   17.73    1.35
  -1  -3  -9   15.61    1.35
   1  -3   9   14.56    1.19
   1  -3   9   18.61    1.43
  -1   3  -9   15.94    1.21
   1   3   9   15.64    1.24
   1  -3   9   16.83    1.32
   2  -3   9    1.87    0.99
   2   3   9    1.69    0.72
  -2   3  -9    1.34    0.94
  -2   3  -9    0.73    0.98
   2  -3   9    0.80    0.81
  -2  -3  -9    1.34    0.88
   2  -3   9    1.97    0.90
   2   3   9    0.90    0.81
   3  -3   9   16.07    1.60
   3  -3   9   14.53    1.44
  -3   3  -9   13.32    1.53
   3  -3   9   14.74    1.49
   3   3   9   15.04    1.42
   3   3   9   20.19    1.48
  -3  -3  -9   17.51    1.67
  -3   3  -9   17.18    1.80
  -4   3  -9   12.07    1.79
   4   3   9   12.74    1.57
   4  -3   9   13.18    1.61
   4   3   9   12.77    1.44
  -4  -3  -9   14.35    1.65
   4  -3   9   10.93    1.63
   5   3   9   -1.13    1.05
   5  -3   9   -0.45    1.20
  -5   3  -9   -1.13    1.15
   5   3   9   -0.26    0.88
   5  -3   9    0.46    0.96
   6   3   9    2.69    1.32
   6   3   9    4.71    1.22
   6  -3   9    1.80    1.59
   7  -3   9   -0.50    1.61
   7   3   9   -0.11    1.45
   7   3   9   -0.02    1.03
   8  -3   9    7.28    2.20
   8   3   9    4.93    1.81
   8  -4  -9    4.03    1.74
   8  -4  -9    4.99    1.45
   7   4  -9    0.71    0.73
   7   4  -9    1.66    0.84
   7  -4  -9    4.51    1.34
   7  -4  -9    3.51    1.55
   6  -4  -9   -0.06    1.04
   6  -4  -9    0.26    1.33
   6   4  -9   -1.59    0.67
   6   4  -9    0.12    0.60
   5   4  -9   40.57    1.61
   5   4  -9   39.39    1.55
   5  -4  -9   38.98    2.17
   5  -4  -9   37.83    2.03
   5  -4  -9   41.70    2.34
   4   4  -9    8.80    1.01
   4   4  -9   10.69    1.08
   4  -4  -9    9.03    1.35
   4   4  -9   10.41    1.05
   4  -4  -9   10.90    1.70
   4  -4  -9   10.87    1.30
  -4   4   9   12.39    1.57
   3   4  -9    3.10    0.77
   3   4  -9    1.72    0.70
   3  -4  -9    3.72    1.25
   3  -4  -9    3.78    0.95
   3   4  -9    2.37    0.83
  -3   4   9    2.29    0.89
  -3   4   9    4.00    1.04
   3   4  -9    3.65    0.86
   3  -4  -9    2.39    0.96
   2  -4  -9    3.82    1.05
  -2   4   9    3.44    0.88
   2   4  -9    3.02    0.81
  -2   4   9    3.22    0.98
   2  -4  -9    2.73    0.81
   2  -4  -9    3.72    1.22
   2   4  -9    3.17    0.78
   2   4  -9    3.98    0.91
  -2  -4   9    3.56    0.70
   2   4  -9    2.30    0.88
   1  -4  -9  298.80    8.05
   1   4  -9  326.82    7.94
  -1   4   9  307.42    8.43
   1  -4  -9  332.47    8.06
   1  -4  -9  309.92    8.55
   1   4  -9  332.00    8.43
  -1  -4   9  312.79    8.24
   1   4  -9  306.85    7.88
  -1   4   9  326.01    8.03
   1   4  -9  307.33    8.30
   0   4   9    4.77    1.02
   0   4  -9    4.32    0.99
   0  -4  -9    5.70    0.86
   0  -4   9    3.91    0.87
   0  -4  -9    5.71    1.12
   0  -4   9    5.64    1.06
   0   4  -9    4.50    0.86
   0   4   9    6.07    0.84
   1   4   9    3.29    1.01
  -1   4  -9    1.54    0.97
   1  -4   9    1.86    0.83
  -1  -4  -9    2.07    0.76
  -1  -4  -9    3.15    1.12
   1  -4   9    2.12    0.99
   1   4   9    3.37    0.87
  -1   4  -9    3.54    1.02
   2   4   9    7.77    1.14
  -2   4  -9   10.21    1.48
  -2  -4  -9    6.14    1.24
   2   4   9    7.54    1.14
   2  -4   9    7.90    1.30
   2  -4   9    8.07    1.12
  -2   4  -9    7.88    1.24
  -3   4  -9    0.94    1.34
   3   4   9    2.20    0.93
   3  -4   9    0.49    1.15
  -3  -4  -9    2.07    1.08
   3   4   9    2.16    0.98
   3  -4   9    0.85    1.12
  -3   4  -9    1.94    1.19
   3  -4   9    0.99    0.99
   4   4   9   13.13    1.48
   4   4   9   13.24    1.62
   4  -4   9   11.29    1.66
   4  -4   9   15.21    1.94
  -4   4  -9   15.31    1.73
  -5   4  -9    1.27    1.34
   5  -4   9   -1.32    1.27
   5   4   9    1.17    0.99
   5   4   9   -0.14    1.20
   6   4   9    5.65    1.27
   6   4   9    6.55    1.55
   6  -4   9    7.09    1.87
   7   4   9    8.24    1.75
   7  -4   9    8.11    2.12
   7   4   9    7.41    1.46
   8  -4   9   -2.69    1.80
   8   4   9    0.17    1.71
   8  -5  -9    4.68    1.81
   7   5  -9    4.56    1.07
   7  -5  -9    6.84    1.53
   7  -5  -9    5.26    1.80
   7   5  -9    2.50    0.92
   6  -5  -9   -1.15    1.27
   6   5  -9    0.95    0.79
   6   5  -9    0.87    0.91
   6  -5  -9    1.68    1.21
   5  -5  -9    4.21    1.47
   5   5  -9    1.81    0.81
   5   5  -9    2.30    0.88
   5  -5  -9    2.48    1.10
   4   5  -9   21.32    1.44
   4  -5  -9   18.36    1.70
   4   5  -9   20.35    1.52
   4  -5  -9   22.23    2.07
   3  -5  -9    9.08    1.27
   3  -5  -9    8.70    1.60
   3   5  -9    6.93    1.12
   3  -5  -9    7.21    1.21
   3   5  -9    8.88    1.17
   3   5  -9    7.10    1.00
  -3   5   9    9.72    1.34
   2   5  -9    3.15    0.90
   2  -5  -9    3.39    1.17
  -2   5   9    4.87    1.17
   2  -5  -9    2.98    1.23
   2   5  -9    3.24    1.01
   2   5  -9    4.14    0.97
  -2   5   9    2.83    0.89
  -2  -5   9    4.18    0.90
   2  -5  -9    5.95    1.08
   1  -5  -9  105.60    3.47
   1  -5  -9  105.60    3.72
   1  -5  -9  107.95    3.60
  -1  -5   9  106.02    3.41
  -1   5   9  106.01    3.63
   1   5  -9  101.08    3.28
   1   5  -9   99.96    3.33
   1   5  -9  105.12    3.50
   0  -5   9    0.45    1.05
   0  -5  -9   -0.18    1.00
   0  -5  -9   -1.39    1.19
   0   5   9   -0.44    0.89
   0   5   9   -0.40    0.77
   0  -5   9    0.60    0.88
   0   5  -9    2.30    1.17
   0   5  -9   -0.18    0.83
   0   5  -9    0.59    0.97
   0  -5  -9    1.35    0.88
  -1  -5  -9    1.05    1.08
  -1  -5  -9    3.47    1.03
   1   5   9    4.23    1.16
   1  -5   9    2.22    1.05
   1  -5   9    2.28    1.13
  -1   5  -9    1.87    1.11
  -1   5  -9    3.29    1.11
   1   5   9    0.49    0.78
   2  -5   9   -0.54    1.29
  -2  -5  -9    0.38    1.22
  -2   5  -9    1.03    1.02
  -2   5  -9    0.76    1.24
   2   5   9    0.03    0.90
   2   5   9   -1.38    1.04
   3  -5   9   78.55    3.37
  -3   5  -9   80.95    3.50
   3   5   9   88.12    3.12
  -3  -5  -9   83.71    3.28
   3   5   9   79.45    3.22
   4  -5   9   -0.60    1.43
   4   5   9   -0.16    0.94
  -4   5  -9    0.08    1.40
   4   5   9    0.81    1.14
   5  -5   9    6.17    1.81
   5   5   9    6.35    1.48
   5   5   9    7.67    1.30
   6   5   9    1.80    1.17
   6  -5   9    1.47    1.61
   6   5   9    3.66    1.50
   7   5   9    5.69    1.89
   7  -5   9    7.82    2.19
   7   6  -9   -0.42    1.07
   7  -6  -9    1.96    1.67
   6   6  -9    4.66    1.08
   6  -6  -9    6.16    1.84
   6   6  -9    5.08    1.17
   5  -6  -9    0.80    1.50
   5   6  -9    1.37    0.91
   5   6  -9    1.42    1.06
   4  -6  -9   33.86    2.47
   4   6  -9   33.36    1.89
   4  -6  -9   31.63    2.27
   4   6  -9   33.89    1.96
   3   6  -9   60.76    2.60
   3  -6  -9   60.09    2.94
   3   6  -9   56.80    2.48
   3   6  -9   55.36    2.41
   3  -6  -9   61.97    2.86
  -3   6   9   67.34    2.85
  -2   6   9    5.11    1.32
   2   6  -9    4.41    1.12
   2   6  -9    3.71    1.11
   2   6  -9    4.86    1.23
   2  -6  -9    2.11    1.32
   2  -6  -9    3.24    1.14
   1   6  -9   -0.70    0.94
  -1   6   9    0.67    1.18
   1  -6  -9    2.23    1.29
   1   6  -9    1.89    1.05
   1   6  -9    1.09    1.06
   0   6   9   44.31    2.28
   0  -6   9   40.17    2.29
   0   6  -9   39.84    2.27
   0  -6  -9   41.04    2.41
   0   6  -9   44.58    2.30
   0   6   9   45.89    2.18
   0   6  -9   41.07    2.24
   1   6   9   10.19    1.47
  -1   6  -9   11.92    1.69
  -1  -6  -9   12.57    1.68
   1  -6   9   11.36    1.83
   1   6   9    8.80    1.36
   2  -6   9    7.40    1.52
   2   6   9    5.14    1.35
  -2  -6  -9    7.39    1.52
   2   6   9    7.44    1.17
   3   6   9   10.79    1.64
   3  -6   9   13.54    2.07
   3   6   9   12.59    1.44
   4  -6   9    9.79    1.78
   4   6   9    9.00    1.47
  -4   6  -9    7.75    1.71
   4   6   9    9.22    1.38
   5   6   9    1.49    1.37
   5  -6   9    0.40    1.74
   5   6   9    1.40    1.15
   6   6   9   -1.82    1.36
   6  -6   9   -1.80    1.53
   7  -6   9   -2.66    1.88
   7   6   9    0.18    1.62
   7  -7  -9   -0.11    1.75
   7   7  -9   -0.24    1.28
   6  -7  -9   -1.60    1.65
   6   7  -9    0.47    1.17
   6   7  -9    0.00    1.25
   5  -7  -9    8.43    2.02
   5   7  -9    5.34    1.46
   5   7  -9    6.05    1.26
   4   7  -9   -0.03    1.20
   4  -7  -9    0.64    1.44
   4   7  -9    1.37    1.06
  -3   7   9   21.00    2.08
   3  -7  -9   24.13    2.44
   3   7  -9   22.07    1.77
   3   7  -9   19.76    1.83
   2  -7  -9   14.94    1.99
   2   7  -9   15.13    1.64
   2   7  -9   15.68    1.77
  -2   7   9   19.24    2.01
   1   7  -9    2.44    1.31
   1   7  -9    0.06    1.04
   1  -7  -9   -1.60    1.40
  -1   7   9   -0.43    1.06
   0   7  -9    9.77    1.46
   0   7  -9   10.81    1.72
   0  -7  -9    7.06    1.62
   0   7   9    8.12    1.43
   1   7   9    1.45    1.30
  -1  -7  -9   -0.32    1.22
   1  -7   9   -0.68    1.36
   2  -7   9    2.47    1.45
   2   7   9    5.32    1.49
   3   7   9    0.35    1.27
   3  -7   9    1.92    1.54
   4   7   9   11.98    1.83
  -4   7  -9   17.15    2.42
   4  -7   9   14.11    2.32
   5   7   9   -0.47    1.49
   5  -7   9    3.10    2.02
   6  -7   9    0.88    1.93
   6   7   9    1.87    1.73
   6  -8  -9    0.62    1.92
   6   8  -9   -0.58    1.46
   5   8  -9    7.22    1.48
   5  -8  -9    7.56    2.17
   5   8  -9    5.60    1.68
   4   8  -9   -0.75    1.45
   4   8  -9    1.27    1.30
   4  -8  -9   -0.88    1.61
   3  -8  -9    2.17    1.89
   3   8  -9   -0.85    1.47
   3   8  -9    1.18    1.24
   2   8  -9    8.28    1.51
   2   8  -9    7.53    1.80
   2  -8  -9    8.87    2.08
  -2   8   9   13.12    1.87
   1   8  -9    1.48    1.11
  -1   8   9    2.15    1.48
   1  -8  -9    3.46    1.78
   1   8  -9    2.32    1.37
   0   8   9   -0.36    1.34
   0  -8  -9   -0.24    1.60
   0   8  -9   -0.29    1.47
   1   8   9    0.92    1.47
   2   8   9   -1.16    1.31
   3   8   9    6.76    1.69
   3  -8   9    6.36    1.86
   4   8   9    2.16    1.51
   4  -8   9    0.15    1.67
  -4   8  -9    1.19    1.74
   5  -8   9   -1.44    1.68
   5   8   9    1.50    1.53
   5  -9  -9   -0.05    1.95
   4  -9  -9   -3.77    1.81
   4   9  -9    0.53    1.48
   4   9  -9    0.22    1.67
   3  -9  -9    1.60    1.80
   3   9  -9   -0.67    1.46
   3   9  -9   -1.69    1.69
   2   9  -9    2.87    1.76
   2  -9  -9    3.65    2.07
  -2   9   9    4.95    1.87
   1  -9  -9    1.99    1.91
  -1   9   9    3.52    1.76
   1   9  -9    0.81    1.72
   0   9   9    0.43    1.50
   0   9  -9   -0.27    1.73
   1   9   9    0.73    1.66
   2   9   9    0.47    1.64
   3   9   9    1.18    1.64
   4   9   9   -1.03    1.50
   3  10  -9    0.08    1.80
   3 -10  -9    4.46    2.18
   2  10  -9   -0.32    1.95
   2 -10  -9   -0.46    2.00
  -1  10   9    0.67    1.74
   1  10  -9    3.44    1.94
   0  10   9   -1.42    1.73
   1  10   9   -0.63    1.51
   2  10   9    3.08    1.86
   9   0 -10    2.38    1.09
   9   0 -10    2.34    1.20
   8   0 -10    6.27    1.02
   8   0 -10    6.73    1.19
   8   0 -10    6.99    1.09
   7   0 -10   15.84    1.39
   7   0 -10   16.14    1.26
   7   0 -10   16.50    1.22
   6   0 -10    3.10    0.88
   6   0 -10    1.77    0.75
   6   0 -10    1.80    0.75
   5   0 -10   77.77    2.42
   5   0 -10   75.67    2.25
   5   0 -10   75.67    2.27
   5   0 -10   81.56    2.35
   4   0 -10    0.63    0.49
   4   0 -10    0.09    0.52
   4   0 -10    0.52    0.47
   4   0 -10    0.39    0.58
   3   0 -10 1597.82   38.82
   3   0 -10 1572.39   38.91
   3   0 -10 1615.89   36.86
   2   0 -10   15.74    0.88
   2   0 -10   14.46    0.75
  -2   0  10   15.08    0.59
   2   0 -10   15.40    0.85
   1   0 -10  125.87    3.52
   1   0 -10  126.57    3.52
   1   0 -10  128.88    3.32
  -1   0  10  130.00    3.25
   0   0 -10  758.56   18.90
   0   0 -10  787.56   18.92
   0   0  10  741.36   18.87
   0   0  10  757.86   17.86
   0   0 -10  777.76   17.90
  -1   0 -10 1594.45   38.42
  -1   0 -10 1549.96   36.36
   1   0  10 1567.09   38.42
   2   0  10  157.39    4.36
  -2   0 -10  156.97    4.64
   2   0  10  160.30    4.62
  -2   0 -10  168.50    4.39
   3   0  10   24.26    1.56
  -3   0 -10   19.51    1.64
   3   0  10   19.42    1.48
   4   0  10  291.79    7.77
  -4   0 -10  296.56    8.16
   4   0  10  305.60    8.30
  -5   0 -10  297.37    8.20
   5   0  10  289.48    7.88
   5   0  10  295.62    8.39
   6   0  10   16.88    1.60
   6   0  10   18.08    1.92
   7   0  10    6.74    1.69
   7   0  10    4.84    1.30
   8   0  10    0.22    1.57
   9  -1 -10    1.33    1.29
   9   1 -10    2.53    0.99
   8   1 -10    0.09    0.85
   8  -1 -10   -0.16    1.11
   8  -1 -10    0.39    0.97
   8   1 -10    0.90    0.71
   8   1 -10    1.20    0.85
   8  -1 -10    0.16    0.91
   7  -1 -10   10.55    1.27
   7  -1 -10   12.49    1.25
   7   1 -10   11.86    1.02
   7   1 -10   12.52    1.08
   7   1 -10   12.76    1.09
   7  -1 -10   10.88    1.51
   6   1 -10    8.59    0.90
   6  -1 -10    7.87    1.16
   6  -1 -10    7.86    1.16
   6   1 -10    7.89    0.94
   6   1 -10    6.70    0.83
   6  -1 -10    6.26    0.94
   5  -1 -10   33.31    1.65
   5   1 -10   35.82    1.24
   5   1 -10   33.74    1.18
   5   1 -10   33.24    1.13
   5  -1 -10   32.57    1.48
   5   1 -10   33.49    1.15
   5  -1 -10   32.66    1.50
   4  -1 -10    4.83    0.78
   4  -1 -10    3.49    0.65
   4  -1 -10    3.19    0.73
   4  -1 -10    3.96    0.83
   3  -1 -10  281.37    7.01
   3  -1 -10  270.81    6.63
   3  -1 -10  264.45    7.04
   2   1 -10  451.59   11.41
   2  -1 -10  470.72   11.53
   2   1 -10  460.78   11.40
   2  -1 -10  458.71   10.91
   2   1 -10  461.10   10.81
   2  -1 -10  461.47   11.56
  -1   1  10  198.47    4.91
   1  -1 -10  193.66    5.27
   1   1 -10  197.33    4.87
  -1  -1  10  195.76    4.79
   1  -1 -10  194.57    5.23
  -1   1  10  199.05    5.19
   1   1 -10  195.45    5.16
   1  -1 -10  202.53    4.97
   1   1 -10  199.56    5.16
   0  -1  10   63.93    2.09
   0  -1  10   60.05    1.96
   0   1 -10   61.34    2.14
   0   1 -10   66.11    2.03
   0   1  10   68.76    2.16
   0  -1  10   65.34    1.98
   0   1  10   62.83    1.97
   0   1 -10   67.26    2.16
   0  -1 -10   64.22    2.02
   0  -1 -10   68.43    2.26
   1   1  10  673.10   15.87
   1   1  10  659.91   16.76
  -1  -1 -10  670.90   15.88
  -1   1 -10  668.52   16.77
  -1  -1 -10  695.27   16.82
   1  -1  10  689.78   15.88
  -1   1 -10  658.37   15.88
   1  -1  10  653.53   16.76
  -2  -1 -10    1.47    0.78
  -2  -1 -10    1.55    0.63
   2  -1  10    1.56    0.75
   2   1  10    1.02    0.64
  -2   1 -10    2.39    0.73
  -2   1 -10    1.67    0.89
   2  -1  10    2.18    0.82
   2   1  10    0.90    0.71
   3   1  10    1.36    0.88
   3  -1  10    0.35    1.03
   3   1  10    1.20    0.74
  -3   1 -10    2.08    0.92
  -3   1 -10    1.47    0.88
   3  -1  10    1.68    0.80
  -3  -1 -10    1.89    0.87
   4  -1  10   35.01    2.08
   4   1  10   29.70    1.98
   4  -1  10   29.34    1.89
  -4   1 -10   29.83    1.97
   4   1  10   30.89    1.71
  -4  -1 -10   29.79    1.95
   5   1  10   18.86    1.58
   5  -1  10   22.79    1.85
   5   1  10   23.71    1.95
  -5   1 -10   23.46    1.92
   5  -1  10   23.19    1.99
   6  -1  10    1.52    1.14
   6   1  10    1.59    1.35
   6  -1  10    0.37    1.34
   6   1  10    2.71    1.15
   7  -1  10    1.20    1.49
   7   1  10    2.26    1.44
   7   1  10   -0.67    1.07
   8   1  10    0.69    1.60
   8  -1  10    0.10    1.55
   9  -2 -10    0.52    1.31
   8  -2 -10   -0.36    1.26
   8   2 -10    0.92    0.81
   8   2 -10    1.77    0.71
   8  -2 -10    2.16    1.06
   7   2 -10   11.95    1.00
   7   2 -10   10.24    1.04
   7   2 -10   11.05    0.89
   7  -2 -10   10.23    1.42
   7  -2 -10   12.46    1.64
   7  -2 -10   13.89    1.51
   6  -2 -10    9.83    1.30
   6   2 -10    8.26    0.67
   6  -2 -10   10.76    1.33
   6  -2 -10    7.25    1.28
   5  -2 -10   70.97    2.47
   5  -2 -10   73.53    2.70
   5  -2 -10   73.00    2.53
   4  -2 -10  109.50    3.23
   4  -2 -10   98.00    3.00
   4  -2 -10  103.86    3.12
   4  -2 -10  101.49    3.30
   3   2 -10   51.50    1.44
   3   2 -10   52.97    1.56
   3  -2 -10   52.93    1.83
   3   2 -10   51.40    1.44
   3  -2 -10   52.04    2.02
   3   2 -10   52.65    1.52
   3  -2 -10   45.86    1.99
   2   2 -10  703.98   16.58
   2  -2 -10  721.10   16.76
   2  -2 -10  726.67   17.69
  -2   2  10  689.09   16.66
   2   2 -10  711.55   17.49
   2   2 -10  715.08   16.59
   2  -2 -10  712.19   17.74
  -2   2  10  711.55   17.62
   1  -2 -10  187.66    4.79
   1   2 -10  184.10    4.67
  -1  -2  10  180.39    4.55
   1  -2 -10  187.29    5.13
   1   2 -10  184.61    4.66
  -1   2  10  182.79    5.00
   1   2 -10  190.88    4.95
  -1   2  10  180.95    4.71
   0   2  10  110.62    3.27
   0   2 -10  108.24    3.09
   0  -2  10  109.54    3.21
   0   2 -10  108.84    3.28
   0  -2 -10  115.99    3.16
   0   2 -10  109.98    3.08
   0  -2 -10  107.49    3.32
   0  -2  10  104.75    3.01
   0  -2  10  106.72    3.03
   0   2  10  113.72    3.09
   0   2 -10  103.97    3.20
   1   2  10  216.53    5.90
  -1  -2 -10  223.71    5.98
  -1   2 -10  214.54    5.62
   1   2  10  219.05    5.61
   1  -2  10  216.17    5.60
   1  -2  10  210.25    5.92
  -1  -2 -10  221.14    5.61
  -1   2 -10  208.92    5.89
   1  -2  10  219.29    5.60
   2   2  10  181.27    4.86
  -2   2 -10  173.27    5.16
   2  -2  10  179.78    4.89
   2  -2  10  172.60    4.86
  -2  -2 -10  180.22    4.86
   2  -2  10  182.58    5.17
   2   2  10  176.32    5.09
  -2  -2 -10  174.54    5.11
  -2   2 -10  184.99    4.93
   3  -2  10  126.91    3.87
  -3   2 -10  122.32    3.81
   3   2  10  120.93    3.72
   3  -2  10  128.72    3.89
  -3   2 -10  127.10    4.11
  -3  -2 -10  120.33    3.99
   3   2  10  125.66    4.03
   3  -2  10  129.58    4.14
   4  -2  10   19.08    1.85
   4  -2  10   19.99    1.91
   4  -2  10   18.71    1.54
   4   2  10   16.70    1.55
  -4  -2 -10   14.29    1.66
  -4   2 -10   19.28    1.68
   4   2  10   19.63    1.61
   5  -2  10    1.63    1.37
  -5   2 -10    3.87    1.29
   5  -2  10    3.66    1.07
   5   2  10    3.74    0.98
   5   2  10    3.82    1.28
   6   2  10   43.33    2.35
   6   2  10   41.21    2.50
   6  -2  10   42.78    2.67
   7   2  10    0.63    1.42
   7   2  10    0.51    1.11
   7  -2  10    2.54    1.65
   8  -2  10   -1.95    1.61
   8   2  10    0.21    1.53
   8  -3 -10    7.92    1.41
   8   3 -10    7.11    0.92
   8  -3 -10    5.50    1.64
   8   3 -10    8.37    0.93
   7  -3 -10    2.68    1.10
   7   3 -10   -0.41    0.64
   7   3 -10    0.84    0.57
   7  -3 -10    0.65    1.24
   6  -3 -10    4.57    1.09
   6  -3 -10    3.76    1.05
   6   3 -10    5.38    0.64
   6   3 -10    5.58    0.65
   6  -3 -10    6.07    1.33
   5   3 -10   -1.33    0.43
   5  -3 -10   -0.12    0.86
   5  -3 -10    1.41    1.05
   5  -3 -10   -0.16    0.86
   5   3 -10   -0.08    0.54
   5   3 -10   -1.13    0.49
   4   3 -10   11.67    0.81
   4  -3 -10   15.21    1.41
   4  -3 -10   12.69    1.37
   4   3 -10   12.56    0.87
   4  -3 -10   15.12    1.66
   4   3 -10   14.29    0.84
   4   3 -10   13.43    0.94
   3  -3 -10   49.66    2.10
  -3   3  10   49.19    1.98
   3   3 -10   51.88    1.64
   3   3 -10   53.25    1.80
   3   3 -10   54.13    1.74
   3  -3 -10   51.95    2.03
   3  -3 -10   51.31    2.26
   3   3 -10   51.75    1.68
   2   3 -10  231.78    6.03
  -2  -3  10  230.57    5.79
  -2   3  10  233.24    6.24
   2  -3 -10  224.38    5.94
   2   3 -10  232.04    5.72
   2  -3 -10  230.74    6.41
   2   3 -10  235.38    6.09
  -2   3  10  232.22    5.91
   2   3 -10  225.01    5.73
   1   3 -10   17.44    1.10
  -1   3  10   17.63    1.12
   1   3 -10   16.18    1.09
   1  -3 -10   16.76    1.14
  -1   3  10   16.83    1.26
   1   3 -10   15.78    1.20
   1  -3 -10   17.97    1.36
   0   3 -10  114.38    3.28
   0   3  10  109.39    3.48
   0  -3  10  114.68    3.27
   0  -3 -10  114.81    3.32
   0  -3 -10  111.83    3.57
   0   3 -10  119.02    3.33
   0  -3  10  112.41    3.43
  -1  -3 -10   14.12    1.21
  -1  -3 -10   15.17    1.40
   1  -3  10   13.78    1.28
  -1   3 -10   12.63    1.34
   1   3  10   12.98    1.38
   1   3  10   14.36    1.15
  -1   3 -10   13.59    1.33
   1  -3  10   13.29    1.35
  -1   3 -10   13.21    1.21
   1  -3  10   13.44    1.17
   2  -3  10  173.53    4.88
   2   3  10  185.63    4.90
  -2   3 -10  172.03    5.15
  -2   3 -10  168.67    4.90
   2  -3  10  176.67    5.24
   2   3  10  165.31    5.08
  -2  -3 -10  178.57    5.19
  -3   3 -10   33.77    1.96
   3  -3  10   35.23    1.91
   3  -3  10   36.76    1.95
  -3  -3 -10   34.02    2.07
   3   3  10   32.72    1.87
  -3   3 -10   36.43    2.23
   3  -3  10   34.62    2.18
   3   3  10   38.01    1.90
  -4  -3 -10    1.73    1.12
   4  -3  10   -0.94    1.06
   4   3  10   -0.03    0.94
   4  -3  10   -0.23    1.19
   4   3  10    0.49    0.99
  -4   3 -10   -0.22    1.22
   5  -3  10   21.25    1.86
   5   3  10   12.55    1.69
   5  -3  10   16.48    2.02
  -5   3 -10   19.10    1.97
   5   3  10   18.00    1.63
   6  -3  10   14.33    2.10
   6   3  10   10.91    1.55
   6   3  10   12.87    1.80
   7   3  10   -0.28    1.40
   7  -3  10    3.73    1.82
   7   3  10    2.34    1.20
   8   3  10    3.26    1.70
   8  -3  10    4.18    1.95
   8  -4 -10    5.45    1.76
   8  -4 -10    4.66    1.38
   7  -4 -10    7.05    1.42
   7  -4 -10   12.68    1.89
   7   4 -10    7.23    0.94
   7   4 -10    6.59    0.98
   6   4 -10    7.04    0.85
   6  -4 -10    6.38    1.49
   6  -4 -10    7.45    1.39
   6   4 -10    7.11    0.89
   5  -4 -10   11.85    1.66
   5   4 -10   12.46    0.97
   5   4 -10   12.53    0.98
   5  -4 -10    9.43    1.42
   5  -4 -10   12.12    1.53
   4   4 -10  216.51    5.64
   4   4 -10  224.14    5.94
   4   4 -10  228.22    5.64
   4  -4 -10  222.89    6.21
   4  -4 -10  230.98    6.16
   4  -4 -10  220.35    6.57
   3   4 -10   10.71    1.18
   3  -4 -10   11.96    1.50
   3   4 -10   11.65    1.13
   3  -4 -10   12.47    1.37
   3   4 -10   12.00    1.07
   3  -4 -10    9.72    1.59
  -3   4  10   12.66    1.35
   3   4 -10   10.28    1.01
  -2  -4  10    1.91    0.60
   2  -4 -10    1.53    1.03
   2  -4 -10    1.57    0.78
   2   4 -10    1.38    0.80
  -2   4  10    0.60    0.80
   2   4 -10    1.61    0.87
   2  -4 -10    0.36    0.89
   2   4 -10    2.09    0.77
   2   4 -10    1.97    0.87
  -2   4  10    1.97    0.95
  -1   4  10   13.05    1.26
   1  -4 -10   13.07    1.25
   1   4 -10   12.18    1.32
   1   4 -10   14.29    1.37
   1   4 -10   13.50    1.36
  -1   4  10   14.89    1.30
  -1  -4  10   14.75    1.28
   1  -4 -10   13.42    1.57
   1   4 -10   15.34    1.63
   0  -4 -10    9.43    1.35
   0   4  10    8.41    1.37
   0   4 -10    8.75    1.14
   0   4  10    7.45    1.00
   0  -4  10    6.76    1.11
   0   4 -10    7.39    0.99
   0  -4  10    6.09    0.98
   0  -4 -10    7.63    1.15
  -1  -4 -10   19.42    1.43
   1   4  10   16.81    1.44
   1  -4  10   22.08    1.61
  -1   4 -10   12.89    1.38
   1  -4  10   16.87    1.49
  -1   4 -10   18.01    1.62
   1   4  10   17.88    1.60
  -1  -4 -10   15.44    1.75
   2   4  10   45.86    2.09
  -2   4 -10   42.62    2.31
  -2   4 -10   45.36    2.21
   2  -4  10   50.75    2.34
   2   4  10   48.53    2.28
   2  -4  10   41.59    2.23
  -2  -4 -10   43.95    2.34
  -2   4 -10   45.88    2.14
  -3  -4 -10   77.08    2.98
   3   4  10   67.03    2.64
   3  -4  10   68.18    2.80
   3   4  10   68.04    2.89
  -3   4 -10   69.79    3.14
   3  -4  10   70.01    3.10
  -4   4 -10   11.28    1.69
   4   4  10    9.03    1.35
   4   4  10    7.55    1.12
   4  -4  10   11.45    1.76
   5   4  10    0.98    1.03
   5   4  10   -0.38    1.16
  -5   4 -10   -2.54    1.19
   5  -4  10    3.51    1.61
   6   4  10   18.04    1.98
   6   4  10   15.85    1.77
   6  -4  10   18.53    2.33
   7  -4  10   -2.81    1.74
   7   4  10   -0.27    1.43
   8  -4  10    2.13    2.01
   8   4  10    7.12    2.04
   8  -5 -10    0.61    1.82
   7   5 -10   -0.82    0.80
   7  -5 -10   -1.46    1.44
   7   5 -10   -1.09    0.85
   7  -5 -10    0.81    1.32
   6   5 -10    3.95    0.94
   6  -5 -10    5.47    1.38
   6   5 -10    2.94    0.87
   6  -5 -10    3.77    1.62
   5  -5 -10    4.75    1.28
   5  -5 -10    4.40    1.46
   5   5 -10    2.80    0.95
   5   5 -10    1.64    0.78
   4  -5 -10    1.73    1.17
   4   5 -10    0.50    0.79
   4   5 -10    2.08    0.85
   4  -5 -10    0.72    1.35
   4   5 -10   -2.01    0.88
   3   5 -10   39.12    1.92
   3   5 -10   41.28    1.82
   3  -5 -10   43.47    2.50
   3   5 -10   36.47    1.83
  -3   5  10   40.77    2.15
   3  -5 -10   42.69    2.29
   2  -5 -10   10.98    1.41
   2   5 -10   12.84    1.48
   2   5 -10   10.57    1.24
  -2   5  10   13.73    1.57
   2  -5 -10   12.05    1.33
   2  -5 -10   10.68    1.60
   2   5 -10    9.92    1.20
   1   5 -10   66.70    2.56
   1  -5 -10   65.57    2.70
   1  -5 -10   69.38    3.00
   1   5 -10   67.63    2.52
  -1   5  10   70.32    2.80
  -1  -5  10   64.43    2.54
   1   5 -10   64.06    2.64
   1  -5 -10   69.80    2.69
   0  -5 -10    1.32    0.83
   0   5  10    1.51    1.08
   0   5 -10    1.13    0.91
   0  -5  10    3.12    1.15
   0   5  10   -0.82    0.75
   0  -5 -10   -0.17    0.94
   0   5 -10    0.42    0.85
   0  -5  10   -1.04    0.88
   0  -5 -10    2.34    1.17
  -1  -5 -10    1.69    1.18
  -1   5 -10    1.22    1.00
   1   5  10    2.21    1.00
   1   5  10    1.39    0.85
   1  -5  10    1.06    0.90
  -1   5 -10    2.70    1.02
   1  -5  10    0.20    1.17
   2   5  10    8.28    1.28
   2  -5  10    9.66    1.63
   2   5  10    7.41    1.36
  -2   5 -10    7.70    1.37
  -2  -5 -10    9.30    1.57
  -3  -5 -10    6.37    1.38
   3   5  10    4.19    1.29
   3  -5  10    2.62    1.29
   3   5  10    3.02    0.98
  -3   5 -10    4.03    1.61
   4   5  10   11.31    1.53
   4   5  10   10.53    1.56
  -4   5 -10   10.17    1.69
   4  -5  10    9.73    1.84
   5   5  10    1.39    1.29
   5  -5  10    1.82    1.64
   5   5  10   -1.54    0.97
   6   5  10   -1.35    1.13
   6  -5  10   -0.01    1.80
   6   5  10   -0.28    1.37
   7  -5  10    3.77    2.09
   7   5  10    2.28    1.65
   7  -6 -10    1.88    1.66
   7   6 -10    0.49    1.11
   6   6 -10    6.05    1.26
   6  -6 -10    5.54    1.89
   6   6 -10    7.67    1.16
   5   6 -10    2.87    1.14
   5  -6 -10    4.46    1.58
   5   6 -10    2.01    0.97
   4  -6 -10   -0.08    1.50
   4  -6 -10   -0.77    1.19
   4   6 -10    1.79    0.98
   4   6 -10    0.43    1.05
  -3   6  10   29.49    2.08
   3   6 -10   23.69    1.77
   3  -6 -10   32.11    2.17
   3   6 -10   23.50    1.63
   3  -6 -10   25.53    2.14
   3   6 -10   23.65    1.72
   2   6 -10    2.33    1.04
   2  -6 -10    2.47    1.23
   2   6 -10    0.48    0.93
   2   6 -10    0.04    1.10
   2  -6 -10    1.18    1.42
  -2   6  10    0.47    1.15
  -1   6  10    5.45    1.22
   1   6 -10    6.10    1.17
   1   6 -10    6.67    1.33
   1   6 -10    5.63    1.19
   1  -6 -10    6.74    1.50
   0   6  10   11.84    1.63
   0  -6  10   11.75    1.66
   0   6 -10   12.34    1.47
   0   6 -10    8.85    1.28
   0  -6 -10   10.75    1.72
  -1   6 -10    3.70    1.10
   1   6  10    3.20    1.09
   1  -6  10    3.26    1.44
  -1  -6 -10    3.56    1.29
   1   6  10    4.86    1.33
  -2  -6 -10   36.62    2.40
   2   6  10   31.00    1.90
   2   6  10   30.68    2.05
   2  -6  10   37.62    2.46
   3   6  10   -0.21    1.02
   3   6  10   -0.59    1.16
   3  -6  10    2.13    1.58
  -3   6 -10    2.26    1.44
   4  -6  10    0.31    1.61
  -4   6 -10   -0.53    1.34
   4   6  10    1.47    0.96
   4   6  10    0.47    1.28
   5   6  10    5.12    1.60
   5  -6  10    3.48    1.92
   6  -6  10    2.49    1.94
   6   6  10   -0.95    1.50
   7  -6  10    2.03    2.13
   7   6  10    4.70    1.87
   6  -7 -10    0.83    1.66
   6   7 -10    0.64    1.30
   6   7 -10   -0.40    1.04
   5   7 -10    0.91    1.06
   5   7 -10    1.77    1.34
   5  -7 -10    2.25    1.80
   4   7 -10    0.27    1.06
   4  -7 -10    0.87    1.66
   4   7 -10   -1.21    1.19
   3  -7 -10   10.44    1.84
   3   7 -10    8.44    1.34
   3   7 -10   11.08    1.65
   2   7 -10    5.17    1.27
   2  -7 -10    6.30    1.61
   2   7 -10    6.14    1.48
  -2   7  10    7.02    1.42
  -1   7  10   -1.61    1.12
   1  -7 -10   -0.76    1.34
   1   7 -10    0.54    1.26
   1   7 -10   -0.29    1.08
   0   7  10    7.48    1.45
   0  -7 -10    2.62    1.60
   0   7 -10    9.74    1.71
   0   7 -10    6.68    1.28
  -1  -7 -10    0.06    1.50
   1  -7  10    1.00    1.37
   1   7  10    1.52    1.35
   2   7  10    3.14    1.48
   2  -7  10    7.36    1.63
   3   7  10    2.72    1.25
   3  -7  10    3.78    1.74
   4  -7  10    0.63    1.76
  -4   7 -10   -0.21    1.73
   4   7  10   -0.72    1.32
   5   7  10    1.32    1.47
   5  -7  10   -1.98    1.84
   6  -7  10    1.25    2.08
   6   7  10    0.50    1.65
   6  -8 -10   -0.65    1.88
   6   8 -10   -2.76    1.47
   5   8 -10   -0.75    1.25
   5   8 -10   -2.47    1.45
   5  -8 -10   -0.12    1.84
   4   8 -10    4.16    1.40
   4   8 -10    1.54    1.45
   4  -8 -10    4.13    1.83
   3   8 -10    2.88    1.55
   3  -8 -10    7.44    2.07
   3   8 -10    4.43    1.48
   2   8 -10    0.17    1.23
   2   8 -10    0.27    1.59
   2  -8 -10    1.84    1.61
  -2   8  10    2.14    1.34
   1   8 -10    1.14    1.27
  -1   8  10    0.92    1.50
   1  -8 -10    3.42    1.61
   1   8 -10    0.64    1.48
   0   8  10    1.57    1.37
   0  -8 -10    1.17    1.70
   1   8  10   12.51    1.96
   2   8  10   -0.29    1.41
   3  -8  10    0.26    1.76
   3   8  10   -2.06    1.22
   4  -8  10   -0.80    1.66
  -4   8 -10   -1.50    1.63
   4   8  10   -0.30    1.50
   5   8  10    0.84    1.53
   5  -8  10   -1.45    1.88
   4   9 -10   -1.22    1.44
   4   9 -10    0.85    1.82
   4  -9 -10    2.24    2.05
   3   9 -10   -0.82    1.73
   3  -9 -10   -1.49    1.73
   3   9 -10    1.92    1.45
   2  -9 -10    2.80    2.02
   2   9 -10   -0.81    1.61
   1   9 -10    0.46    1.70
  -1   9  10    4.00    1.78
   1  -9 -10    5.59    2.05
   0   9  10   -0.54    1.42
   1   9  10    1.52    1.70
   2   9  10    0.62    1.63
   3   9  10   -0.11    1.39
   4   9  10   -0.71    1.56
   3 -10 -10    1.95    2.12
   2  10 -10    2.11    2.01
   2 -10 -10    0.34    1.82
  -1  10  10   -0.94    1.77
   1  10 -10   -0.40    1.84
   0  10  10   -2.21    1.74
   1  10  10   -1.09    1.75
   2  10  10   -0.99    1.51
   9   0 -11   -1.11    0.93
   8   0 -11   -0.01    0.85
   8   0 -11    0.49    0.97
   8   0 -11    0.14    0.84
   7   0 -11   -0.04    0.72
   7   0 -11    1.96    0.87
   7   0 -11    0.14    0.70
   6   0 -11    0.40    0.80
   6   0 -11    0.92    0.69
   6   0 -11    0.55    0.67
   5   0 -11    0.27    0.56
   5   0 -11    0.57    0.70
   5   0 -11    0.08    0.62
   5   0 -11    1.06    0.59
   4   0 -11   -1.64    0.51
   4   0 -11   -0.32    0.44
   4   0 -11   -0.36    0.58
   3   0 -11    1.51    0.55
   3   0 -11    1.04    0.45
   3   0 -11    0.24    0.48
   2   0 -11    0.17    0.41
   2   0 -11   -0.15    0.44
   2   0 -11   -0.78    0.52
  -2   0  11   -0.09    0.31
   1   0 -11   -0.37    0.45
  -1   0  11    0.04    0.38
   1   0 -11    0.17    0.50
   1   0 -11    0.63    0.58
   0   0 -11    0.21    0.65
   0   0 -11    0.50    0.47
   0   0 -11    0.49    0.58
  -1   0 -11    0.69    0.61
   1   0  11   -0.14    0.25
   1   0  11    0.71    0.71
  -2   0 -11   -0.52    0.82
   2   0  11    0.50    0.61
  -2   0 -11   -0.28    0.68
   2   0  11    0.84    0.75
  -3   0 -11   -1.02    0.83
   3   0  11    0.33    0.82
   3   0  11    1.28    0.90
  -4   0 -11    0.91    1.10
   4   0  11    1.19    0.88
   4   0  11    0.38    1.01
  -5   0 -11    3.83    1.27
   5   0  11    3.81    1.29
   6   0  11   -0.73    0.89
   6   0  11    0.54    1.16
   7   0  11   -1.72    1.39
   8   0  11    0.77    1.62
   9  -1 -11    1.09    1.19
   8   1 -11   -0.32    0.78
   8  -1 -11    1.67    1.14
   8  -1 -11   -0.85    0.93
   8  -1 -11   -0.05    0.88
   8   1 -11   -0.26    0.67
   7   1 -11   23.04    1.21
   7   1 -11   24.62    1.25
   7  -1 -11   23.82    1.70
   7  -1 -11   21.53    1.49
   7  -1 -11   24.57    1.57
   7   1 -11   25.48    1.31
   6  -1 -11   39.65    1.75
   6  -1 -11   40.66    1.86
   6  -1 -11   41.53    1.71
   6   1 -11   38.79    1.36
   6   1 -11   39.77    1.46
   6   1 -11   38.36    1.39
   5  -1 -11   50.94    2.03
   5  -1 -11   51.25    1.89
   5  -1 -11   50.40    1.85
   4  -1 -11    9.38    0.92
   4  -1 -11   10.25    1.10
   4  -1 -11   11.44    1.00
   4  -1 -11   10.24    1.10
   3  -1 -11    0.22    0.60
   3   1 -11    0.40    0.31
   3   1 -11    0.28    0.41
   3  -1 -11    0.33    0.55
   3   1 -11    0.10    0.36
   3  -1 -11    1.03    0.68
   2   1 -11    1.33    0.53
   2   1 -11    1.38    0.48
   2  -1 -11    1.75    0.58
   2  -1 -11    0.95    0.61
   2   1 -11    1.14    0.41
   2  -1 -11    1.85    0.54
   1  -1 -11  232.78    5.65
   1  -1 -11  232.36    5.97
  -1   1  11  226.00    5.92
   1   1 -11  224.15    5.55
   1   1 -11  232.05    5.88
  -1  -1  11  218.11    5.46
   1  -1 -11  227.46    5.99
   1   1 -11  219.83    5.87
  -1   1  11  220.93    5.59
   0   1 -11   94.91    2.74
   0   1 -11   95.59    2.91
   0   1  11   92.04    2.73
   0   1 -11   99.46    2.93
   0   1  11   96.86    2.91
   0  -1 -11   93.30    2.75
   0  -1  11   94.52    2.70
   0  -1  11   93.55    2.86
   0  -1  11   98.57    2.76
   0  -1 -11   97.51    2.96
  -1  -1 -11   20.55    1.20
   1  -1  11   15.79    1.32
   1   1  11   19.74    1.23
  -1   1 -11   18.13    1.17
  -1  -1 -11   17.67    1.43
  -1   1 -11   17.88    1.27
   1  -1  11   18.35    1.26
   2   1  11  105.03    3.26
   2   1  11   94.03    3.03
  -2   1 -11   98.45    3.27
   2  -1  11   94.14    3.01
   2  -1  11   97.55    3.18
  -2  -1 -11   93.75    3.23
  -2   1 -11   99.39    3.03
  -2  -1 -11   97.93    3.00
   3  -1  11    1.16    0.81
  -3   1 -11   -0.57    1.04
   3  -1  11    1.40    0.96
  -3   1 -11    2.37    0.93
   3   1  11    1.71    1.02
   3   1  11    0.90    0.83
  -3  -1 -11    1.52    1.03
   4   1  11   69.21    2.91
  -4   1 -11   75.63    2.92
   4   1  11   71.03    2.72
  -4  -1 -11   77.67    3.01
   4  -1  11   77.64    3.09
   4  -1  11   74.81    2.81
   5  -1  11    9.73    1.62
   5   1  11    9.80    1.60
   5  -1  11    8.51    1.27
   5   1  11    6.39    1.30
  -5   1 -11    9.22    1.47
   6  -1  11    6.49    1.36
   6  -1  11    7.61    1.65
   6   1  11    9.03    1.62
   6   1  11    8.73    1.36
   7   1  11    5.19    1.66
   7  -1  11    4.80    1.68
   8  -1  11    6.68    1.93
   8   1  11    5.09    1.85
   9  -2 -11    2.14    1.40
   8  -2 -11    1.81    1.08
   8   2 -11    0.25    0.69
   8  -2 -11    1.80    1.29
   8   2 -11    0.14    0.64
   7   2 -11    2.73    0.64
   7  -2 -11    1.28    0.94
   7  -2 -11    2.31    1.03
   7  -2 -11    2.53    1.19
   7   2 -11    2.85    0.56
   6  -2 -11   39.23    2.05
   6  -2 -11   36.50    1.77
   6  -2 -11   39.30    1.92
   5  -2 -11   67.13    2.41
   5  -2 -11   67.56    2.63
   5  -2 -11   69.68    2.38
   4  -2 -11   24.44    1.60
   4  -2 -11   25.94    1.42
   4  -2 -11   28.97    1.61
   4  -2 -11   25.87    1.49
   3   2 -11   43.45    1.39
   3  -2 -11   42.84    1.87
   3  -2 -11   40.82    1.64
   3   2 -11   43.39    1.29
   3   2 -11   40.82    1.29
   3  -2 -11   41.69    1.87
   2   2 -11   27.36    1.23
  -2   2  11   27.82    1.32
   2   2 -11   25.74    1.09
   2  -2 -11   27.92    1.50
  -2   2  11   27.82    1.25
   2  -2 -11   27.43    1.44
   2  -2 -11   26.51    1.30
   2   2 -11   25.04    1.07
   1   2 -11   63.96    2.09
   1   2 -11   62.33    2.06
   1   2 -11   62.13    1.90
   1   2 -11   58.99    1.90
   1  -2 -11   59.52    1.98
  -1   2  11   61.27    1.99
  -1   2  11   56.14    2.06
   1  -2 -11   57.54    2.22
   0  -2  11  120.77    3.58
   0  -2 -11  122.37    3.48
   0   2  11  118.68    3.44
   0  -2 -11  125.02    3.79
   0   2 -11  130.06    3.70
   0   2  11  125.92    3.67
   0  -2  11  122.72    3.41
   0   2 -11  128.14    3.48
   0   2 -11  125.09    3.66
  -1   2 -11   16.24    1.42
  -1   2 -11   16.51    1.16
   1   2  11   16.64    1.13
   1  -2  11   16.58    1.37
   1   2  11   16.53    1.33
  -1  -2 -11   14.71    1.30
   1  -2  11   15.44    1.22
   1  -2  11   16.30    1.33
  -1  -2 -11   16.26    1.18
   2   2  11  217.55    5.80
   2   2  11  220.55    6.17
  -2   2 -11  219.99    6.20
   2  -2  11  223.89    5.88
   2  -2  11  213.56    5.83
  -2   2 -11  218.23    5.85
  -2  -2 -11  216.08    6.14
   2  -2  11  224.98    6.19
  -2  -2 -11  219.58    5.79
   3  -2  11   60.56    2.57
   3   2  11   57.81    2.55
   3   2  11   61.11    2.42
  -3   2 -11   57.28    2.54
   3  -2  11   60.78    2.39
  -3   2 -11   61.25    2.43
   3  -2  11   57.47    2.46
  -3  -2 -11   65.03    2.62
   4   2  11   99.26    3.39
   4  -2  11  100.48    3.71
   4   2  11  103.81    3.72
  -4  -2 -11   99.46    3.62
   4  -2  11  102.37    3.56
   4  -2  11   99.58    3.65
  -4   2 -11  105.31    3.76
  -5   2 -11   49.87    2.62
   5  -2  11   49.54    2.75
   5   2  11   50.12    2.46
   5  -2  11   56.03    2.63
   5   2  11   48.87    2.63
   6   2  11    0.31    1.31
   6  -2  11    2.66    1.57
   6   2  11    1.92    1.14
   7   2  11   -0.97    1.57
   7  -2  11   -2.50    1.50
   8  -2  11    0.38    1.70
   8   2  11    1.97    1.78
   8  -3 -11    0.48    1.13
   8  -3 -11    1.06    1.43
   8   3 -11    0.32    0.58
   7   3 -11    0.76    0.53
   7  -3 -11    2.56    1.30
   7  -3 -11    1.15    1.13
   6  -3 -11    4.64    1.28
   6  -3 -11    2.71    1.05
   6  -3 -11    3.29    0.97
   5  -3 -11    9.51    1.33
   5  -3 -11   10.93    1.48
   5   3 -11    8.37    0.67
   5  -3 -11   10.73    1.36
   5   3 -11    9.93    0.67
   4   3 -11    0.34    0.49
   4  -3 -11   -0.34    0.91
   4   3 -11    0.11    0.52
   4  -3 -11    2.86    1.19
   4  -3 -11    0.59    0.83
   4   3 -11   -0.32    0.60
   4   3 -11   -0.24    0.55
   3  -3 -11   23.42    1.67
   3   3 -11   26.60    1.20
   3  -3 -11   24.47    1.47
   3   3 -11   23.03    1.11
   3   3 -11   25.30    1.27
   3   3 -11   22.58    1.13
  -3   3  11   25.60    1.50
   3  -3 -11   24.11    1.55
  -2   3  11   32.46    1.55
  -2  -3  11   30.29    1.06
   2   3 -11   30.11    1.32
   2   3 -11   29.56    1.31
  -2   3  11   31.56    1.57
   2  -3 -11   32.71    1.60
   2  -3 -11   31.37    1.83
   2   3 -11   30.68    1.50
   1   3 -11   45.00    1.70
   1   3 -11   44.87    1.72
   1  -3 -11   47.41    1.82
  -1   3  11   46.55    1.85
  -1   3  11   45.43    1.85
   1  -3 -11   43.69    1.99
   1   3 -11   46.32    1.93
   0  -3 -11  259.18    7.40
   0  -3  11  275.10    7.28
   0   3  11  281.58    7.39
   0   3 -11  273.73    6.94
   0   3 -11  277.96    6.95
   0  -3  11  279.77    6.89
   0  -3 -11  267.10    6.97
   1  -3  11  271.67    7.00
   1  -3  11  262.46    7.34
  -1  -3 -11  272.94    7.43
  -1   3 -11  276.71    7.04
   1   3  11  265.28    7.36
  -1  -3 -11  283.46    7.04
   1  -3  11  282.77    7.00
  -1   3 -11  266.45    7.36
   1   3  11  273.12    6.97
  -1   3 -11  255.11    6.96
  -2   3 -11   64.34    2.68
   2   3  11   64.34    2.67
   2  -3  11   67.82    2.54
  -2   3 -11   64.06    2.54
  -2  -3 -11   69.00    2.77
   2   3  11   68.87    2.45
   2  -3  11   68.33    2.78
   3  -3  11   18.77    1.78
  -3   3 -11   21.50    1.87
   3   3  11   17.90    1.42
  -3  -3 -11   20.72    1.65
   3  -3  11   19.15    1.69
   3  -3  11   14.77    1.67
  -3   3 -11   21.04    2.00
   3   3  11   18.90    1.58
   4   3  11    5.49    1.09
   4  -3  11    9.34    1.40
   4  -3  11   11.88    1.73
  -4  -3 -11    7.65    1.39
  -4   3 -11    8.92    1.54
   4   3  11    6.94    1.42
   5   3  11   -1.75    0.93
   5  -3  11    0.07    1.41
   5   3  11   -0.19    1.21
  -5   3 -11    0.45    1.32
   6  -3  11    7.80    1.71
   6   3  11    7.29    1.61
   6   3  11    8.61    1.36
   7  -3  11    2.78    1.66
   7   3  11   -1.11    1.41
   8   3  11    2.01    1.70
   8  -3  11   -0.02    1.78
   8  -4 -11    6.55    1.51
   8  -4 -11    4.52    1.69
   7  -4 -11   16.01    1.94
   7  -4 -11   16.96    1.80
   7   4 -11   13.19    1.00
   6  -4 -11    0.68    1.32
   6   4 -11   -0.03    0.63
   6   4 -11   -0.13    0.55
   6  -4 -11    1.48    1.08
   5   4 -11    1.93    0.66
   5  -4 -11    3.31    1.07
   5   4 -11    4.10    0.78
   5  -4 -11    3.28    1.05
   5  -4 -11    3.48    1.39
   4   4 -11    3.59    0.80
   4   4 -11    3.62    0.76
   4  -4 -11    5.69    1.38
   4  -4 -11    6.46    1.22
   4  -4 -11    5.39    1.12
   4   4 -11    4.62    0.93
   3   4 -11    2.82    0.77
  -3   4  11    3.75    1.02
   3   4 -11    1.69    0.74
   3   4 -11    1.97    0.89
   3  -4 -11    3.64    0.88
   3   4 -11    4.38    0.87
   3  -4 -11    1.67    1.06
   3  -4 -11    5.02    1.31
  -2  -4  11    9.15    0.89
  -2   4  11    8.90    1.33
   2   4 -11    8.68    1.17
   2  -4 -11    9.18    1.28
   2  -4 -11    9.31    1.18
   2   4 -11    8.93    1.20
  -2   4  11    8.25    1.30
   2  -4 -11    9.86    1.41
   2   4 -11   10.98    1.31
   2   4 -11   10.11    1.12
   1   4 -11   10.34    1.54
   1  -4 -11   11.01    1.48
   1   4 -11    8.71    1.23
  -1   4  11   11.73    1.26
  -1  -4  11    9.72    1.21
  -1   4  11   11.57    1.23
   1   4 -11    9.32    1.25
   1  -4 -11   10.87    1.36
   0   4  11  101.47    3.48
   0   4 -11  107.26    3.29
   0  -4 -11  112.44    3.72
   0  -4  11  105.82    3.44
   0   4 -11  103.23    3.28
   0  -4 -11  105.60    3.39
   0  -4  11  108.31    3.28
  -1  -4 -11   16.95    1.56
  -1  -4 -11   14.06    1.76
   1  -4  11   15.61    1.48
   1  -4  11   17.66    1.55
  -1   4 -11   13.39    1.39
  -1   4 -11   15.00    1.42
   1   4  11   14.07    1.31
   1   4  11   15.04    1.60
   2   4  11    5.72    1.04
   2  -4  11    3.55    1.02
   2  -4  11    4.10    1.22
  -2   4 -11    5.54    1.13
  -2   4 -11    5.20    1.43
   2   4  11    4.05    1.08
  -2  -4 -11    3.87    1.26
   3  -4  11   13.46    1.71
   3   4  11   15.49    1.64
   3   4  11   13.94    1.73
   3  -4  11   16.19    1.97
  -3   4 -11   14.26    2.06
  -3  -4 -11   12.33    1.84
   4   4  11    1.16    0.91
   4   4  11   -1.09    1.08
   4  -4  11    3.35    1.34
  -4   4 -11    0.20    1.37
   5   4  11   -1.09    1.21
  -5   4 -11    1.66    1.44
   5   4  11   -0.41    0.97
   5  -4  11   -0.23    1.50
   6  -4  11   27.81    2.59
   6   4  11   24.49    2.20
   6   4  11   23.08    2.04
   7  -4  11   -2.70    1.73
   7   4  11   -0.60    1.47
   8  -5 -11    0.41    1.69
   7   5 -11    0.67    0.77
   7  -5 -11    1.53    1.40
   7  -5 -11    1.65    1.59
   6  -5 -11   11.39    1.78
   6  -5 -11    9.36    1.51
   6   5 -11    8.83    1.12
   6   5 -11    9.29    1.18
   5  -5 -11    7.30    1.58
   5   5 -11    7.42    1.07
   5   5 -11    7.73    1.11
   5  -5 -11    5.88    1.34
   4   5 -11   57.36    2.16
   4  -5 -11   60.63    2.71
   4   5 -11   57.66    2.28
   4  -5 -11   63.08    2.93
   4   5 -11   59.71    2.22
   3  -5 -11   29.83    1.95
  -3   5  11   33.46    1.99
   3   5 -11   32.13    1.67
   3   5 -11   31.62    1.73
   3   5 -11   29.31    1.62
   3  -5 -11   35.02    2.29
   2   5 -11   -1.36    0.79
   2   5 -11    0.07    0.88
   2  -5 -11    0.24    1.09
   2  -5 -11   -0.23    0.82
   2   5 -11    0.21    0.94
   2  -5 -11   -1.07    1.12
  -2   5  11    0.82    1.01
  -1   5  11    6.11    1.13
   1   5 -11    5.78    1.11
   1   5 -11    7.15    1.16
   1   5 -11    9.63    1.47
   1  -5 -11    7.00    1.15
  -1   5  11    8.08    1.33
   1  -5 -11    8.30    1.32
  -1  -5  11    7.35    1.20
   1  -5 -11    6.89    1.49
   0   5 -11   14.24    1.58
   0  -5  11   17.71    1.58
   0   5  11   18.15    1.48
   0   5 -11   17.58    1.73
   0  -5 -11   18.07    1.81
   0  -5 -11   18.54    1.53
   0   5  11   18.08    1.57
   0  -5  11   17.28    1.65
   1   5  11   -0.63    0.91
   1  -5  11   -0.55    1.02
  -1   5 -11    0.36    0.95
  -1  -5 -11   -2.08    1.01
  -1   5 -11   -0.36    0.91
   1   5  11    0.20    0.80
  -2   5 -11   25.11    1.83
  -2  -5 -11   28.66    1.98
   2   5  11   24.46    1.84
   2  -5  11   24.45    1.95
   2   5  11   26.39    1.85
   3   5  11    6.69    1.15
   3  -5  11   10.89    1.80
   3   5  11   10.71    1.55
  -3   5 -11    9.78    1.77
  -3  -5 -11    8.65    1.53
   4   5  11    7.62    1.53
   4  -5  11    4.99    1.54
  -4   5 -11    9.75    1.62
   4   5  11    8.10    1.28
   5  -5  11   -1.07    1.57
   5   5  11    0.08    1.06
   5   5  11   -1.42    1.25
   6  -5  11    1.28    1.89
   6   5  11    0.60    1.53
   7   5  11   12.54    2.20
   7  -5  11    7.86    2.11
   7  -6 -11    2.29    1.70
   6  -6 -11    6.10    1.82
   6   6 -11    4.68    1.23
   6   6 -11    5.49    1.09
   5   6 -11   11.69    1.39
   5  -6 -11   10.14    1.88
   5   6 -11    9.09    1.29
   4   6 -11    1.84    0.95
   4   6 -11    1.54    0.91
   4   6 -11    1.33    1.15
   4  -6 -11    1.64    1.48
   3   6 -11    3.38    1.10
   3  -6 -11    4.78    1.33
   3   6 -11    3.92    1.09
  -3   6  11    6.37    1.37
   3  -6 -11    4.27    1.42
   3   6 -11    5.56    1.28
   2   6 -11    1.00    1.14
  -2   6  11   -1.27    0.96
   2  -6 -11   -0.62    1.14
   2  -6 -11    0.80    1.29
   2   6 -11   -0.37    0.91
   2   6 -11    0.31    1.04
   1   6 -11   11.52    1.50
   1   6 -11   14.28    1.58
   1   6 -11   12.21    1.65
  -1   6  11   12.87    1.67
   1  -6 -11   13.49    1.80
   0   6 -11    1.99    1.12
   0  -6 -11   -1.30    1.29
   0  -6  11    2.31    1.19
   0   6  11    2.07    1.21
   1   6  11   11.26    1.59
   1  -6  11    8.94    1.57
  -1  -6 -11    9.74    1.73
  -1   6 -11    9.89    1.35
  -2  -6 -11    6.28    1.48
   2  -6  11    8.74    1.56
   2   6  11    3.76    1.27
  -3   6 -11   27.92    2.29
   3  -6  11   30.77    2.48
   3   6  11   28.25    2.06
   4  -6  11    2.94    1.53
  -4   6 -11    3.26    1.70
   4   6  11    2.79    1.44
   5  -6  11   -0.41    1.70
   5   6  11   -0.45    1.37
   6  -6  11    2.77    2.04
   6   6  11    0.33    1.60
   6   7 -11    1.67    1.37
   6   7 -11   -0.97    1.02
   6  -7 -11    1.49    1.73
   5  -7 -11    9.13    2.08
   5   7 -11   10.23    1.66
   5   7 -11    9.90    1.42
   4   7 -11    4.47    1.35
   4  -7 -11    3.64    1.78
   4   7 -11    2.46    1.17
   3   7 -11    1.95    1.38
   3  -7 -11    1.77    1.69
   3   7 -11    0.50    1.14
   2   7 -11    5.34    1.46
  -2   7  11    5.16    1.46
   2   7 -11    5.29    1.25
   2  -7 -11    5.74    1.60
   1   7 -11    2.94    1.17
   1  -7 -11    1.05    1.55
  -1   7  11    4.01    1.41
   1   7 -11    2.03    1.35
   0  -7 -11   -0.62    1.30
   0   7  11   -0.53    1.27
   0   7 -11    1.37    1.10
  -1  -7 -11   -1.51    1.24
   1   7  11    0.92    1.35
   2  -7  11    7.63    1.65
   2   7  11    6.20    1.56
   3  -7  11    3.31    1.52
  -3   7 -11    1.46    1.59
   3   7  11    1.78    1.40
  -4   7 -11    1.07    1.78
   4  -7  11   -0.58    1.73
   4   7  11    2.08    1.46
   5  -7  11    1.83    1.99
   5   7  11    0.87    1.51
   6  -7  11    1.64    1.91
   6   7  11    0.28    1.71
   6  -8 -11    1.39    1.85
   5  -8 -11    2.17    1.93
   5   8 -11    3.38    1.64
   5   8 -11    3.11    1.37
   4   8 -11    2.30    1.66
   4   8 -11    0.23    1.31
   4  -8 -11    2.51    1.79
   3  -8 -11    6.03    2.08
   3   8 -11    3.72    1.37
   3   8 -11    2.46    1.60
  -2   8  11    1.37    1.49
   2  -8 -11    0.61    1.52
   2   8 -11   -0.37    1.40
   2   8 -11    0.26    1.25
   1  -8 -11    4.05    1.66
  -1   8  11    1.77    1.52
   1   8 -11    1.36    1.30
   1   8 -11    4.44    1.62
   0  -8 -11   -1.67    1.56
   0   8  11   -0.78    1.27
   1   8  11    3.63    1.68
   2   8  11    3.47    1.63
   3   8  11    0.80    1.48
   4  -8  11   -1.67    1.63
  -4   8 -11    1.06    1.79
   4   8  11    0.07    1.36
   5  -8  11   -1.12    1.98
   5   8  11    0.17    1.63
   4   9 -11   -3.39    1.57
   4   9 -11   -3.09    1.37
   4  -9 -11    0.47    2.00
   3   9 -11   -1.35    1.65
   3   9 -11    0.47    1.41
   3  -9 -11   -0.10    1.92
   2   9 -11   -0.27    1.62
   2  -9 -11    1.60    1.96
  -1   9  11   -0.89    1.43
   1   9 -11   -0.96    1.63
   1  -9 -11   -2.70    1.75
   0   9  11   -1.85    1.39
   1   9  11   -2.01    1.54
   2   9  11    1.29    1.66
   3   9  11    1.57    1.71
   4   9  11   -1.44    1.53
   2  10 -11    0.90    1.90
   2 -10 -11    5.34    2.35
  -1  10  11   -2.63    1.71
   0  10  11    2.23    1.93
   1  10  11   -2.10    1.81
   2  10  11    1.17    1.85
   9   0 -12    0.73    0.90
   8   0 -12   -0.33    0.90
   8   0 -12   -2.55    0.72
   8   0 -12   -0.85    0.73
   7   0 -12   14.42    1.12
   7   0 -12   14.16    1.25
   7   0 -12   14.71    1.10
   6   0 -12  101.14    2.85
   6   0 -12  102.17    3.03
   6   0 -12   98.07    2.85
   5   0 -12    7.51    0.83
   5   0 -12    8.65    0.79
   5   0 -12    8.31    0.95
   5   0 -12    7.78    0.89
   4   0 -12  140.09    3.58
   4   0 -12  139.07    3.81
   4   0 -12  144.39    3.79
   3   0 -12  241.17    6.27
   3   0 -12  239.95    5.90
   3   0 -12  250.10    6.25
   2   0 -12  125.93    3.51
  -2   0  12  125.02    3.29
   2   0 -12  123.23    3.27
   2   0 -12  131.81    3.48
   1   0 -12   -0.10    0.65
   1   0 -12    0.50    0.47
   1   0 -12    0.41    0.53
  -1   0  12    0.29    0.48
  -1   0  12    0.52    0.42
   0   0  12  192.44    4.90
   0   0 -12  190.88    4.96
   0   0  12  190.84    5.17
   0   0 -12  194.14    5.26
   1   0  12 1071.40   25.10
  -1   0 -12 1065.45   26.55
  -1   0 -12 1093.51   25.13
   1   0  12 1063.31   26.52
  -2   0 -12   -0.42    0.83
  -2   0 -12   -0.81    0.73
   2   0  12    0.33    0.68
   2   0  12    0.29    0.89
   3   0  12  141.47    4.44
  -3   0 -12  141.49    4.40
   3   0  12  133.19    4.08
   4   0  12  114.89    4.09
   4   0  12  119.59    3.89
  -4   0 -12  117.34    4.04
   5   0  12  169.64    5.15
   5   0  12  163.58    5.36
  -5   0 -12  163.89    5.27
   6   0  12    3.36    1.50
   6   0  12    3.76    1.14
   7   0  12    7.56    1.82
   8   0  12    0.35    1.73
   9  -1 -12    0.15    1.14
   8   1 -12    7.70    0.99
   8  -1 -12    9.17    1.29
   8   1 -12    8.47    0.97
   8  -1 -12    9.55    1.36
   8  -1 -12    8.45    1.29
   7   1 -12    2.43    0.64
   7   1 -12    1.58    0.67
   7  -1 -12    2.66    1.10
   7  -1 -12    3.04    0.87
   7   1 -12    1.31    0.61
   7  -1 -12    1.82    0.89
   6   1 -12   17.04    0.88
   6  -1 -12   15.70    1.16
   6   1 -12   17.74    0.87
   6  -1 -12   18.54    1.25
   6   1 -12   18.06    0.96
   6  -1 -12   18.23    1.40
   5  -1 -12   48.34    1.81
   5  -1 -12   47.47    1.76
   5  -1 -12   50.80    1.98
   4   1 -12    4.01    0.46
   4  -1 -12    2.71    0.67
   4   1 -12    3.24    0.52
   4   1 -12    3.05    0.46
   4  -1 -12    2.85    0.84
   4  -1 -12    4.22    0.77
   3  -1 -12   17.52    1.21
   3   1 -12   18.15    0.87
   3  -1 -12   17.84    1.13
  -3   1  12   19.05    0.87
   3   1 -12   19.22    0.93
   3  -1 -12   19.18    1.07
   3   1 -12   17.30    0.78
   2  -1 -12  333.77    7.94
   2   1 -12  329.67    8.26
   2  -1 -12  329.82    8.40
   2  -1 -12  325.64    8.43
   2   1 -12  329.23    7.83
   2   1 -12  316.44    8.26
  -1   1  12   13.60    0.98
   1  -1 -12   13.13    1.09
   1  -1 -12   13.38    1.01
  -1   1  12   13.37    0.93
   1   1 -12   13.67    1.09
   1  -1 -12   11.22    1.13
   1   1 -12   15.25    1.06
  -1  -1  12   14.12    0.86
   1   1 -12   16.47    0.91
   0  -1 -12  385.02    9.18
   0   1  12  363.70    9.64
   0  -1 -12  370.07    9.71
   0   1 -12  390.97    9.17
   0  -1  12  377.88    9.62
   0  -1  12  373.87    9.13
   0  -1  12  378.83    9.10
   0   1 -12  382.64    9.67
   0   1  12  358.35    9.11
   0   1 -12  381.37    9.68
   1  -1  12  221.40    6.09
  -1  -1 -12  224.96    6.14
  -1   1 -12  230.32    5.81
  -1  -1 -12  221.13    5.78
   1   1  12  220.67    6.11
   1  -1  12  222.07    5.75
   2  -1  12  202.19    5.72
  -2  -1 -12  211.92    5.45
   2   1  12  200.49    5.72
   2  -1  12  197.88    5.39
   2   1  12  199.00    5.39
  -2   1 -12  201.90    5.42
  -2   1 -12  198.22    5.73
  -2  -1 -12  194.70    5.69
   3   1  12    0.12    0.87
  -3   1 -12   -0.76    0.81
   3  -1  12    0.90    0.83
  -3  -1 -12    1.14    1.07
   3  -1  12    0.60    0.95
  -3   1 -12    0.50    1.05
   3   1  12   -0.80    0.89
   4  -1  12  116.84    3.91
  -4   1 -12  122.66    4.17
   4   1  12  118.48    3.92
  -4  -1 -12  121.04    4.07
   4  -1  12  122.96    4.25
   4   1  12  124.58    4.23
   5  -1  12  188.24    6.16
   5  -1  12  197.08    5.83
   5   1  12  198.29    5.80
   5   1  12  205.72    6.25
  -5   1 -12  201.23    6.09
   6   1  12    3.91    1.36
   6   1  12    3.69    1.13
   6  -1  12    3.96    1.42
   7   1  12    5.23    1.70
   7  -1  12    3.66    1.72
   8  -1  12    1.31    1.77
   8   1  12    2.47    1.91
   8   2 -12    8.56    0.83
   8  -2 -12    6.02    1.27
   8  -2 -12    8.44    1.52
   7  -2 -12    4.21    1.09
   7  -2 -12    5.08    1.23
   7  -2 -12    2.58    0.96
   6  -2 -12    0.63    0.84
   6  -2 -12    1.08    1.04
   6  -2 -12    0.14    0.83
   5  -2 -12    9.19    1.22
   5  -2 -12   10.43    1.19
   5  -2 -12    9.75    1.40
   4  -2 -12   23.54    1.58
   4  -2 -12   20.44    1.43
   4  -2 -12   25.08    1.40
   4  -2 -12   26.10    1.56
   3   2 -12   52.84    1.69
   3  -2 -12   53.17    2.11
   3  -2 -12   55.36    2.07
   3   2 -12   52.05    1.59
   3  -2 -12   55.70    1.96
   3   2 -12   52.15    1.57
   2   2 -12    0.46    0.63
  -2   2  12   -0.14    0.57
  -2   2  12   -0.46    0.52
   2  -2 -12   -0.18    0.63
   2  -2 -12   -0.26    0.57
   2   2 -12   -0.05    0.56
   2   2 -12    0.50    0.53
   2  -2 -12   -0.72    0.74
   2   2 -12    0.34    0.52
   1  -2 -12    9.01    0.93
   1   2 -12    9.37    1.09
   1  -2 -12    7.86    1.22
   1   2 -12    8.34    0.98
   1   2 -12    9.98    0.92
  -1   2  12   10.21    0.99
  -1   2  12    9.46    1.02
   0  -2  12  549.47   13.01
   0   2 -12  540.43   13.06
   0  -2  12  542.17   13.75
   0   2  12  532.01   13.82
   0  -2 -12  553.10   13.12
   0   2  12  547.49   13.08
   0  -2 -12  533.94   13.88
   0   2 -12  565.61   13.80
  -1   2 -12   89.61    3.01
  -1  -2 -12   90.25    2.87
   1   2  12   91.81    2.83
   1   2  12   90.57    3.05
   1  -2  12   92.05    3.01
   1  -2  12   90.79    2.85
  -1   2 -12   94.47    2.91
   1  -2  12   92.11    2.83
  -1  -2 -12   89.88    3.14
   2   2  12   20.57    1.40
   2   2  12   21.24    1.63
  -2  -2 -12   19.66    1.56
  -2   2 -12   20.40    1.62
   2  -2  12   18.10    1.54
  -2  -2 -12   21.18    1.42
  -2   2 -12   21.51    1.79
   2  -2  12   19.07    1.69
  -3  -2 -12    3.01    1.02
   3  -2  12    2.82    1.00
   3   2  12    2.68    1.01
  -3   2 -12    1.49    0.95
   3   2  12    1.38    0.80
   3  -2  12    1.76    0.88
   3  -2  12    2.19    1.11
  -3   2 -12    1.54    1.09
  -4  -2 -12  260.84    7.54
   4  -2  12  275.96    7.77
   4  -2  12  271.30    7.32
   4   2  12  255.97    7.58
   4   2  12  257.91    7.20
  -4   2 -12  267.89    7.65
   5   2  12   29.03    2.21
  -5   2 -12   25.15    2.17
   5   2  12   27.91    2.04
   5  -2  12   27.78    2.29
   5  -2  12   26.60    2.16
   6   2  12    0.14    1.07
   6   2  12    0.57    1.36
   6  -2  12   -0.50    1.46
   7   2  12    1.49    1.59
   7  -2  12   -0.20    1.64
   8   2  12    0.08    1.62
   8  -2  12   -0.38    1.81
   8  -3 -12    0.56    1.42
   8  -3 -12    0.67    1.15
   7  -3 -12   20.22    1.85
   7  -3 -12   19.32    1.76
   6  -3 -12    1.33    1.00
   6  -3 -12    0.65    1.13
   6  -3 -12    0.14    0.87
   5  -3 -12   20.48    1.64
   5  -3 -12   17.82    1.45
   5  -3 -12   20.91    1.48
   4   3 -12  119.76    3.22
   4   3 -12  126.65    3.40
   4   3 -12  127.87    3.22
   4  -3 -12  124.03    3.75
   4  -3 -12  122.88    4.00
   4   3 -12  127.48    3.39
   4  -3 -12  125.10    3.80
   3  -3 -12   32.90    1.63
   3   3 -12   29.62    1.29
   3  -3 -12   32.61    1.71
  -3   3  12   33.02    1.66
   3  -3 -12   33.06    1.86
   3   3 -12   30.44    1.42
   3   3 -12   31.39    1.29
   2  -3 -12   34.76    1.66
  -2   3  12   33.46    1.62
   2   3 -12   35.05    1.48
  -2  -3  12   34.09    1.15
   2   3 -12   33.56    1.45
   2  -3 -12   35.64    1.94
   2   3 -12   33.94    1.55
  -2   3  12   34.33    1.71
  -1   3  12   56.83    2.08
   1  -3 -12   53.90    2.38
   1   3 -12   55.35    1.97
   1   3 -12   55.99    1.99
   1   3 -12   53.40    2.12
  -1   3  12   56.58    2.18
   1  -3 -12   57.63    2.14
   0   3 -12  104.92    3.21
   0  -3  12  107.56    3.33
   0   3 -12  105.49    3.22
   0   3 -12  113.04    3.44
   0  -3 -12  102.70    3.22
   0  -3 -12  106.91    3.59
   0  -3  12  106.17    3.13
   0   3  12   99.73    3.35
   1   3  12   27.24    1.63
  -1  -3 -12   24.01    1.70
  -1   3 -12   24.74    1.65
  -1  -3 -12   26.43    1.55
   1  -3  12   27.13    1.62
   1   3  12   25.85    1.51
  -1   3 -12   27.59    1.87
   1  -3  12   28.78    1.66
  -2  -3 -12   71.97    2.87
  -2   3 -12   66.04    2.73
  -2   3 -12   69.33    2.71
   2   3  12   68.54    2.50
   2  -3  12   66.91    2.57
   2   3  12   62.93    2.72
   2  -3  12   66.52    2.83
   3   3  12    0.84    0.95
   3  -3  12   -0.51    1.28
   3  -3  12   -0.05    0.96
  -3   3 -12    0.48    1.18
  -3  -3 -12    1.22    1.18
  -3   3 -12    0.88    1.02
   3   3  12    1.47    1.13
   3  -3  12    0.33    0.95
  -4  -3 -12   99.20    3.64
  -4   3 -12  103.77    3.81
   4   3  12   96.81    3.44
   4   3  12   91.30    3.62
   4  -3  12   90.79    3.43
   4  -3  12   95.65    3.80
  -5   3 -12   16.86    2.01
   5  -3  12   16.72    1.89
   5   3  12   13.46    1.84
   5   3  12   12.27    1.68
   6   3  12   20.69    1.88
   6  -3  12   21.94    2.35
   6   3  12   21.83    2.12
   7   3  12   -0.13    1.55
   7  -3  12    0.02    1.74
   8   3  12    1.69    1.80
   8  -3  12    0.59    1.84
   8  -4 -12   -0.72    1.11
   8  -4 -12    0.16    1.49
   7   4 -12   -0.42    0.57
   7  -4 -12    0.72    1.40
   7  -4 -12    0.26    1.13
   6   4 -12    2.28    0.60
   6   4 -12    1.17    0.66
   6  -4 -12    0.23    1.08
   6  -4 -12    1.44    1.37
   5  -4 -12    2.08    1.07
   5   4 -12    4.16    0.79
   5   4 -12    4.21    0.68
   5  -4 -12    3.66    1.32
   4   4 -12    8.69    1.09
   4   4 -12   11.63    1.03
   4  -4 -12   10.50    1.62
   4  -4 -12   10.78    1.47
   4  -4 -12   11.75    1.41
   4   4 -12   10.87    1.00
   3   4 -12    6.49    0.88
   3  -4 -12    6.23    1.16
  -3   4  12    7.17    1.19
   3   4 -12    6.77    1.11
   3   4 -12    6.84    1.08
   3  -4 -12    7.50    1.39
   3  -4 -12    6.18    1.05
   3   4 -12    5.82    0.87
  -2  -4  12    3.75    0.67
   2  -4 -12    4.43    0.88
   2  -4 -12    4.83    1.31
   2   4 -12    3.78    0.99
  -2   4  12    4.65    0.85
   2   4 -12    4.50    0.83
   2   4 -12    3.91    0.97
  -2   4  12    3.69    1.02
   2   4 -12    4.00    0.88
  -1  -4  12  236.99    6.46
   1   4 -12  234.05    6.27
   1  -4 -12  232.10    6.80
  -1   4  12  240.95    6.39
   1   4 -12  248.18    6.68
   1   4 -12  245.46    6.29
  -1   4  12  242.89    6.71
   1  -4 -12  245.49    6.44
   0   4 -12    0.46    0.92
   0  -4  12    1.24    1.06
   0  -4 -12    4.02    0.87
   0   4  12    1.36    1.01
   0   4 -12    0.69    0.93
   0  -4 -12    2.76    1.23
   0  -4  12    0.75    0.84
   1   4  12    0.95    0.89
  -1  -4 -12    2.15    1.09
  -1  -4 -12    0.85    0.79
   1  -4  12    0.64    1.10
  -1   4 -12    2.58    0.92
   1   4  12    1.51    0.97
  -1   4 -12    0.37    0.88
   1  -4  12    1.03    0.84
  -2  -4 -12   73.12    3.05
  -2   4 -12   71.41    2.89
   2   4  12   68.42    2.62
  -2   4 -12   72.95    3.07
   2   4  12   65.67    2.78
   2  -4  12   65.97    2.87
  -3   4 -12  173.10    5.30
   3   4  12  154.31    5.03
  -3  -4 -12  153.02    5.00
   3   4  12  154.78    4.75
   3  -4  12  155.36    5.15
   4   4  12    1.22    1.27
   4   4  12    1.04    0.93
  -4   4 -12    0.50    1.34
   4  -4  12    1.00    1.44
   5   4  12    5.13    1.15
  -5   4 -12    5.92    1.61
   5   4  12    5.28    1.36
   5  -4  12    6.75    1.79
   6  -4  12   13.50    2.11
   6   4  12   11.57    1.91
   7   4  12    0.68    1.63
   7  -4  12   -2.09    1.58
   8  -5 -12    1.94    1.70
   7  -5 -12    0.51    1.29
   7  -5 -12    0.44    1.45
   7   5 -12   -1.14    0.72
   6   5 -12    4.91    0.85
   6  -5 -12    4.99    1.57
   6   5 -12    2.97    0.94
   6  -5 -12    3.99    1.31
   5  -5 -12    3.17    1.40
   5   5 -12    1.72    0.80
   5  -5 -12    3.12    1.22
   5   5 -12    2.41    0.94
   4  -5 -12    7.62    1.34
   4   5 -12    4.93    0.95
   4   5 -12    7.33    0.99
   4   5 -12    7.59    1.12
   4  -5 -12    7.25    1.44
  -3   5  12   24.66    1.77
   3   5 -12   23.63    1.54
   3   5 -12   23.19    1.47
   3   5 -12   23.74    1.66
   3  -5 -12   24.15    1.79
   3  -5 -12   19.59    1.99
  -2   5  12    2.98    1.14
   2   5 -12    2.54    0.97
   2   5 -12    3.17    0.94
   2  -5 -12    4.29    1.30
   2   5 -12    3.13    1.09
   2  -5 -12    1.74    1.06
   2  -5 -12    2.19    0.91
   1  -5 -12   23.74    1.69
   1  -5 -12   26.85    1.95
   1   5 -12   26.01    1.74
   1  -5 -12   25.95    2.18
  -1   5  12   24.16    1.70
  -1   5  12   27.49    1.68
   1   5 -12   24.38    1.67
  -1  -5  12   23.01    1.61
   0  -5 -12   60.37    2.90
   0   5  12   59.71    2.40
   0  -5 -12   55.04    2.42
   0   5 -12   56.65    2.43
   0   5 -12   55.63    2.47
   0  -5  12   65.20    2.65
   0   5  12   57.16    2.62
  -1   5 -12    3.84    1.10
  -1  -5 -12    5.28    1.29
   1   5  12    3.30    1.09
   1  -5  12    5.76    1.33
   1   5  12    4.44    1.09
  -1   5 -12    3.72    1.20
  -2   5 -12    5.08    1.21
  -2  -5 -12    4.36    1.44
   2  -5  12    4.69    1.49
  -2   5 -12    5.57    1.49
   2   5  12    4.16    1.16
   2   5  12    3.77    1.21
   3   5  12   53.57    2.53
  -3   5 -12   50.61    2.75
   3   5  12   47.51    2.63
  -3  -5 -12   52.43    2.72
   3  -5  12   55.13    2.90
   4  -5  12    0.21    1.54
   4   5  12    2.64    1.33
  -4   5 -12   -1.74    1.41
   4   5  12   -0.32    1.05
   5   5  12   -0.63    1.30
  -5   5 -12    2.62    1.47
   5  -5  12    1.17    1.50
   6  -5  12    7.83    2.02
   6   5  12   10.82    1.92
   7  -5  12    1.79    2.13
   7   5  12    3.38    1.72
   7  -6 -12   -1.73    1.62
   6  -6 -12    3.57    1.71
   6   6 -12    3.99    1.04
   6   6 -12    3.98    1.19
   5   6 -12    0.10    1.11
   5  -6 -12    2.47    1.59
   5   6 -12    1.18    0.96
   4   6 -12   -0.24    0.87
   4   6 -12   -0.12    0.95
   4  -6 -12    2.45    1.57
   4   6 -12    0.65    1.04
   3  -6 -12    0.88    1.45
   3   6 -12    0.23    1.13
   3   6 -12   -0.04    0.98
  -3   6  12    0.87    1.17
   3   6 -12    0.27    1.01
   2  -6 -12   16.20    2.04
   2   6 -12   16.22    1.65
  -2   6  12   18.42    1.80
   2   6 -12   14.53    1.62
   2   6 -12   14.22    1.48
  -1   6  12    9.46    1.43
   1   6 -12    9.55    1.48
   1   6 -12   12.95    1.55
   1  -6 -12   14.37    2.00
   0  -6  12    9.08    1.48
   0   6 -12    7.27    1.30
   0  -6 -12    5.83    1.45
   0   6  12    9.74    1.47
  -1   6 -12    0.96    1.08
  -1  -6 -12    0.17    1.22
   1  -6  12    1.87    1.36
   1   6  12    2.38    1.27
   2   6  12    2.74    1.34
  -2  -6 -12    1.70    1.43
   2  -6  12    5.58    1.62
  -3   6 -12   14.29    2.22
   3  -6  12    7.25    1.64
   3   6  12    8.13    1.49
   4   6  12    1.30    1.39
   4  -6  12   -1.74    1.56
  -4   6 -12    0.44    1.63
   5  -6  12    0.01    1.80
   5   6  12   -0.75    1.42
   6  -6  12    3.12    1.93
   6   6  12    3.24    1.72
   6  -7 -12   -1.19    1.57
   6   7 -12   -2.31    1.28
   5   7 -12   -0.36    1.36
   5   7 -12    0.59    1.08
   5  -7 -12    0.60    1.74
   4   7 -12    0.39    1.34
   4  -7 -12    2.81    1.72
   4   7 -12    1.40    1.14
   3  -7 -12    3.39    1.66
   3   7 -12    0.12    1.29
   3   7 -12    1.76    1.11
   2   7 -12    7.47    1.35
   2  -7 -12    9.34    1.91
   2   7 -12    9.78    1.63
  -2   7  12   11.64    1.85
  -1   7  12   -0.97    1.21
   1   7 -12    0.14    1.14
   1   7 -12   -0.22    1.31
   1  -7 -12    1.60    1.54
   0   7 -12    3.56    1.32
   0   7  12    2.97    1.45
   0  -7 -12    4.45    1.70
  -1  -7 -12    1.89    1.57
   1   7  12    0.26    1.35
   2  -7  12    5.72    1.56
   2   7  12    6.13    1.44
   3  -7  12    9.68    1.95
   3   7  12   11.22    1.70
  -3   7 -12   13.61    2.24
  -4   7 -12    0.24    1.63
   4   7  12    0.11    1.42
   4  -7  12   -1.12    1.54
   5  -7  12    3.75    2.08
   5   7  12    1.81    1.64
   6  -7  12    3.37    2.26
   6   7  12    2.63    1.78
   5  -8 -12    0.55    1.91
   5   8 -12    1.62    1.38
   5   8 -12   -0.83    1.56
   4   8 -12    2.65    1.61
   4   8 -12    4.00    1.45
   4  -8 -12    5.28    1.91
   3   8 -12   -1.19    1.48
   3  -8 -12   -0.98    1.73
   3   8 -12    0.10    1.30
   2   8 -12    3.69    1.65
   2  -8 -12    7.50    1.88
   2   8 -12    5.73    1.44
  -2   8  12    8.38    1.78
  -1   8  12    1.31    1.49
   1  -8 -12   -1.54    1.48
   1   8 -12    0.82    1.30
   0  -8 -12    1.56    1.73
   0   8  12   -0.62    1.42
   1   8  12    6.08    1.76
   2   8  12   11.32    1.84
  -3   8 -12    0.96    1.81
   3   8  12    2.47    1.49
  -4   8 -12    0.29    1.78
   4  -8  12   -0.72    1.71
   4   8  12   -1.35    1.38
   5   8  12   -2.02    1.51
   5  -8  12    0.46    1.99
   4   9 -12   -2.86    1.60
   4  -9 -12   -0.66    1.76
   4   9 -12    0.59    1.43
   3  -9 -12    1.25    2.05
   3   9 -12   -2.03    1.67
   3   9 -12    0.42    1.37
   2  -9 -12   -0.65    1.65
   2   9 -12   -1.60    1.59
   1  -9 -12   -0.76    1.61
  -1   9  12   -1.21    1.45
   0   9  12   -0.43    1.73
   1   9  12    4.10    1.67
   2   9  12    4.58    1.92
  -3   9 -12    1.68    1.95
   3   9  12    1.47    1.53
   2  10 -12   -0.89    1.89
   2 -10 -12    1.34    2.11
   0  10  12    0.12    1.84
   1  10  12    0.77    1.68
   8   0 -13   -1.63    0.72
   8   0 -13   -0.67    0.88
   8   0 -13    0.78    0.78
   7   0 -13   -0.30    0.64
   7   0 -13    1.06    0.81
   7   0 -13    0.32    0.68
   6   0 -13   -0.06    0.68
   6   0 -13    0.75    0.63
   6   0 -13    0.25    0.59
   5   0 -13    0.02    0.54
   5   0 -13    0.24    0.63
   5   0 -13   -0.44    0.55
   5   0 -13    0.01    0.59
   4   0 -13    0.32    0.49
   4   0 -13   -0.22    0.61
   4   0 -13   -0.27    0.53
   3   0 -13    1.20    0.65
   3   0 -13    0.57    0.49
   3   0 -13   -0.53    0.52
   2   0 -13   -0.04    0.45
   2   0 -13    0.39    0.53
  -2   0  13    0.13    0.39
   2   0 -13    0.64    0.64
  -1   0  13    0.65    0.52
   1   0 -13   -0.03    0.50
   1   0 -13   -0.69    0.63
  -1   0  13   -0.27    0.44
   1   0 -13    0.23    0.55
   0   0  13    0.58    0.60
   0   0 -13    0.99    0.76
   0   0  13    0.44    0.53
   0   0 -13   -0.19    0.58
  -1   0 -13    1.36    0.61
  -1   0 -13   -0.01    0.74
   1   0  13    1.06    0.70
   1   0  13   -0.52    0.57
  -2   0 -13   -1.05    0.69
   2   0  13   -0.48    0.68
  -2   0 -13   -0.19    0.97
   2   0  13    0.74    0.85
  -3   0 -13    0.56    1.10
   3   0  13   -0.78    0.76
   3   0  13   -0.01    0.95
   4   0  13    2.14    1.08
   4   0  13    1.38    1.37
  -4   0 -13    4.07    1.25
   5   0  13    0.03    1.18
  -5   0 -13    0.34    1.20
   5   0  13   -0.36    0.97
   6   0  13   -2.25    1.32
   7   0  13    2.33    1.71
   8   0  13    0.02    1.72
   9  -1 -13   -0.19    1.13
   8  -1 -13    1.19    1.10
   8   1 -13    0.58    0.63
   8  -1 -13   -0.16    0.89
   8   1 -13   -1.12    0.61
   8  -1 -13   -0.22    0.85
   7   1 -13    2.02    0.62
   7  -1 -13    1.71    0.83
   7   1 -13    1.71    0.56
   7  -1 -13    3.82    1.07
   7   1 -13    1.25    0.56
   7  -1 -13    0.21    0.75
   6  -1 -13   13.64    1.12
   6  -1 -13   13.92    1.30
   6   1 -13   12.66    0.76
   6   1 -13   12.10    0.74
   6  -1 -13   12.28    1.13
   5  -1 -13   15.80    1.29
   5  -1 -13   17.36    1.19
   5  -1 -13   15.01    1.14
   4  -1 -13   30.21    1.42
   4   1 -13   27.25    0.95
   4  -1 -13   26.60    1.48
   4  -1 -13   28.43    1.32
   4   1 -13   28.07    1.08
   4   1 -13   27.59    1.05
   3  -1 -13   70.73    2.13
  -3   1  13   66.92    1.96
   3   1 -13   67.10    2.00
   3   1 -13   64.34    1.88
   3   1 -13   65.81    2.03
   3  -1 -13   69.33    2.29
   3  -1 -13   65.38    2.29
   2   1 -13   12.93    0.89
   2   1 -13   12.56    0.87
   2   1 -13   12.98    1.02
  -2  -1  13   12.23    0.54
   2  -1 -13   11.87    1.11
   2  -1 -13   12.63    1.09
   2  -1 -13   13.34    0.95
   1   1 -13  176.04    4.47
  -1   1  13  168.86    4.46
   1  -1 -13  174.23    4.54
   1  -1 -13  176.33    4.85
   1   1 -13  176.97    4.74
  -1   1  13  169.74    4.73
   1  -1 -13  177.88    4.82
   1   1 -13  168.13    4.71
   0  -1  13    0.24    0.60
   0   1  13    0.28    0.52
   0  -1 -13   -0.13    0.57
   0   1 -13   -0.81    0.73
   0  -1 -13   -0.53    0.71
   0  -1  13   -0.80    0.61
   0   1  13   -0.09    0.62
   0   1 -13   -0.45    0.55
  -1   1 -13  378.62    9.96
  -1  -1 -13  380.23    9.44
   1  -1  13  381.62    9.95
   1   1  13  386.75    9.94
  -1  -1 -13  363.81    9.94
   1  -1  13  395.04    9.43
  -1   1 -13  382.60    9.45
  -2  -1 -13  158.69    4.84
  -2   1 -13  167.94    4.61
  -2   1 -13  159.99    4.87
   2  -1  13  160.92    4.56
   2  -1  13  152.60    4.81
  -2  -1 -13  167.29    4.58
   2   1  13  158.72    4.80
   2   1  13  169.98    4.58
   3   1  13   24.72    1.87
  -3   1 -13   25.74    1.79
   3  -1  13   26.34    1.80
   3   1  13   25.28    1.63
   3  -1  13   25.85    1.65
  -3   1 -13   26.54    1.67
  -3  -1 -13   26.34    1.77
   4  -1  13   88.53    3.27
  -4  -1 -13   87.23    3.50
   4   1  13   88.56    3.24
   4   1  13   86.24    3.44
  -4   1 -13   94.03    3.55
   4  -1  13   94.57    3.64
   5  -1  13    5.52    1.34
   5  -1  13    4.53    1.57
   5   1  13    4.88    1.27
   5   1  13    6.43    1.42
  -5   1 -13    6.54    1.49
   6   1  13    3.73    1.51
   6  -1  13    2.54    1.55
   7   1  13    0.63    1.52
   7  -1  13    0.75    1.61
   8   1  13    2.76    1.81
   8  -1  13    3.84    1.98
   8  -2 -13    2.39    1.25
   8  -2 -13    0.66    1.02
   7  -2 -13   14.79    1.49
   7  -2 -13   11.72    1.28
   7  -2 -13   13.12    1.52
   6  -2 -13    3.00    0.88
   6  -2 -13    0.23    1.02
   6  -2 -13    1.40    0.84
   5  -2 -13   21.38    1.40
   5  -2 -13   21.76    1.37
   5  -2 -13   21.11    1.53
   4  -2 -13   26.81    1.47
   4  -2 -13   28.56    1.65
   4  -2 -13   26.51    1.50
   3   2 -13   40.80    1.42
   3  -2 -13   35.34    1.58
   3   2 -13   36.74    1.41
   3   2 -13   36.06    1.29
   3  -2 -13   37.21    1.88
   3  -2 -13   36.55    1.74
   2  -2 -13   93.98    2.85
   2   2 -13   95.51    2.82
   2   2 -13   92.61    2.64
   2  -2 -13   95.24    3.11
   2  -2 -13   95.42    3.04
   2   2 -13   97.81    2.84
  -2   2  13   93.43    2.90
   1   2 -13  250.44    6.36
   1   2 -13  260.04    6.74
   1  -2 -13  248.52    6.45
   1  -2 -13  250.70    6.88
  -1   2  13  261.39    6.42
  -1   2  13  250.45    6.75
   1   2 -13  255.95    6.72
   0  -2  13   96.28    2.84
   0   2 -13   97.11    3.08
   0   2  13   99.27    2.93
   0  -2  13   93.68    2.99
   0  -2 -13   96.38    3.14
   0   2 -13   99.16    2.92
   0  -2 -13   85.17    2.87
   0   2  13   91.31    3.02
   1   2  13   40.62    1.97
  -1   2 -13   42.26    2.06
  -1  -2 -13   40.82    1.82
   1  -2  13   42.81    1.95
  -1   2 -13   40.43    1.78
   1  -2  13   39.73    1.86
  -1  -2 -13   42.92    2.00
   1  -2  13   41.37    1.79
  -2  -2 -13   14.64    1.47
  -2   2 -13   12.18    1.35
   2  -2  13   12.38    1.57
   2  -2  13    9.68    1.40
   2   2  13   12.46    1.36
   2   2  13   12.87    1.41
  -2  -2 -13   12.36    1.47
  -2   2 -13   11.47    1.70
   3   2  13   13.95    1.40
  -3   2 -13   13.71    1.64
   3   2  13   11.41    1.59
   3  -2  13   12.90    1.44
   3  -2  13   11.90    1.54
  -3   2 -13   12.16    1.67
  -3  -2 -13   11.79    1.54
   3  -2  13   13.98    1.80
   4   2  13   59.86    2.90
  -4  -2 -13   59.71    2.86
  -4   2 -13   67.90    2.98
   4  -2  13   66.27    2.75
   4  -2  13   59.24    2.86
   4   2  13   61.99    2.76
   5  -2  13  142.74    4.90
  -5   2 -13  137.76    4.72
   5   2  13  146.00    4.63
   5   2  13  134.00    4.77
   6   2  13   -0.98    1.28
   6  -2  13    2.17    1.58
   7   2  13   -0.41    1.48
   7  -2  13   -2.28    1.63
   8   2  13    0.39    1.70
   8  -2  13   -0.79    1.77
   8  -3 -13    2.45    1.18
   8  -3 -13    2.58    1.47
   7  -3 -13    1.76    1.28
   7  -3 -13    3.39    1.14
   6  -3 -13   11.64    1.52
   6  -3 -13   12.10    1.43
   6  -3 -13   10.99    1.41
   5  -3 -13   24.98    1.67
   5  -3 -13   25.49    1.86
   5  -3 -13   26.33    1.66
   4  -3 -13   28.35    1.70
   4  -3 -13   26.73    1.67
   4   3 -13   26.44    1.13
   4   3 -13   23.25    1.10
   4  -3 -13   28.68    1.91
   4   3 -13   24.99    1.20
   3   3 -13   -0.12    0.69
   3   3 -13    1.40    0.65
  -3   3  13    0.45    0.82
   3   3 -13    0.36    0.61
   3  -3 -13   -0.38    1.00
   3  -3 -13   -0.25    0.72
   2  -3 -13   33.85    1.91
   2  -3 -13   33.28    1.67
   2   3 -13   34.52    1.48
  -2   3  13   33.77    1.66
  -2  -3  13   33.12    1.17
  -2   3  13   35.59    1.66
   2   3 -13   31.12    1.46
   2   3 -13   32.72    1.65
   1   3 -13   74.86    2.49
   1   3 -13   82.16    2.79
   1   3 -13   76.37    2.52
   1  -3 -13   77.78    2.61
  -1   3  13   78.34    2.72
  -1   3  13   81.24    2.63
   1  -3 -13   78.99    2.96
   0   3 -13    4.67    1.13
   0   3 -13    3.34    0.93
   0  -3 -13    4.63    1.08
   0  -3  13    2.05    0.78
   0   3  13    2.54    0.94
   0  -3  13    4.15    0.95
   0  -3 -13    3.80    0.88
   0   3 -13    2.78    0.88
   1   3  13   62.52    2.35
  -1  -3 -13   62.78    2.69
  -1  -3 -13   61.90    2.39
   1  -3  13   67.14    2.59
  -1   3 -13   60.54    2.51
   1   3  13   59.17    2.52
   1  -3  13   63.68    2.41
  -1   3 -13   63.65    2.38
  -2   3 -13   40.04    2.16
   2  -3  13   41.47    2.15
   2   3  13   42.22    1.95
  -2  -3 -13   40.09    2.32
   2  -3  13   40.58    2.14
  -2   3 -13   39.67    2.30
   2   3  13   38.64    2.05
   3  -3  13  236.12    7.05
   3   3  13  238.68    6.53
   3  -3  13  232.74    6.58
   3   3  13  233.60    6.93
  -3   3 -13  242.85    6.64
  -3  -3 -13  237.21    6.95
  -3   3 -13  242.30    7.04
   4   3  13   45.50    2.43
  -4   3 -13   47.98    2.70
  -4  -3 -13   46.21    2.56
   4   3  13   48.06    2.38
   4  -3  13   48.24    2.57
  -5   3 -13   33.66    2.43
   5   3  13   30.89    2.27
   5  -3  13   30.13    2.30
   5   3  13   35.08    2.20
   6  -3  13    4.92    1.88
   6   3  13    7.17    1.69
   7   3  13   12.21    2.01
   7  -3  13    8.56    2.16
   8  -4 -13    1.87    1.48
   8  -4 -13    2.76    1.31
   7  -4 -13   12.24    1.73
   7  -4 -13   10.74    1.68
   6   4 -13    8.07    0.77
   6  -4 -13    5.76    1.42
   6  -4 -13    5.59    1.30
   5   4 -13    2.06    0.72
   5  -4 -13    3.30    1.36
   5   4 -13    1.64    0.65
   5  -4 -13    2.80    1.05
   4   4 -13    1.00    0.68
   4  -4 -13    1.79    0.94
   4  -4 -13    2.40    1.31
   4   4 -13    1.10    0.79
   4  -4 -13    1.72    1.06
   4   4 -13    1.22    0.71
   3  -4 -13    0.93    0.91
   3   4 -13    0.52    0.76
   3   4 -13    0.93    0.76
   3  -4 -13    1.33    1.21
   3   4 -13    1.86    0.90
  -3   4  13    1.81    0.93
   3  -4 -13    1.16    1.05
   2   4 -13   33.12    1.76
  -2   4  13   28.32    1.62
   2  -4 -13   28.99    2.10
   2   4 -13   32.71    1.59
  -2  -4  13   31.66    1.32
   2   4 -13   32.93    1.60
   2  -4 -13   32.80    1.71
  -2   4  13   32.67    1.79
  -1  -4  13   19.15    1.40
   1  -4 -13   20.00    1.47
   1   4 -13   18.92    1.64
   1  -4 -13   19.69    1.94
  -1   4  13   18.64    1.41
   1   4 -13   20.43    1.45
   1   4 -13   18.08    1.45
  -1   4  13   18.95    1.57
   0  -4  13   38.60    1.82
   0   4  13   41.19    2.10
   0  -4 -13   35.98    2.09
   0   4 -13   35.22    1.89
   0  -4  13   36.39    1.92
   0   4 -13   36.06    1.91
   0  -4 -13   40.54    2.02
  -1  -4 -13   32.70    2.13
   1  -4  13   38.52    2.04
   1   4  13   39.43    1.91
  -1   4 -13   39.91    2.08
   1  -4  13   39.32    2.03
  -1   4 -13   41.58    2.31
  -1  -4 -13   39.78    2.11
  -1   4 -13   41.85    2.13
   1   4  13   39.59    2.16
   2  -4  13    1.31    1.04
  -2   4 -13   -0.25    1.34
   2   4  13    0.80    1.14
  -2  -4 -13   -0.55    1.07
   2  -4  13    0.96    1.25
   2   4  13   -0.73    0.89
  -2   4 -13   -0.01    0.95
  -3   4 -13  111.78    4.12
  -3  -4 -13  112.83    4.14
   3   4  13  111.79    4.00
   3  -4  13  115.33    4.16
   3   4  13  113.31    3.80
   4  -4  13   25.42    2.13
   4   4  13   26.18    2.10
   4   4  13   26.87    1.98
  -4   4 -13   28.73    2.18
   5   4  13    2.96    1.45
  -5   4 -13    1.58    1.49
   5  -4  13    1.72    1.50
   6  -4  13   17.00    2.41
   6   4  13   18.91    2.12
   7  -4  13    2.63    2.03
   7   4  13    2.54    1.70
   7   5 -13    1.58    0.73
   7  -5 -13    1.86    1.41
   7  -5 -13    2.55    1.63
   6  -5 -13    2.80    1.59
   6   5 -13    4.64    0.86
   6   5 -13    3.35    0.96
   6  -5 -13    5.95    1.42
   5  -5 -13    7.12    1.34
   5  -5 -13    7.68    1.61
   5   5 -13    7.43    1.09
   5   5 -13    5.95    0.94
   4  -5 -13    4.00    1.44
   4   5 -13    0.10    0.96
   4  -5 -13    1.20    1.13
   4   5 -13    0.32    0.79
   4   5 -13   -0.28    0.81
   3   5 -13    0.65    1.00
   3  -5 -13    2.32    1.37
   3   5 -13    1.22    0.88
   3   5 -13    1.04    0.88
   3  -5 -13    0.85    1.02
  -3   5  13    1.76    1.07
  -2   5  13    6.41    1.21
   2  -5 -13    4.51    1.30
   2   5 -13    3.88    0.98
   2  -5 -13    5.34    1.28
   2   5 -13    3.57    1.04
  -1   5  13   26.14    1.87
   1  -5 -13   27.47    2.05
   1   5 -13   27.24    1.73
   1   5 -13   27.62    1.79
   0   5  13   24.10    1.87
   0   5 -13   23.93    1.78
   0  -5 -13   26.02    2.02
   0  -5  13   23.47    1.86
   0   5 -13   24.59    1.87
   1  -5  13    3.79    1.34
   1   5  13    2.84    1.20
  -1  -5 -13    3.20    1.38
  -1   5 -13    3.13    1.21
   1   5  13    4.25    1.00
  -2   5 -13    9.50    1.81
  -2  -5 -13   11.38    1.69
   2   5  13   10.25    1.58
   2   5  13    9.45    1.36
   2  -5  13   11.59    1.85
  -3   5 -13   83.70    3.46
  -3  -5 -13   70.39    3.31
   3   5  13   72.16    3.27
   3  -5  13   79.67    3.51
   3   5  13   77.30    3.04
   4   5  13   -1.94    1.18
   4  -5  13   -1.36    1.32
  -4   5 -13    0.06    1.47
   5   5  13    1.19    1.46
   5  -5  13    1.63    1.58
   6   5  13   12.01    2.00
   6  -5  13   11.43    2.33
   7   5  13    2.09    1.70
   7  -5  13   -2.36    1.84
   7  -6 -13   -2.10    1.49
   6   6 -13    5.69    1.28
   6  -6 -13    5.39    1.78
   6   6 -13    6.24    1.11
   5   6 -13   15.68    1.59
   5  -6 -13   17.81    2.14
   5   6 -13   14.63    1.43
   4   6 -13    2.76    0.99
   4   6 -13    4.54    1.19
   4  -6 -13    0.27    1.48
   4   6 -13    1.71    0.98
   3   6 -13    0.24    0.97
   3  -6 -13    1.14    1.34
   3   6 -13   -1.37    0.85
   3   6 -13   -0.19    1.11
   2   6 -13   30.68    1.87
   2   6 -13   30.88    1.89
   2   6 -13   32.43    2.03
   2  -6 -13   31.38    2.27
  -2   6  13   38.55    2.23
   1   6 -13    8.27    1.27
  -1   6  13    6.15    1.38
   1  -6 -13    8.12    1.69
   1   6 -13    8.09    1.16
   0   6 -13    8.27    1.26
   0   6  13    9.70    1.51
   0  -6 -13   11.33    1.79
  -1  -6 -13    9.55    1.60
   1  -6  13    9.85    1.46
  -1   6 -13    8.67    1.45
   1   6  13    8.81    1.40
  -2   6 -13   66.52    3.19
  -2  -6 -13   67.36    3.30
   2  -6  13   68.24    3.26
   2   6  13   65.06    3.08
   3  -6  13    2.70    1.57
   3   6  13    0.28    1.12
  -3   6 -13   -0.41    1.60
  -4   6 -13    1.38    1.50
   4   6  13    0.29    1.35
   4  -6  13   -0.54    1.63
   5   6  13    4.82    1.51
   5  -6  13   -1.11    1.82
   6  -6  13   -0.15    2.00
   6   6  13    1.53    1.68
   6   7 -13    3.80    1.46
   6  -7 -13    3.00    1.83
   5   7 -13    0.50    1.13
   5   7 -13    0.38    1.35
   5  -7 -13    0.00    1.74
   4   7 -13   -0.91    1.27
   4   7 -13   -0.26    1.09
   4  -7 -13    0.00    1.46
   3   7 -13    0.37    1.30
   3   7 -13    0.03    1.13
   3  -7 -13   -1.23    1.37
   2   7 -13    4.91    1.49
  -2   7  13    7.71    1.58
   2  -7 -13    7.00    1.86
   2   7 -13    7.53    1.34
   1   7 -13    0.52    1.19
   1  -7 -13    3.38    1.48
  -1   7  13    1.42    1.34
   0   7 -13   -0.23    1.18
   0  -7 -13   -0.60    1.54
   0   7  13   -1.60    1.08
   1   7  13    1.38    1.27
  -1  -7 -13    1.55    1.54
   2   7  13   22.83    2.16
   2  -7  13   24.62    2.39
   3  -7  13    0.26    1.67
  -3   7 -13    4.23    1.78
   3   7  13    0.87    1.38
  -4   7 -13    0.47    1.68
   4   7  13    2.29    1.54
   4  -7  13    2.39    1.71
   5   7  13   -2.41    1.49
   5  -7  13    0.45    1.74
   5   8 -13    1.21    1.31
   5  -8 -13    1.64    1.78
   5   8 -13    0.28    1.54
   4   8 -13    2.98    1.62
   4  -8 -13    3.92    1.98
   4   8 -13    3.09    1.40
   3   8 -13    5.46    1.62
   3  -8 -13    1.03    1.90
   3   8 -13    5.90    1.42
   2   8 -13    1.78    1.58
   2  -8 -13    2.20    1.60
   2   8 -13    1.22    1.26
   1  -8 -13    0.41    1.59
  -1   8  13    3.72    1.61
   1   8 -13    0.45    1.13
   0   8  13   -1.19    1.41
   0  -8 -13   -4.02    1.56
   1   8  13   -0.30    1.55
   2   8  13    3.60    1.71
  -3   8 -13   -0.68    1.92
   3   8  13   -0.28    1.50
  -4   8 -13    0.23    1.82
   4   8  13    0.03    1.57
   5  -8  13    2.64    2.09
   5   8  13   -1.23    1.58
   4   9 -13   -0.16    1.42
   4   9 -13    1.25    1.73
   4  -9 -13    2.79    2.10
   3   9 -13   -0.83    1.38
   3   9 -13    0.96    1.80
   3  -9 -13    1.28    1.80
   2  -9 -13   -6.14    1.66
  -1   9  13   -1.82    1.62
   1  -9 -13    0.08    1.89
   0   9  13   -0.67    1.68
   1   9  13    1.20    1.75
   2   9  13    0.89    1.71
  -3   9 -13   -1.15    1.80
   3   9  13   -0.38    1.66
   2 -10 -13   -2.58    1.93
   0  10  13    1.38    1.92
   1  10  13    4.67    2.12
   8   0 -14    4.32    0.88
   8   0 -14    5.28    0.88
   7   0 -14    6.72    0.91
   7   0 -14    7.04    0.94
   7   0 -14    7.36    0.97
   6   0 -14    1.10    0.63
   6   0 -14    1.45    0.73
   6   0 -14    1.38    0.61
   5   0 -14    2.39    0.60
   5   0 -14    3.25    0.72
   5   0 -14    3.20    0.64
   4   0 -14    0.04    0.56
   4   0 -14    0.92    0.64
   4   0 -14    0.24    0.51
   3   0 -14   60.24    2.04
   3   0 -14   57.92    1.84
   3   0 -14   60.32    1.97
   2   0 -14  212.42    5.35
  -2   0  14  207.44    5.45
   2   0 -14  215.88    5.67
   2   0 -14  216.76    5.68
   1   0 -14    7.80    1.00
   1   0 -14    7.45    1.06
  -1   0  14    6.80    0.86
   1   0 -14    7.76    0.91
  -1   0  14    8.88    0.93
   0   0 -14  131.19    3.96
   0   0 -14  135.03    3.73
   0   0  14  130.78    3.86
   0   0  14  134.97    3.66
   1   0  14  153.15    4.17
  -1   0 -14  154.32    4.46
  -1   0 -14  147.51    4.18
   1   0  14  142.15    4.37
  -2   0 -14    7.36    1.19
   2   0  14    8.81    1.27
   2   0  14    8.42    1.15
  -2   0 -14    8.00    1.00
   3   0  14   35.16    2.08
   3   0  14   41.06    1.98
  -3   0 -14   42.22    2.31
  -4   0 -14  594.16   15.69
   4   0  14  600.64   14.95
   4   0  14  612.52   15.85
   5   0  14   32.02    2.04
   5   0  14   28.77    2.15
  -5   0 -14   30.51    2.27
   6   0  14   11.65    1.81
   7   0  14    4.47    1.75
   8   0  14    4.07    2.00
   8   1 -14    9.22    0.88
   8  -1 -14    8.60    1.29
   8  -1 -14   11.33    1.50
   8   1 -14   10.12    0.86
   8  -1 -14    7.46    1.09
   7   1 -14    4.78    0.69
   7  -1 -14    7.46    1.11
   7   1 -14    4.95    0.68
   7  -1 -14    5.85    0.92
   7  -1 -14    6.76    1.13
   6  -1 -14    2.48    0.81
   6   1 -14    4.24    0.59
   6  -1 -14    3.85    0.81
   6  -1 -14    4.43    0.98
   5  -1 -14    7.26    0.98
   5  -1 -14    6.39    0.95
   5  -1 -14    9.17    1.15
   5   1 -14    6.52    0.60
   4   1 -14    1.84    0.42
   4  -1 -14    2.25    0.67
   4  -1 -14    2.26    0.76
   4   1 -14    1.80    0.55
   4   1 -14    2.12    0.49
   4  -1 -14    1.97    0.87
  -3   1  14   11.28    0.84
   3  -1 -14   10.98    1.22
   3   1 -14   12.93    0.98
   3  -1 -14   12.23    1.00
   3   1 -14   11.96    0.82
   3   1 -14   13.90    0.93
   3  -1 -14   12.60    1.11
   2  -1 -14   12.49    1.04
  -2  -1  14   11.26    0.66
   2   1 -14   11.51    0.86
   2  -1 -14   11.91    1.16
   2   1 -14   11.68    0.96
   2   1 -14   12.91    1.10
   2  -1 -14   13.02    1.16
  -1   1  14  230.39    6.12
   1  -1 -14  230.95    5.87
   1   1 -14  225.05    6.14
  -1   1  14  234.78    5.79
   1   1 -14  234.30    5.80
   1   1 -14  226.93    6.13
   1  -1 -14  222.73    6.19
   1  -1 -14  232.52    6.22
   0  -1  14  208.38    5.77
   0   1 -14  213.58    5.53
   0   1  14  210.27    5.49
   0   1  14  215.57    5.82
   0  -1 -14  221.93    5.60
   0  -1  14  207.95    5.46
   0  -1 -14  210.10    5.92
   0   1 -14  210.39    5.81
   1  -1  14   22.74    1.47
   1   1  14   23.96    1.56
  -1   1 -14   21.44    1.49
   1  -1  14   20.79    1.46
  -1   1 -14   20.95    1.52
  -1  -1 -14   24.95    1.41
  -1  -1 -14   22.83    1.56
   2  -1  14    1.27    0.93
  -2   1 -14    1.39    1.12
   2   1  14    2.62    0.89
  -2   1 -14    0.65    0.89
  -2  -1 -14    1.79    0.77
  -2  -1 -14    1.05    0.97
   2   1  14    2.10    0.94
   3   1  14   38.80    2.21
   3  -1  14   39.21    2.14
  -3   1 -14   37.81    2.12
  -3   1 -14   37.27    1.97
  -3  -1 -14   35.91    2.22
   3   1  14   41.47    2.09
   3  -1  14   41.15    2.13
   4  -1  14  227.51    6.33
   4   1  14  214.61    6.26
   4   1  14  223.09    6.72
  -4  -1 -14  222.00    6.65
   4  -1  14  216.71    6.72
  -4   1 -14  224.75    6.64
   5   1  14    1.03    0.99
   5   1  14    1.05    1.32
  -5   1 -14    0.97    1.32
   5  -1  14   -0.76    1.20
   6   1  14    1.77    1.49
   6  -1  14    0.03    1.45
   7   1  14   -0.48    1.57
   7  -1  14   -0.19    1.49
   8   1  14   11.27    2.24
   8  -1  14   13.37    2.32
   8  -2 -14    6.59    1.25
   8  -2 -14   10.32    1.57
   7  -2 -14    5.38    1.06
   7  -2 -14    3.46    1.05
   7  -2 -14    4.83    1.23
   6  -2 -14   -0.76    0.74
   6  -2 -14   -1.39    0.94
   6  -2 -14    0.15    0.79
   5  -2 -14    1.73    0.84
   5  -2 -14    1.12    0.78
   5  -2 -14    2.35    0.99
   4   2 -14    7.03    0.75
   4   2 -14    7.18    0.63
   4  -2 -14    7.97    1.29
   4   2 -14    7.63    0.76
   4  -2 -14    6.72    0.92
   3  -2 -14    4.51    1.01
   3  -2 -14    4.34    0.94
   3   2 -14    4.56    0.61
   3   2 -14    5.49    0.87
   3  -2 -14    4.89    0.84
   3   2 -14    4.39    0.75
   2  -2 -14   34.25    1.55
   2   2 -14   31.33    1.52
   2   2 -14   33.29    1.35
   2  -2 -14   30.16    1.77
   2   2 -14   34.40    1.53
   2  -2 -14   31.03    1.66
  -2   2  14   32.66    1.50
  -1   2  14    5.46    0.86
   1   2 -14    6.74    0.93
  -1   2  14    5.90    0.78
   1  -2 -14    4.18    0.81
   1  -2 -14    5.46    1.05
   1   2 -14    5.63    0.91
   1   2 -14    4.93    0.81
   0   2 -14   10.32    1.33
   0  -2 -14    9.25    1.29
   0  -2  14   11.15    1.19
   0   2 -14   10.05    1.04
   0   2  14   11.67    1.20
   0   2  14   13.23    1.30
   0  -2  14   12.79    1.16
   0  -2 -14   11.68    1.26
  -1  -2 -14   11.32    1.38
   1  -2  14    9.70    1.17
   1  -2  14   10.48    1.28
  -1  -2 -14    9.64    1.56
  -1   2 -14    8.47    1.28
  -1   2 -14    9.24    1.28
   1   2  14    9.44    1.18
  -2  -2 -14  108.24    3.82
  -2  -2 -14  106.36    3.48
  -2   2 -14  109.09    3.75
   2   2  14  117.51    3.58
   2   2  14  111.49    3.70
  -2   2 -14  112.39    3.55
   2  -2  14  113.34    3.80
   2  -2  14  111.84    3.60
   3   2  14  106.59    3.86
   3  -2  14  113.48    3.75
  -3   2 -14  104.91    3.62
  -3   2 -14  105.78    3.82
   3  -2  14  110.12    3.65
   3   2  14  115.50    3.70
  -3  -2 -14  106.97    3.81
   3  -2  14  109.28    3.93
  -4  -2 -14   12.70    1.64
   4  -2  14   14.91    1.74
   4   2  14   15.71    1.59
   4   2  14   13.77    1.65
   4  -2  14   15.52    1.63
  -4   2 -14   16.20    1.95
  -5   2 -14   51.06    2.65
   5   2  14   48.67    2.47
   5  -2  14   50.05    2.73
   5   2  14   54.73    2.84
   6  -2  14   15.28    1.96
   6   2  14   15.44    2.03
   7  -2  14    2.41    1.90
   7   2  14    6.11    1.89
   8  -2  14    0.52    1.86
   8   2  14   -0.72    1.65
   8  -3 -14   -0.15    1.12
   8  -3 -14    1.83    1.34
   7  -3 -14    5.75    1.41
   7  -3 -14    7.48    1.26
   6  -3 -14    0.56    0.94
   6  -3 -14   -0.24    0.90
   6  -3 -14   -0.88    1.10
   5  -3 -14   10.50    1.36
   5  -3 -14    9.54    1.33
   5  -3 -14    8.38    1.38
   4   3 -14   -0.22    0.56
   4  -3 -14    0.18    0.92
   4  -3 -14    1.38    1.15
   4  -3 -14   -0.70    0.79
   4   3 -14    0.74    0.54
   4   3 -14    0.60    0.62
   3  -3 -14    6.56    0.97
   3  -3 -14    7.88    1.27
   3   3 -14    6.72    0.89
  -3   3  14    8.21    1.20
   3   3 -14    9.48    1.11
   3   3 -14    8.79    0.97
   2   3 -14   64.01    2.30
  -2   3  14   62.34    2.23
   2  -3 -14   57.60    2.54
   2   3 -14   60.18    2.07
  -2   3  14   60.49    2.33
   2   3 -14   59.88    2.05
  -2  -3  14   61.47    1.80
   2  -3 -14   56.26    2.21
   1   3 -14   25.25    1.69
   1   3 -14   24.68    1.40
  -1   3  14   24.94    1.49
   1   3 -14   23.89    1.54
   1  -3 -14   23.06    1.44
   1   3 -14   21.85    1.41
  -1   3  14   24.34    1.54
   1  -3 -14   22.35    1.83
   0  -3  14    9.44    1.24
   0  -3  14    7.89    1.22
   0   3 -14    9.52    1.27
   0   3 -14    8.46    1.12
   0  -3 -14    9.95    1.37
   0   3  14    7.94    1.20
   0   3  14    8.76    1.13
   0  -3 -14    7.77    1.18
  -1  -3 -14    6.87    1.34
  -1   3 -14    4.65    1.17
   1  -3  14    7.79    1.25
   1   3  14    6.54    1.06
  -1  -3 -14    8.18    1.24
   1  -3  14    7.46    0.99
   1   3  14    6.74    0.95
  -1   3 -14    6.15    1.00
   2   3  14   14.72    1.66
   2  -3  14   12.21    1.56
  -2  -3 -14   10.93    1.57
   2   3  14   14.72    1.52
  -2  -3 -14   12.70    1.75
  -2   3 -14   10.78    1.43
  -2   3 -14   10.98    1.63
  -3   3 -14  218.82    6.61
   3  -3  14  219.87    6.28
   3  -3  14  230.06    6.74
   3   3  14  214.64    6.18
   3   3  14  222.49    6.61
  -3  -3 -14  222.12    6.56
   4  -3  14   10.47    1.67
   4   3  14   12.34    1.76
  -4  -3 -14   11.61    1.61
  -4   3 -14   11.01    1.75
   4   3  14   12.41    1.59
   5   3  14    5.46    1.31
  -5   3 -14    6.57    1.65
   5  -3  14    6.60    1.62
   5   3  14    7.65    1.59
   6  -3  14   -0.76    1.60
   6   3  14   -0.49    1.41
   7  -3  14   17.63    2.43
   7   3  14   16.63    2.24
   8  -4 -14    0.39    1.25
   8  -4 -14    1.29    1.47
   7  -4 -14    5.11    1.54
   7  -4 -14    4.82    1.31
   6   4 -14   20.44    0.99
   6  -4 -14   19.47    1.72
   6  -4 -14   20.91    1.86
   5   4 -14    2.19    0.61
   5   4 -14    2.45    0.66
   5  -4 -14   -0.84    1.15
   5  -4 -14    0.75    1.01
   4  -4 -14    1.24    0.90
   4   4 -14    1.36    0.68
   4  -4 -14    0.10    0.96
   4  -4 -14   -0.39    1.13
   4   4 -14    1.17    0.70
  -3   4  14   13.44    1.38
   3  -4 -14   12.37    1.54
   3  -4 -14   11.65    1.66
   3   4 -14   13.66    1.18
   3  -4 -14   11.72    1.41
   3   4 -14   12.34    1.17
  -2   4  14    7.94    1.07
  -2   4  14    6.91    1.13
   2  -4 -14    7.90    1.33
   2   4 -14    5.72    0.95
   2   4 -14    6.37    1.00
   2  -4 -14    6.78    1.08
  -1   4  14   80.05    2.93
   1   4 -14   80.72    2.79
   1   4 -14   81.58    2.79
  -1  -4  14   85.67    2.81
   1  -4 -14   82.02    3.13
   1  -4 -14   80.22    2.87
  -1   4  14   84.40    2.89
   0  -4  14    7.20    1.16
   0   4  14    8.60    1.32
   0   4 -14    7.04    1.16
   0  -4 -14    6.99    1.39
   0   4 -14    7.24    1.15
   0  -4 -14    7.62    1.04
  -1   4 -14    5.86    1.22
   1   4  14    8.10    1.33
  -1  -4 -14    8.55    1.50
   1  -4  14    7.56    1.15
  -1  -4 -14    8.71    1.34
   1   4  14    8.24    1.15
  -1   4 -14    7.61    1.51
   1  -4  14    9.15    1.29
   2   4  14   18.60    1.57
  -2  -4 -14   19.29    2.07
  -2   4 -14   19.28    1.88
   2  -4  14   19.85    1.79
   2   4  14   18.11    1.70
   3   4  14   97.94    3.50
  -3  -4 -14  104.80    3.88
  -3   4 -14   98.82    3.84
   3  -4  14   98.59    3.83
   3   4  14   97.71    3.70
  -4   4 -14    4.68    1.45
   4  -4  14    4.03    1.64
   4   4  14    7.13    1.52
   4   4  14    4.77    1.21
   5   4  14    2.07    1.47
  -5   4 -14    3.43    1.59
   5  -4  14    4.43    1.61
   6  -4  14    6.16    2.01
   6   4  14    9.18    1.89
   7   4  14    5.06    1.89
   7  -4  14    2.85    2.05
   7  -5 -14    3.38    1.67
   7   5 -14   -0.29    0.67
   7  -5 -14   -0.58    1.20
   6   5 -14   -1.05    0.71
   6   5 -14   -0.08    0.84
   6  -5 -14   -1.72    1.13
   6  -5 -14    0.21    1.40
   5  -5 -14   -0.03    1.36
   5   5 -14   -0.52    0.87
   5  -5 -14    0.07    1.05
   5   5 -14   -0.73    0.76
   4   5 -14    8.17    1.28
   4  -5 -14    9.87    1.44
   4   5 -14    7.21    1.10
   4  -5 -14   10.07    1.69
   4   5 -14    7.42    1.11
   3  -5 -14    3.40    1.24
   3   5 -14    5.54    0.96
   3  -5 -14    4.80    1.50
   3   5 -14    6.98    1.02
   2   5 -14   12.03    1.28
   2   5 -14   10.91    1.41
  -2   5  14   10.48    1.50
   2  -5 -14    9.17    1.31
   2  -5 -14   12.29    1.70
   1   5 -14    3.98    1.05
   1  -5 -14    3.38    1.47
   1   5 -14    5.01    1.11
  -1   5  14    4.15    1.20
   0   5 -14    0.72    1.06
   0  -5  14    0.70    1.03
   0  -5 -14   -0.83    1.15
   0   5  14    0.14    0.93
   0   5 -14    0.04    0.96
  -1   5 -14    0.59    0.97
   1  -5  14   -0.51    1.16
  -1   5 -14    1.22    1.26
  -1  -5 -14   -0.03    1.12
   1   5  14   -0.27    1.08
   2  -5  14  135.90    4.68
   2   5  14  132.25    4.55
  -2  -5 -14  121.84    4.54
  -2   5 -14  142.28    4.77
   3   5  14   30.51    2.14
  -3  -5 -14   36.98    2.48
   3  -5  14   31.63    2.30
  -3   5 -14   33.39    2.60
  -4   5 -14    0.26    1.35
   4   5  14   -0.65    1.13
   4  -5  14   -0.49    1.52
   5  -5  14    6.55    1.81
   5   5  14    3.91    1.64
   6  -5  14   10.79    2.40
   6   5  14    6.79    1.94
   7  -5  14   -1.79    1.65
   7   5  14   -0.58    1.62
   7  -6 -14    0.01    1.61
   6   6 -14    4.10    1.06
   6  -6 -14    6.54    1.94
   6   6 -14    5.93    1.22
   5  -6 -14   11.96    1.98
   5   6 -14   13.96    1.58
   5   6 -14   10.81    1.37
   4   6 -14    0.24    1.08
   4   6 -14   -0.92    0.89
   4   6 -14    0.38    0.93
   4  -6 -14   -0.26    1.48
   3   6 -14    1.21    1.15
   3  -6 -14   -1.10    1.43
   3   6 -14   -0.83    0.92
   3   6 -14   -1.00    0.90
   2   6 -14    9.10    1.39
  -2   6  14    9.11    1.49
   2   6 -14    9.23    1.25
   2  -6 -14   11.25    1.86
   1  -6 -14   -1.08    1.16
  -1   6  14    1.56    1.20
   1   6 -14    2.04    0.98
   0   6  14   -0.45    1.16
   0  -6 -14    3.58    1.56
   0   6 -14   -0.03    1.11
   1   6  14   -0.88    1.16
   1  -6  14    0.75    1.29
  -1   6 -14   -0.20    1.05
  -1  -6 -14   -1.72    1.40
  -2   6 -14   50.12    2.91
  -2  -6 -14   43.15    2.62
   2  -6  14   44.74    2.73
   2   6  14   36.48    2.38
  -3   6 -14    1.34    1.53
   3  -6  14    1.23    1.61
   3   6  14    2.73    1.29
  -4   6 -14    0.17    1.52
   4   6  14   -0.90    1.34
   4  -6  14   -2.75    1.35
   5   6  14   -1.73    1.44
   5  -6  14    1.24    1.93
   6  -6  14    9.72    2.40
   6   6  14   10.90    2.14
   6  -7 -14    0.12    1.73
   6   7 -14   -0.61    1.23
   5   7 -14    1.35    1.20
   5  -7 -14   -2.15    1.66
   5   7 -14    0.20    1.27
   4   7 -14   -0.65    1.08
   4   7 -14    0.51    1.28
   4  -7 -14   -1.81    1.55
   3   7 -14    1.54    1.37
   3  -7 -14    2.60    1.58
   3   7 -14    0.61    1.06
   2   7 -14    0.39    1.12
  -2   7  14    1.06    1.27
   2  -7 -14    0.56    1.61
  -1   7  14   -2.04    1.19
   1  -7 -14   -0.37    1.56
   1   7 -14    0.86    1.14
   0   7  14    0.31    1.22
   0   7 -14    2.25    1.29
   0  -7 -14   -1.09    1.49
   1   7  14   18.30    2.11
  -1  -7 -14   18.93    2.13
  -2   7 -14   30.05    2.50
   2   7  14   33.30    2.43
   3  -7  14    1.70    1.67
  -3   7 -14    0.47    1.83
   3   7  14    2.57    1.49
  -4   7 -14    2.88    1.78
   4  -7  14    2.49    1.91
   4   7  14   -0.45    1.45
   5   7  14   -0.74    1.53
   5  -7  14   -0.47    1.87
   5  -8 -14    6.73    2.20
   5   8 -14    7.86    1.79
   4   8 -14    3.87    1.60
   4   8 -14    3.56    1.43
   4  -8 -14    0.45    1.92
   3  -8 -14    1.81    1.68
   3   8 -14    1.95    1.32
   3   8 -14    5.19    1.75
   2  -8 -14    3.01    1.88
   2   8 -14    1.11    1.38
   1  -8 -14    0.56    1.74
  -1   8  14   -0.23    1.42
   0  -8 -14    2.84    1.82
   0   8  14    2.90    1.49
   1   8  14    9.94    1.92
   2   8  14    2.32    1.66
   3   8  14    3.87    1.74
  -3   8 -14    1.42    2.06
  -4   8 -14   -0.82    1.73
   4   8  14   -0.64    1.51
   4  -9 -14   -1.59    1.75
   4   9 -14   -0.56    1.68
   3   9 -14   -0.71    1.40
   3  -9 -14    0.05    1.94
   2  -9 -14    1.42    1.86
  -1   9  14    2.28    1.62
   1  -9 -14   -1.22    1.94
   0   9  14    1.81    1.79
   1   9  14   13.03    2.27
   2   9  14    0.81    1.80
   3   9  14   -1.35    1.67
  -3   9 -14    0.66    2.16
   0  10  14   -1.93    1.69
   8   0 -15    0.36    0.73
   8   0 -15   -0.34    0.77
   7   0 -15   -0.25    0.65
   7   0 -15    0.35    0.65
   7   0 -15    0.11    0.76
   6   0 -15    0.57    0.70
   6   0 -15    0.12    0.58
   6   0 -15   -0.60    0.58
   5   0 -15    0.82    0.66
   5   0 -15   -0.09    0.55
   4   0 -15    0.61    0.66
   4   0 -15   -0.24    0.54
   4   0 -15    0.59    0.60
   3   0 -15    0.59    0.55
   3   0 -15    0.78    0.74
   3   0 -15   -0.20    0.57
   2   0 -15   -0.26    0.59
   2   0 -15    0.07    0.57
   2   0 -15    0.64    0.78
  -2   0  15    0.16    0.47
  -1   0  15   -0.41    0.47
   1   0 -15   -0.47    0.66
   1   0 -15   -0.35    0.57
  -1   0  15   -0.25    0.58
   1   0 -15    0.87    0.77
   0   0 -15    0.31    0.67
   0   0  15    0.60    0.67
   0   0  15    0.68    0.60
   0   0 -15    0.13    0.83
  -1   0 -15   -0.35    0.73
   1   0  15   -0.18    0.74
  -1   0 -15    0.76    0.90
   1   0  15   -0.04    0.67
   2   0  15   -1.11    0.81
   2   0  15    0.19    0.99
  -2   0 -15    0.40    0.81
  -2   0 -15   -1.17    0.90
  -3   0 -15   -1.40    1.03
   3   0  15   -0.45    0.93
   3   0  15   -0.24    1.12
   4   0  15    1.78    1.38
  -4   0 -15    1.15    1.18
   4   0  15    0.90    1.12
   5   0  15   -0.90    1.32
   6   0  15    0.65    1.46
   7   0  15   -1.21    1.59
   8   0  15    0.38    1.90
   8  -1 -15    0.40    0.93
   8  -1 -15   -0.30    1.05
   8  -1 -15   -0.18    0.83
   8   1 -15    0.68    0.53
   7  -1 -15    4.33    1.03
   7  -1 -15    3.32    0.84
   7  -1 -15    1.27    0.82
   6  -1 -15   20.54    1.43
   6  -1 -15   19.15    1.26
   6  -1 -15   21.24    1.33
   5   1 -15   12.27    0.82
   5   1 -15   13.75    0.82
   5  -1 -15   13.47    1.25
   5   1 -15   14.26    0.75
   5  -1 -15   12.33    1.09
   5  -1 -15   12.63    1.09
   4  -1 -15    0.31    0.71
   4   1 -15   -0.63    0.49
   4   1 -15    0.51    0.45
   4   1 -15    0.14    0.58
   4  -1 -15    0.01    0.81
   4  -1 -15    0.85    0.66
   3  -1 -15    4.93    0.95
   3   1 -15    4.26    0.61
   3  -1 -15    4.67    0.82
   3   1 -15    3.47    0.73
  -3   1  15    4.83    0.62
   3  -1 -15    4.35    0.73
   3   1 -15    5.46    0.71
   2  -1 -15    0.00    0.58
   2  -1 -15    0.92    0.80
   2   1 -15    0.41    0.64
   2   1 -15    0.23    0.54
   2  -1 -15   -0.38    0.64
  -2  -1  15    0.91    0.43
   2   1 -15    1.61    0.79
   1  -1 -15    0.47    0.79
  -1  -1  15    0.93    0.58
   1   1 -15    1.45    0.64
   1  -1 -15    0.35    0.63
  -1   1  15    0.89    0.58
   1   1 -15    0.63    0.65
   1   1 -15    0.37    0.83
  -1   1  15    0.32    0.63
   0  -1  15  180.79    4.73
   0  -1 -15  180.72    5.18
   0   1 -15  178.01    4.80
   0   1  15  176.11    5.00
   0  -1 -15  183.52    4.86
   0   1  15  174.35    4.73
   0   1 -15  173.50    5.02
   0  -1  15  174.95    4.98
  -1  -1 -15  113.63    3.42
   1  -1  15  111.42    3.64
  -1  -1 -15  109.83    3.64
   1   1  15  108.07    3.55
  -1   1 -15  112.96    3.68
  -1   1 -15  110.55    3.41
   1  -1  15  115.15    3.44
   2   1  15    7.60    1.10
  -2  -1 -15    8.50    1.38
   2   1  15    8.20    1.20
  -2   1 -15    7.67    1.14
  -2  -1 -15    8.69    1.28
   2  -1  15    9.70    1.53
  -2   1 -15    8.01    1.28
   3  -1  15   70.41    2.98
   3   1  15   72.71    2.93
  -3  -1 -15   76.75    3.09
   3   1  15   66.89    2.74
  -3   1 -15   73.75    2.91
   3  -1  15   73.20    2.89
  -3   1 -15   74.45    3.09
  -4   1 -15   56.69    2.71
   4  -1  15   54.27    2.71
   4   1  15   54.37    2.64
  -4  -1 -15   54.82    2.68
   4   1  15   49.58    2.64
   4  -1  15   59.40    2.59
   5  -1  15   14.73    2.02
   5   1  15   15.85    1.96
  -5   1 -15   12.10    1.92
   6  -1  15    0.58    1.57
   6   1  15    4.13    1.62
   7   1  15    8.48    2.01
   7  -1  15   11.47    2.22
   8   1  15    3.75    1.94
   8  -1  15    1.91    1.99
   8  -2 -15    1.47    1.28
   8  -2 -15   -0.14    1.02
   7  -2 -15   12.70    1.45
   7  -2 -15   15.74    1.49
   7  -2 -15   13.60    1.57
   6  -2 -15    6.37    1.18
   6  -2 -15    3.30    0.92
   6  -2 -15    4.54    0.92
   5  -2 -15    3.91    1.04
   5  -2 -15    5.48    0.94
   5  -2 -15    4.34    0.87
   4   2 -15    5.46    0.68
   4   2 -15    5.79    0.83
   4  -2 -15    5.07    0.91
   4  -2 -15    6.63    1.15
   4   2 -15    6.09    0.69
   3   2 -15    1.10    0.61
   3   2 -15    1.33    0.74
   3  -2 -15    2.61    0.84
   3  -2 -15    0.79    0.98
   3  -2 -15    1.33    0.71
   3   2 -15    2.51    0.62
  -2  -2  15   68.79    1.94
   2   2 -15   70.51    2.37
   2  -2 -15   65.95    2.35
   2   2 -15   71.69    2.22
   2   2 -15   68.37    2.33
   2  -2 -15   66.96    2.60
  -2   2  15   66.63    2.35
   1   2 -15   27.04    1.63
  -1   2  15   27.75    1.43
   1  -2 -15   26.58    1.76
   1  -2 -15   25.93    1.44
   1   2 -15   26.61    1.61
  -1   2  15   24.81    1.51
   1   2 -15   27.73    1.39
   0   2 -15   59.64    2.40
   0   2  15   56.64    2.12
   0  -2 -15   60.32    2.30
   0  -2 -15   62.93    2.56
   0   2 -15   57.20    2.19
   0   2  15   58.68    2.34
   0  -2  15   59.89    2.15
   0  -2  15   57.68    2.26
  -1  -2 -15   28.00    1.65
   1   2  15   26.90    1.65
   1  -2  15   24.81    1.54
  -1  -2 -15   29.48    1.99
   1  -2  15   27.96    1.80
  -1   2 -15   27.16    1.92
  -1   2 -15   27.46    1.57
  -2   2 -15   10.83    1.38
   2   2  15   11.62    1.30
  -2   2 -15    9.97    1.52
   2   2  15   12.67    1.58
   2  -2  15   11.96    1.45
  -2  -2 -15   11.67    1.53
  -2  -2 -15   12.46    1.57
   2  -2  15   11.00    1.32
   3  -2  15   77.65    3.16
   3   2  15   79.54    2.94
   3  -2  15   76.26    3.09
  -3  -2 -15   79.24    3.27
   3   2  15   73.00    3.06
  -3   2 -15   77.31    3.20
   4  -2  15   12.06    1.65
   4   2  15   10.26    1.32
  -4  -2 -15   10.94    1.61
   4   2  15    8.39    1.58
  -4   2 -15   10.94    1.54
   5  -2  15    0.71    1.47
  -5   2 -15    2.70    1.41
   5   2  15    0.92    1.38
   6  -2  15    1.52    1.66
   6   2  15    2.08    1.39
   7   2  15    4.51    1.77
   7  -2  15    8.78    2.14
   8  -3 -15   -2.99    1.16
   8  -3 -15    1.12    1.15
   7  -3 -15    0.71    1.23
   7  -3 -15    0.06    1.03
   6  -3 -15    1.88    0.97
   6  -3 -15    1.07    0.96
   6  -3 -15   -1.45    1.04
   5  -3 -15    6.21    1.04
   5  -3 -15    5.51    1.11
   5  -3 -15    6.04    1.30
   4   3 -15   10.76    0.86
   4   3 -15    9.68    1.03
   4   3 -15   10.72    0.92
   4  -3 -15    8.50    1.40
   4   3 -15   10.74    0.97
   4  -3 -15    9.28    1.30
   4  -3 -15   10.44    1.23
   3   3 -15    0.49    0.67
   3  -3 -15    1.58    1.12
   3   3 -15   -0.46    0.81
   3   3 -15    1.26    0.77
   3   3 -15    0.36    0.67
  -3   3  15    0.51    0.81
   3  -3 -15   -0.29    0.75
   2   3 -15    8.92    1.11
   2   3 -15   10.94    1.26
  -2   3  15    9.13    1.25
   2   3 -15    9.68    1.28
  -2  -3  15   10.68    0.80
   2   3 -15    8.71    1.07
   2  -3 -15    8.28    1.04
   2  -3 -15    9.17    1.51
  -1   3  15   27.07    1.56
   1   3 -15   23.20    1.63
   1  -3 -15   28.15    1.95
  -1   3  15   24.96    1.61
   1  -3 -15   25.30    1.52
   1   3 -15   26.15    1.56
   1   3 -15   25.70    1.65
   0   3  15    2.66    0.79
   0  -3  15    0.90    0.91
   0  -3 -15    3.50    0.85
   0   3 -15    2.36    1.13
   0   3  15    2.83    0.93
   0   3 -15    2.87    0.93
   0  -3  15    3.54    0.85
   0  -3 -15    3.57    1.09
  -1  -3 -15   14.00    1.37
   1   3  15   15.37    1.59
  -1  -3 -15   14.89    1.81
  -1   3 -15   15.17    1.53
   1   3  15    9.53    1.40
   1  -3  15   12.79    1.42
  -1   3 -15   14.36    1.54
   1  -3  15   10.30    1.40
  -2  -3 -15   15.35    1.71
   2   3  15   15.09    1.45
  -2  -3 -15   18.37    1.75
  -2   3 -15   18.80    1.77
   2  -3  15   17.20    1.66
  -2   3 -15   16.29    1.75
   2   3  15   16.25    1.74
   2  -3  15   17.20    1.68
  -3   3 -15   33.37    2.45
  -3  -3 -15   32.78    2.34
   3   3  15   34.83    2.12
   3  -3  15   34.48    2.24
   3   3  15   35.14    2.12
   4   3  15   -1.09    0.87
  -4  -3 -15    0.06    1.20
  -4   3 -15   -2.59    1.26
   4  -3  15   -0.89    1.39
   4   3  15   -1.86    1.11
  -5   3 -15    4.70    1.57
   5   3  15    5.97    1.60
   5  -3  15    8.43    1.85
   6  -3  15    3.14    1.82
   6   3  15    0.76    1.53
   7  -3  15    6.01    1.94
   7   3  15    3.34    1.81
   8  -4 -15    1.05    1.42
   7  -4 -15    8.73    1.52
   7  -4 -15   11.63    1.85
   6  -4 -15   12.96    1.65
   6  -4 -15   16.04    1.73
   5   4 -15    1.63    0.66
   5  -4 -15   -0.52    0.97
   5   4 -15    1.07    0.59
   5  -4 -15    2.22    1.23
   4   4 -15    6.47    0.99
   4  -4 -15    7.90    1.45
   4  -4 -15    6.48    1.20
   4   4 -15    5.48    0.84
   4  -4 -15    6.25    1.10
   3  -4 -15    0.55    1.07
   3   4 -15    2.12    0.85
   3   4 -15    0.83    0.76
   3  -4 -15    1.29    0.91
   3  -4 -15    1.00    1.21
  -3   4  15    1.98    0.95
   2   4 -15    3.85    0.92
   2  -4 -15    3.22    1.32
   2   4 -15    2.71    0.93
  -2   4  15    1.94    0.96
   2  -4 -15    2.36    0.88
   1   4 -15   18.52    1.53
   1  -4 -15   16.36    1.45
   1   4 -15   14.82    1.43
  -1   4  15   19.16    1.46
  -1  -4  15   15.67    1.33
   1  -4 -15   16.63    1.72
  -1   4  15   17.58    1.55
   0   4 -15    1.80    1.05
   0  -4 -15    1.46    0.88
   0   4 -15    2.41    1.01
   0   4  15    0.98    1.07
   0  -4  15    1.96    0.99
   0   4 -15    0.53    1.23
   0  -4 -15    0.73    1.23
  -1   4 -15   49.03    2.34
   1   4  15   42.67    2.24
  -1  -4 -15   49.73    2.27
  -1  -4 -15   48.88    2.49
   1   4  15   43.67    2.21
  -1   4 -15   50.73    2.57
   1  -4  15   45.69    2.27
  -2  -4 -15   11.47    1.69
  -2   4 -15   10.62    1.72
   2  -4  15   11.94    1.69
   2   4  15    9.90    1.54
   2   4  15    8.47    1.18
   3  -4  15   16.87    2.07
   3   4  15   16.57    1.69
  -3  -4 -15   12.72    1.99
  -3   4 -15   15.67    2.14
   3   4  15   18.12    1.78
   4  -4  15    2.25    1.42
  -4   4 -15   -1.48    1.27
   4   4  15   -0.47    1.12
   5   4  15   18.02    1.88
   5  -4  15   14.50    2.01
  -5   4 -15   17.20    2.05
   6   4  15    3.36    1.80
   6  -4  15    5.63    2.02
   7  -4  15   -0.08    1.86
   7   4  15   -0.58    1.66
   7  -5 -15    3.06    1.63
   7  -5 -15    0.29    1.27
   6  -5 -15    1.03    1.28
   6  -5 -15    1.79    1.54
   6   5 -15    0.95    0.75
   5   5 -15    0.90    0.78
   5  -5 -15    0.78    1.31
   5  -5 -15    1.61    1.17
   5   5 -15    0.90    0.72
   4  -5 -15    0.50    1.11
   4  -5 -15   -0.56    1.25
   4   5 -15    0.42    0.82
   4   5 -15   -0.29    0.77
   3  -5 -15    6.98    1.24
   3  -5 -15    9.03    1.65
   3   5 -15   10.32    1.30
   3   5 -15    9.20    1.27
   2  -5 -15    2.08    1.19
   2   5 -15    0.97    1.00
   2  -5 -15    2.62    1.39
  -2   5  15    2.17    1.06
   2   5 -15    2.94    0.96
  -1   5  15    0.63    1.10
   1  -5 -15    1.14    1.38
   1   5 -15    1.89    1.01
   1   5 -15    3.68    1.08
   0   5  15    1.52    1.11
   0   5 -15    1.84    1.09
   0  -5 -15   -1.17    1.27
   0  -5  15   -0.20    1.09
   0   5 -15    0.03    1.00
   1   5  15   17.73    1.83
   1  -5  15   18.63    1.86
  -1   5 -15   20.54    1.87
  -1   5 -15   15.77    1.64
  -1  -5 -15   17.20    2.09
  -2  -5 -15   88.23    3.71
  -2   5 -15   87.94    3.63
   2  -5  15   90.69    3.66
   2   5  15   84.62    3.47
  -3   5 -15    8.42    1.82
  -3  -5 -15    6.39    1.59
   3   5  15    8.01    1.59
   3  -5  15    5.49    1.50
   4   5  15    1.86    1.29
  -4   5 -15    1.99    1.47
   4  -5  15    3.64    1.72
   5  -5  15    0.26    1.75
   5   5  15   -0.09    1.50
   6  -5  15   10.58    2.17
   6   5  15    6.88    1.99
   7  -6 -15   -0.47    1.50
   6  -6 -15   12.41    2.10
   6   6 -15   10.00    1.37
   5   6 -15    7.54    1.35
   5  -6 -15    7.62    1.86
   5   6 -15    6.37    1.12
   4   6 -15   -0.66    0.95
   4  -6 -15   -0.17    1.47
   4   6 -15    0.92    0.94
   3   6 -15    3.69    1.09
   3  -6 -15    2.58    1.54
   3   6 -15    2.24    1.03
  -2   6  15   -0.23    1.00
   2  -6 -15    0.71    1.49
   2   6 -15    0.78    1.09
   2   6 -15    0.93    0.98
   1  -6 -15    0.15    1.46
  -1   6  15   -0.99    0.99
   1   6 -15    0.32    1.01
   0   6  15   10.37    1.55
   0   6 -15   10.28    1.48
   0  -6 -15   12.63    1.88
   1   6  15    3.52    1.42
  -1  -6 -15    2.38    1.60
  -1   6 -15    2.15    1.28
   2   6  15   50.86    2.75
   2  -6  15   57.03    3.05
  -2   6 -15   61.97    3.24
  -2  -6 -15   55.40    3.12
   3   6  15    6.13    1.63
   3  -6  15    7.38    1.70
  -3   6 -15    8.41    2.01
   4  -6  15   -0.96    1.45
  -4   6 -15    0.40    1.52
   4   6  15    0.08    1.38
   5   6  15    0.98    1.61
   5  -6  15    0.47    1.90
   6  -6  15    2.43    2.06
   6   6  15    1.34    1.71
   6  -7 -15   -1.57    1.67
   5   7 -15    0.03    1.37
   5   7 -15    0.62    1.13
   5  -7 -15    1.61    1.81
   4  -7 -15   -1.48    1.65
   4   7 -15   -0.54    1.39
   4   7 -15   -0.12    1.16
   3  -7 -15   -0.23    1.60
   3   7 -15    1.75    1.19
   2  -7 -15   11.62    2.03
   2   7 -15    9.42    1.50
  -1   7  15    0.39    1.13
   1   7 -15    3.33    1.26
   1  -7 -15    0.40    1.63
   0  -7 -15    2.04    1.48
   0   7  15   -1.20    1.32
   0   7 -15    1.38    1.27
   1   7  15   50.88    2.88
  -1  -7 -15   43.62    3.01
  -2   7 -15   16.99    2.19
   2   7  15   11.22    1.77
  -3   7 -15    0.26    1.68
   3   7  15   -0.74    1.25
  -4   7 -15   -0.51    1.89
   4  -7  15    0.46    1.91
   4   7  15    0.32    1.54
   5   7  15    3.18    1.83
   5  -7  15    3.53    2.18
   5  -8 -15    1.49    1.76
   5   8 -15    2.12    1.64
   4   8 -15   -1.50    1.25
   4  -8 -15    1.46    1.72
   3   8 -15    4.51    1.49
   3  -8 -15    2.16    1.96
   2  -8 -15    0.39    1.65
   2   8 -15   -0.07    1.24
   1  -8 -15    2.07    1.69
  -1   8  15    2.37    1.63
   0   8  15   -2.44    1.43
   0  -8 -15   -0.54    1.69
   1   8  15   11.46    2.05
  -2   8 -15    0.51    2.01
   2   8  15    1.15    1.47
  -3   8 -15   -1.07    1.71
   3   8  15    0.97    1.65
  -4   8 -15    0.00    1.84
   4   8  15    0.33    1.61
   4  -9 -15    1.07    2.10
   3  -9 -15    6.65    2.04
   3   9 -15    1.85    1.46
   2  -9 -15   -0.16    1.96
   1  -9 -15    3.14    2.03
   0   9  15    5.29    1.80
   1   9  15    6.28    1.89
  -2   9 -15    1.17    2.22
   2   9  15   -0.30    1.72
  -3   9 -15   -3.20    2.06
   3   9  15   -0.86    1.74
   8   0 -16   30.66    1.56
   8   0 -16   30.29    1.47
   7   0 -16    6.46    1.04
   7   0 -16    3.83    0.73
   7   0 -16    3.14    0.76
   6   0 -16    4.69    0.68
   6   0 -16    4.15    0.81
   6   0 -16    2.44    0.65
   5   0 -16    7.84    0.98
   5   0 -16    7.71    0.89
   4   0 -16   -1.16    0.67
   4   0 -16   -0.26    0.55
   4   0 -16    0.39    0.61
   3   0 -16  172.56    4.77
   3   0 -16  174.56    4.79
   3   0 -16  174.17    4.52
   2   0 -16    6.80    1.01
   2   0 -16    6.22    0.91
  -2   0  16    6.45    0.83
   2   0 -16    6.80    0.97
   1   0 -16    2.87    0.96
   1   0 -16    2.85    0.79
  -1   0  16    2.12    0.71
   1   0 -16    2.47    0.71
   0   0  16    1.87    0.78
   0   0  16    0.72    0.68
   0   0 -16    1.22    0.67
   0   0 -16    1.91    0.87
   1   0  16    7.47    1.17
   1   0  16    9.85    1.17
  -1   0 -16   10.04    1.21
  -1   0 -16    9.92    1.33
  -2   0 -16   28.01    2.01
   2   0  16   26.09    1.76
  -2   0 -16   26.15    1.72
   2   0  16   30.45    1.68
   3   0  16   -2.14    1.13
  -3   0 -16   -0.03    1.20
   3   0  16   -0.64    0.87
   4   0  16  212.02    6.47
  -4   0 -16  201.83    6.29
   4   0  16  205.96    6.07
   5   0  16   -2.02    1.26
   6   0  16   -1.90    1.46
   7   0  16   15.21    2.33
   8  -1 -16    1.13    1.10
   8  -1 -16    0.34    0.82
   8  -1 -16   -0.08    0.89
   7  -1 -16    0.82    0.82
   7  -1 -16    0.42    0.94
   7  -1 -16    0.84    0.82
   6  -1 -16    0.32    0.72
   6  -1 -16    0.55    0.76
   6  -1 -16   -0.24    0.81
   6   1 -16    0.60    0.42
   5  -1 -16    0.30    0.71
   5  -1 -16   -0.69    0.68
   5   1 -16    0.09    0.43
   5   1 -16   -0.01    0.52
   5  -1 -16    0.29    0.81
   4   1 -16    0.46    0.51
   4  -1 -16    1.73    0.71
   4   1 -16    0.24    0.64
   4  -1 -16   -0.01    0.84
   4   1 -16    1.58    0.61
   3  -1 -16    7.36    0.93
  -3   1  16    6.57    0.83
   3   1 -16    8.64    1.04
   3   1 -16   10.18    1.00
   3  -1 -16    7.79    1.23
   3   1 -16    7.52    0.86
   3  -1 -16    7.67    1.01
   2  -1 -16   23.22    1.47
   2  -1 -16   24.39    1.39
   2   1 -16   25.19    1.40
  -2  -1  16   25.81    1.09
   2  -1 -16   24.32    1.57
   2   1 -16   25.57    1.25
   2   1 -16   25.57    1.43
   1  -1 -16  108.36    3.45
  -1  -1  16  107.11    3.16
  -1   1  16  102.10    3.24
  -1   1  16  106.08    3.07
   1   1 -16  104.20    3.30
   1   1 -16  107.84    3.32
   1  -1 -16  108.13    3.20
   1   1 -16  102.37    3.09
   0  -1 -16    7.34    1.09
   0  -1 -16    9.96    1.29
   0   1 -16    7.00    1.15
   0  -1  16    5.93    0.94
   0   1 -16    7.38    1.02
   0   1  16    6.10    0.86
   0  -1  16    5.90    0.82
   0   1  16    6.73    0.99
   1  -1  16    1.77    0.84
  -1  -1 -16    2.06    0.79
  -1   1 -16   -0.33    0.83
  -1  -1 -16    1.13    1.09
   1  -1  16    2.57    0.99
  -1   1 -16    0.11    1.03
   1   1  16    1.25    0.92
   2   1  16    0.99    0.81
   2  -1  16    0.29    1.06
  -2  -1 -16   -0.56    0.78
  -2  -1 -16    1.39    1.09
   2   1  16    0.97    0.95
  -2   1 -16    0.21    1.15
  -2   1 -16   -0.80    0.90
  -3   1 -16   32.41    2.32
   3   1  16   33.78    2.21
   3   1  16   35.76    2.10
   3  -1  16   37.31    2.20
  -3  -1 -16   33.89    2.11
   3  -1  16   31.73    2.11
   4  -1  16   20.19    2.06
  -4  -1 -16   17.83    2.04
   4   1  16   19.09    1.71
  -4   1 -16   18.67    1.87
   4   1  16   17.43    1.82
   5  -1  16    5.77    1.69
   5   1  16    5.30    1.58
  -5   1 -16    3.87    1.49
   6  -1  16    1.65    1.65
   6   1  16   -0.87    1.48
   7  -1  16    5.47    2.03
   7   1  16    6.68    1.94
   8  -2 -16   11.56    1.47
   8  -2 -16   11.33    1.68
   7  -2 -16   14.43    1.51
   7  -2 -16   14.04    1.43
   7  -2 -16   16.29    1.61
   6  -2 -16    1.37    0.88
   6  -2 -16   -0.18    0.83
   6  -2 -16    0.62    1.00
   5  -2 -16    3.09    0.94
   5  -2 -16    2.69    0.85
   5  -2 -16    3.13    1.10
   4   2 -16    9.12    0.92
   4   2 -16    8.81    0.77
   4   2 -16    9.00    0.90
   4  -2 -16    9.84    1.08
   4  -2 -16    8.31    1.23
   3  -2 -16    1.18    0.87
   3  -2 -16    0.39    0.75
   3   2 -16    1.53    0.78
   3   2 -16    0.97    0.62
   3  -2 -16    0.15    0.98
   3   2 -16    1.68    0.72
  -2   2  16   34.82    1.64
  -2  -2  16   35.98    1.27
   2  -2 -16   33.60    1.67
   2   2 -16   36.06    1.70
   2  -2 -16   34.50    1.90
   2   2 -16   34.83    1.53
   2   2 -16   36.42    1.75
  -1   2  16    0.50    0.68
   1   2 -16   -0.33    0.69
   1   2 -16    0.58    0.83
   1   2 -16   -0.14    0.94
   1  -2 -16    0.63    0.67
  -1   2  16    0.24    0.74
   1  -2 -16    1.45    1.03
   0  -2 -16    2.29    1.15
   0   2 -16    3.19    1.10
   0  -2 -16    2.53    0.80
   0   2 -16    2.04    0.78
   0   2  16    3.87    0.99
   0  -2  16    3.92    0.83
   0   2  16    4.57    0.81
   0  -2  16    5.11    0.99
  -1  -2 -16    1.49    0.82
   1  -2  16    2.85    0.81
   1   2  16    4.03    1.09
  -1   2 -16    2.70    1.19
   1  -2  16    3.83    1.13
  -1  -2 -16    2.68    1.06
  -1   2 -16    3.59    0.98
   2   2  16    0.16    1.03
  -2  -2 -16   -0.83    1.11
   2   2  16    1.29    0.82
  -2   2 -16    0.90    1.09
  -2  -2 -16    0.99    0.86
   2  -2  16   -1.22    0.94
  -2   2 -16   -0.14    0.84
  -3   2 -16  168.08    5.36
  -3  -2 -16  165.88    5.33
   3   2  16  173.57    5.11
   3  -2  16  167.79    5.40
   3   2  16  168.40    5.39
  -4  -2 -16    1.07    1.13
   4   2  16    2.74    1.03
   4  -2  16    1.84    1.27
  -4   2 -16    2.49    1.37
   4   2  16    1.38    1.33
  -5   2 -16    9.56    1.72
   5  -2  16   11.53    1.80
   5   2  16   10.84    1.67
   6  -2  16    3.12    1.76
   6   2  16    2.47    1.63
   7   2  16   -2.71    1.57
   7  -2  16    0.12    1.85
   8  -3 -16    0.72    1.28
   7  -3 -16    2.93    1.10
   7  -3 -16    4.04    1.35
   6  -3 -16   -0.67    1.07
   6  -3 -16    0.62    0.95
   6  -3 -16   -1.18    0.88
   5  -3 -16    5.45    1.05
   5  -3 -16    8.06    1.37
   5  -3 -16    5.32    1.07
   5   3 -16    5.88    0.63
   4  -3 -16   -0.15    0.87
   4   3 -16    0.54    0.57
   4  -3 -16   -1.36    1.08
   4   3 -16    0.61    0.74
   4  -3 -16   -0.75    0.77
   3   3 -16    5.98    1.01
   3   3 -16    5.39    0.90
   3   3 -16    4.72    0.79
   3  -3 -16    4.29    0.94
   3  -3 -16    4.48    1.23
   2   3 -16    0.97    0.75
   2  -3 -16    0.54    0.75
   2   3 -16    0.74    0.87
   2   3 -16   -0.17    0.94
  -2   3  16    0.48    0.81
   2  -3 -16    1.34    1.12
   1   3 -16    6.14    0.96
  -1   3  16    5.55    1.06
   1  -3 -16    3.49    0.87
   1   3 -16    7.46    1.20
   1   3 -16    6.79    1.15
  -1   3  16    4.60    0.92
   1  -3 -16    4.59    1.18
   0   3 -16   52.49    2.46
   0   3 -16   54.60    2.20
   0  -3  16   58.38    2.32
   0   3  16   55.59    2.22
   0  -3 -16   57.39    2.32
   0  -3 -16   56.41    2.64
   0   3  16   52.73    2.32
  -1   3 -16    5.47    1.37
   1   3  16    4.58    1.17
   1  -3  16    4.10    1.19
  -1   3 -16    5.12    1.11
  -1  -3 -16    4.52    1.19
   1  -3  16    2.10    0.97
  -1  -3 -16    5.08    0.96
   2   3  16   19.58    1.74
  -2  -3 -16   20.36    1.84
   2   3  16   22.66    1.79
  -2   3 -16   17.38    1.83
  -2  -3 -16   24.10    1.85
   2  -3  16   20.75    1.77
   3   3  16    2.78    1.29
   3  -3  16    1.53    1.42
  -3   3 -16   -0.34    1.43
  -3  -3 -16    3.85    1.36
   3   3  16    2.33    1.09
   4  -3  16    4.43    1.59
  -4  -3 -16    4.45    1.41
   4   3  16    2.64    1.41
  -4   3 -16    9.18    1.58
  -5   3 -16    4.04    1.40
   5  -3  16    3.84    1.73
   5   3  16    5.35    1.59
   6   3  16    3.46    1.70
   6  -3  16    2.55    1.84
   7  -3  16    2.99    1.83
   7   3  16    0.46    1.68
   8  -4 -16   -0.62    1.35
   7  -4 -16    7.95    1.45
   7  -4 -16   10.65    1.73
   6  -4 -16   12.57    1.80
   6  -4 -16    8.99    1.42
   5   4 -16    0.25    0.65
   5  -4 -16    0.79    1.27
   5   4 -16    0.98    0.61
   5  -4 -16    0.11    0.99
   4   4 -16    0.02    0.72
   4  -4 -16    1.05    1.05
   4   4 -16    0.60    0.69
   4  -4 -16    1.14    1.28
   3   4 -16    0.79    0.77
   3  -4 -16   -0.71    0.84
   3  -4 -16   -1.52    1.00
   3   4 -16   -0.06    0.80
   2  -4 -16   -0.10    0.89
  -2   4  16   -0.73    0.84
   2   4 -16   -0.22    0.85
   2   4 -16    0.19    0.89
   2  -4 -16   -0.50    1.19
   1  -4 -16    0.36    0.91
   1  -4 -16    0.68    1.26
  -1   4  16    0.57    0.96
   1   4 -16    1.13    0.91
   1   4 -16    0.97    0.96
   1   4 -16   -0.64    1.16
   0   4 -16    0.93    1.24
   0   4  16    0.40    0.78
   0   4 -16    0.26    1.00
   0   4  16   -0.40    1.01
   0  -4 -16   -0.20    0.83
   0  -4  16    0.98    1.06
   0  -4 -16   -1.09    1.20
   1   4  16    0.98    1.00
  -1   4 -16    0.06    1.35
   1   4  16   -0.16    0.78
  -1  -4 -16    1.22    1.17
  -1   4 -16    1.61    1.02
   1  -4  16    0.27    1.14
  -2   4 -16   66.19    3.11
   2  -4  16   64.26    3.01
  -2  -4 -16   62.54    3.10
   2   4  16   60.24    2.89
   3  -4  16    0.15    1.43
   3   4  16    0.62    1.11
  -3  -4 -16    1.60    1.36
  -3   4 -16    0.50    1.36
   4  -4  16    5.54    1.70
  -4   4 -16    5.99    1.59
   4   4  16    3.18    1.46
   5   4  16    0.43    1.46
  -5   4 -16    2.11    1.62
   5  -4  16    4.05    1.76
   6  -4  16    1.96    1.97
   6   4  16    5.04    1.64
   7  -4  16   -0.65    1.65
   7   4  16   -1.03    1.68
   7  -5 -16    3.09    1.40
   7  -5 -16   -1.37    1.39
   6   5 -16    0.19    0.75
   6  -5 -16    1.38    1.18
   6  -5 -16   -0.18    1.35
   5   5 -16    0.31    0.73
   5  -5 -16   -0.49    1.36
   5  -5 -16    1.33    1.14
   5   5 -16   -0.35    0.76
   4   5 -16    2.89    0.87
   4   5 -16    2.14    0.92
   4  -5 -16   -0.18    1.32
   4  -5 -16    2.43    1.21
   3  -5 -16    8.26    1.44
   3  -5 -16    9.78    1.54
   3   5 -16    7.34    1.10
   3   5 -16    7.95    1.08
  -2   5  16    7.38    1.26
   2   5 -16    6.46    1.15
   2  -5 -16    6.54    1.61
   2   5 -16    4.62    1.05
   1  -5 -16   -0.04    1.22
   1   5 -16   -0.49    0.92
   1   5 -16    0.74    0.96
  -1   5  16   -1.33    1.00
   0  -5 -16   -1.97    1.09
   0   5 -16   -0.70    0.93
   0   5 -16   -1.76    1.16
   0   5  16    0.18    0.95
   1  -5  16    8.66    1.48
   1   5  16    5.84    1.39
  -1  -5 -16    6.46    1.45
  -1   5 -16    5.54    1.63
   2  -5  16   17.46    1.90
   2   5  16   21.25    2.00
  -2   5 -16   19.93    2.07
  -2  -5 -16   23.56    2.28
  -3   5 -16   -1.32    1.33
   3  -5  16   -1.13    1.42
  -3  -5 -16   -1.55    1.27
   3   5  16    0.56    1.30
   4   5  16    2.75    1.33
   4  -5  16    1.78    1.55
  -4   5 -16    2.97    1.56
   5  -5  16    4.10    1.95
   5   5  16    2.67    1.61
   6  -5  16   13.23    2.46
   6   5  16   16.36    2.32
   7  -6 -16   -1.03    1.69
   6  -6 -16    5.41    1.76
   6   6 -16    3.66    1.02
   5  -6 -16    4.55    1.72
   5   6 -16    3.79    0.97
   5   6 -16    4.77    1.11
   4  -6 -16    2.04    1.62
   4   6 -16    3.05    1.07
   4   6 -16    2.28    0.96
   3   6 -16   -0.10    1.02
   3   6 -16    0.27    0.96
   3  -6 -16   -0.89    1.40
   2   6 -16    2.51    1.10
   2  -6 -16    1.25    1.37
  -2   6  16    2.53    1.23
   2   6 -16    1.82    1.04
   1   6 -16    0.91    1.09
  -1   6  16   -0.06    1.19
   1  -6 -16    0.57    1.45
   0   6 -16   -0.15    1.14
   0  -6 -16    1.34    1.54
   0   6  16    3.35    1.34
   1   6  16    0.68    1.31
  -1   6 -16   -3.85    1.31
  -1  -6 -16    2.76    1.67
  -2   6 -16    7.07    1.93
  -2  -6 -16    6.19    1.67
   2   6  16    6.84    1.58
   2  -6  16    4.53    1.64
   3  -6  16   -1.54    1.52
   3   6  16   -0.18    1.36
  -3   6 -16   -1.17    1.49
   4  -6  16    0.64    1.73
   4   6  16   -1.55    1.40
  -4   6 -16    0.92    1.84
   5  -6  16    6.73    2.23
   5   6  16    8.65    1.93
   6  -6  16   -0.56    2.05
   6   6  16    0.65    1.74
   6  -7 -16    1.62    1.77
   5   7 -16    0.84    1.15
   5  -7 -16   -0.39    1.69
   4  -7 -16    0.97    1.78
   4   7 -16    0.03    1.12
   3   7 -16   -1.25    1.10
   3  -7 -16    1.40    1.68
   2  -7 -16   15.48    2.04
   2   7 -16   10.40    1.57
   1   7 -16    1.24    1.25
  -1   7  16    2.63    1.38
   1  -7 -16   -0.41    1.46
   0   7  16   -1.75    1.29
   0  -7 -16   -0.77    1.56
  -1  -7 -16   19.67    2.50
   1   7  16   24.30    2.28
   2   7  16    7.88    1.77
  -2   7 -16    9.32    2.14
  -3   7 -16   -0.33    1.88
   3   7  16    1.94    1.37
   4   7  16    0.54    1.39
  -4   7 -16   -0.49    1.91
   5  -7  16    5.35    2.28
   5   7  16    5.54    1.95
   5  -8 -16   -0.49    1.86
   4  -8 -16   -0.29    1.89
   4   8 -16    1.42    1.36
   3   8 -16   -0.61    1.34
   3  -8 -16   -3.53    1.54
   2   8 -16   -0.45    1.29
   2  -8 -16    1.34    1.93
   1  -8 -16    0.42    1.82
  -1   8  16    0.91    1.31
   0  -8 -16   -1.39    1.57
   0   8  16   -0.93    1.50
   1   8  16   16.61    2.30
   2   8  16    9.93    1.90
  -2   8 -16   14.30    2.30
   3   8  16    1.36    1.65
  -3   8 -16    3.54    2.19
   4   8  16    1.59    1.56
  -4   8 -16   -2.13    1.74
   3   9 -16    0.35    1.37
   3  -9 -16    1.75    2.05
   2  -9 -16    0.56    2.04
   1  -9 -16   -0.24    1.75
   0   9  16   10.51    2.14
   1   9  16    4.14    1.95
   2   9  16   -0.15    1.72
  -2   9 -16   -0.29    1.87
   8   0 -17   -0.11    0.74
   7   0 -17    0.71    0.74
   7   0 -17   -0.08    0.66
   7   0 -17    0.86    0.63
   6   0 -17   -0.63    0.57
   6   0 -17   -0.72    0.60
   6   0 -17    0.37    0.71
   5   0 -17   -0.79    0.69
   5   0 -17   -0.17    0.57
   4   0 -17   -0.28    0.59
   4   0 -17    0.17    0.77
   3   0 -17    0.11    0.59
   3   0 -17    1.23    0.84
   3   0 -17    0.15    0.64
   2   0 -17   -1.12    0.82
   2   0 -17    0.01    0.67
   2   0 -17    0.54    0.68
  -2   0  17   -0.12    0.54
   0   0  17   -0.63    0.65
   0   0 -17    0.31    0.87
   0   0  17   -0.52    0.64
   0   0 -17    1.15    0.70
   1   0  17    0.17    0.77
  -1   0 -17    0.80    0.80
   1   0  17    1.44    0.97
  -1   0 -17   -0.46    1.06
   2   0  17    0.18    0.94
  -2   0 -17    0.88    1.07
  -2   0 -17   -0.64    0.79
   3   0  17    0.31    1.22
  -3   0 -17   -0.98    1.22
   3   0  17    0.22    0.94
   4   0  17    1.19    1.38
  -4   0 -17    0.53    1.13
   5   0  17   -1.58    1.36
   6   0  17   -2.58    1.42
   7   0  17   -0.24    1.55
   8  -1 -17   -0.02    0.97
   8  -1 -17   -1.05    0.86
   7  -1 -17    4.16    1.01
   7  -1 -17    1.97    0.81
   7  -1 -17    2.35    0.86
   6   1 -17    4.73    0.65
   6  -1 -17    7.06    0.92
   6   1 -17    4.23    0.59
   6  -1 -17    4.60    0.86
   6  -1 -17    5.00    1.02
   5  -1 -17   -0.40    0.68
   5  -1 -17    0.24    0.82
   5   1 -17    0.29    0.48
   5   1 -17    0.80    0.57
   4   1 -17   12.38    1.09
   4  -1 -17   12.69    1.16
   4  -1 -17   10.34    1.21
   4   1 -17   12.13    1.03
   4   1 -17   11.68    0.90
   3  -1 -17   10.71    1.10
   3  -1 -17    7.91    1.20
   3   1 -17    9.22    1.08
   3   1 -17   10.37    0.98
   3   1 -17    9.17    1.03
   3  -1 -17    8.33    1.31
   2   1 -17    7.95    1.20
   2  -1 -17    5.50    0.83
   2  -1 -17    6.02    0.94
  -2  -1  17    5.57    0.80
   2  -1 -17    5.77    1.06
   2   1 -17    7.50    0.99
   2   1 -17    7.78    0.94
   1  -1 -17    3.75    0.77
  -1   1  17    4.35    0.74
   1   1 -17    4.54    1.08
   1   1 -17    3.40    0.78
  -1  -1  17    6.55    1.03
  -1   1  17    2.59    0.86
   1  -1 -17    3.38    1.06
   1   1 -17    6.50    0.96
   0  -1  17    2.56    0.78
   0   1  17    2.43    0.80
   0  -1 -17    1.91    0.77
   0   1 -17    4.10    0.99
   0   1 -17    2.99    0.86
   0  -1  17    2.87    0.88
   0   1  17    2.16    0.89
   0  -1 -17    3.33    1.04
   1  -1  17    5.01    0.97
  -1  -1 -17    3.44    1.10
   1   1  17    3.66    0.83
   1   1  17    1.57    0.98
  -1  -1 -17    4.52    0.91
  -1   1 -17    2.78    1.20
  -1   1 -17    3.69    0.98
   1  -1  17    2.71    0.95
   2   1  17    6.95    1.20
   2   1  17    6.73    1.04
  -2  -1 -17    7.38    1.09
  -2   1 -17    6.44    1.08
  -2   1 -17    7.15    1.27
   2  -1  17    9.03    1.29
  -2  -1 -17    8.57    1.44
  -3  -1 -17   -0.46    1.24
   3  -1  17   -0.52    1.29
  -3   1 -17    0.20    1.15
   3   1  17    2.32    1.26
   3   1  17    0.31    0.93
   4   1  17    3.24    1.44
   4  -1  17    4.15    1.36
  -4  -1 -17    1.39    1.35
  -4   1 -17    3.58    1.41
   5  -1  17   -0.46    1.41
  -5   1 -17   -1.81    1.25
   5   1  17   -0.24    1.22
   6  -1  17    6.85    1.86
   6   1  17    4.87    1.75
   7  -1  17    8.32    2.21
   7   1  17    6.51    1.99
   8  -2 -17    7.49    1.43
   7  -2 -17    9.87    1.46
   7  -2 -17    7.38    1.15
   7  -2 -17    7.62    1.18
   6  -2 -17    1.55    0.90
   6  -2 -17    1.75    1.03
   6  -2 -17    1.72    0.93
   5  -2 -17    6.51    0.99
   5  -2 -17    4.72    0.96
   5  -2 -17    8.74    1.21
   4  -2 -17    0.57    1.00
   4   2 -17    2.29    0.62
   4  -2 -17    2.42    0.84
   4   2 -17    2.19    0.69
   3  -2 -17    8.08    1.14
   3   2 -17    7.19    1.12
   3   2 -17    7.34    0.97
   3   2 -17    8.41    1.02
   3  -2 -17    6.09    1.23
  -2   2  17   21.16    1.33
   2   2 -17   24.87    1.36
  -2  -2  17   23.55    1.09
   2   2 -17   23.56    1.53
   2  -2 -17   23.72    1.72
   2   2 -17   23.96    1.50
   2  -2 -17   23.18    1.51
   1  -2 -17   29.01    1.93
   1   2 -17   28.66    1.73
  -1   2  17   29.38    1.58
   1  -2 -17   29.85    1.61
  -1   2  17   29.67    1.65
   1   2 -17   28.84    1.72
   1   2 -17   28.96    1.54
   0   2 -17  105.30    3.41
   0  -2  17  114.40    3.40
   0  -2 -17  106.85    3.83
   0   2  17  118.48    3.72
   0   2 -17  114.49    3.76
   0  -2 -17  112.10    3.51
   0   2  17  115.56    3.45
   0  -2  17  113.41    3.60
  -1   2 -17    1.13    0.92
   1  -2  17   -1.23    0.70
  -1  -2 -17    0.19    0.87
   1   2  17   -0.07    0.97
   1  -2  17   -0.17    0.96
  -1  -2 -17    1.42    1.04
  -1   2 -17    0.05    1.16
   2  -2  17   -0.76    0.83
  -2   2 -17   -1.35    0.87
  -2  -2 -17   -0.05    0.93
   2   2  17    0.34    0.95
   2   2  17    0.24    0.88
   2  -2  17    1.51    1.18
  -2  -2 -17   -0.45    1.02
  -2   2 -17    1.45    1.31
  -3   2 -17   72.71    3.20
   3  -2  17   70.35    3.07
   3   2  17   67.39    2.97
   3   2  17   70.77    2.83
  -3  -2 -17   69.59    3.03
  -4   2 -17    5.29    1.52
   4   2  17    8.52    1.49
  -4  -2 -17    6.17    1.50
   4  -2  17    8.00    1.55
   5  -2  17   -0.08    1.52
   5   2  17   -1.33    1.29
  -5   2 -17    1.18    1.41
   6   2  17    3.51    1.74
   6  -2  17    4.45    1.67
   7  -2  17    2.97    2.01
   7   2  17    1.33    1.61
   8  -3 -17    2.26    1.34
   7  -3 -17    0.62    1.02
   7  -3 -17    0.75    1.23
   6  -3 -17    0.90    0.94
   6  -3 -17    0.79    1.20
   5   3 -17    1.74    0.51
   5  -3 -17    2.66    1.12
   5   3 -17    2.94    0.58
   5  -3 -17    2.98    1.02
   5  -3 -17    2.78    1.02
   4   3 -17   28.16    1.42
   4  -3 -17   27.13    1.94
   4   3 -17   25.39    1.21
   4  -3 -17   26.96    1.66
   3  -3 -17    6.21    1.32
   3   3 -17    7.08    1.03
   3   3 -17    7.78    1.08
   3  -3 -17    5.35    1.03
   2  -3 -17   12.80    1.39
   2   3 -17   10.84    1.37
  -2   3  17   10.35    1.31
   2  -3 -17   11.24    1.47
   2   3 -17   11.21    1.17
   1   3 -17   28.29    1.88
   1   3 -17   29.49    1.83
  -1   3  17   30.42    1.77
  -1   3  17   28.86    1.69
   1  -3 -17   28.79    1.69
   1   3 -17   26.76    1.58
   1  -3 -17   30.31    1.95
   0   3  17    1.60    0.90
   0   3 -17    0.60    0.81
   0  -3 -17    1.34    0.85
   0  -3 -17    1.33    1.23
   0   3 -17    1.98    1.20
   0  -3  17    1.53    1.02
   0   3  17   -0.40    0.94
  -1   3 -17    1.34    1.18
  -1  -3 -17   -0.07    0.80
  -1   3 -17    1.77    1.01
   1  -3  17   -1.29    0.88
   1  -3  17   -1.71    1.01
   1   3  17   -0.20    1.01
  -1  -3 -17    0.28    1.06
  -2  -3 -17   23.02    1.95
   2  -3  17   23.17    2.00
   2   3  17   26.00    1.76
  -2   3 -17   23.74    2.20
   2   3  17   24.97    2.00
  -3   3 -17   25.02    2.08
   3  -3  17   21.86    1.96
   3   3  17   26.04    2.05
  -3  -3 -17   25.08    2.21
  -4   3 -17    0.02    1.41
  -4  -3 -17   -0.57    1.28
   4  -3  17   -0.74    1.42
   4   3  17   -0.92    1.27
   5  -3  17    8.70    1.75
   5   3  17   11.75    1.87
  -5   3 -17   10.58    1.88
   6   3  17   11.29    2.05
   6  -3  17   10.13    2.04
   7  -3  17   -3.18    1.74
   7   3  17    0.35    1.73
   7  -4 -17   11.16    1.77
   7  -4 -17    9.96    1.50
   6  -4 -17    1.62    1.35
   6  -4 -17   -0.15    1.00
   5   4 -17    3.42    0.68
   5  -4 -17    1.81    1.37
   5   4 -17    4.37    0.86
   5  -4 -17    1.63    1.05
   5   4 -17    3.71    0.75
   4   4 -17    1.15    0.97
   4   4 -17    1.14    0.71
   4   4 -17   -0.02    0.74
   4  -4 -17    0.75    1.06
   4  -4 -17    0.55    1.28
   3   4 -17    5.93    0.99
   3  -4 -17    6.49    1.46
   3   4 -17    6.09    0.94
   3   4 -17    5.99    1.21
   2  -4 -17   26.44    1.83
   2   4 -17   28.36    1.66
   2  -4 -17   25.99    2.12
   2   4 -17   27.19    1.84
   2   4 -17   29.17    1.65
  -2   4  17   26.20    1.73
   1   4 -17   17.94    1.82
  -1   4  17   19.05    1.62
   1  -4 -17   17.71    1.79
   1   4 -17   17.36    1.49
   0   4  17    1.82    1.10
   0   4 -17   -0.13    1.32
   0   4 -17    0.26    0.89
   0  -4 -17    2.88    1.40
   0  -4  17    0.63    1.07
   1   4  17   46.36    2.42
  -1  -4 -17   47.50    2.66
   1  -4  17   41.71    2.37
  -1   4 -17   42.80    2.37
   2  -4  17   76.18    3.29
   2   4  17   71.64    3.18
  -2   4 -17   71.93    3.35
  -2  -4 -17   72.62    3.23
   3   4  17    0.89    1.26
   3  -4  17    1.49    1.30
  -3   4 -17   -1.41    1.45
  -3  -4 -17   -1.21    1.29
  -4   4 -17    3.20    1.51
   4  -4  17    2.46    1.67
   4   4  17    4.17    1.37
  -5   4 -17    1.48    1.46
   5  -4  17    0.14    1.68
   5   4  17    2.71    1.57
   6   4  17    2.22    1.68
   6  -4  17    0.13    1.81
   7  -4  17   -0.90    1.89
   7   4  17    2.31    1.81
   7  -5 -17    0.41    1.33
   7  -5 -17    3.13    1.66
   6  -5 -17   -2.78    1.05
   6  -5 -17    1.07    1.43
   6   5 -17    0.54    0.78
   5  -5 -17   -0.78    1.32
   5   5 -17    0.92    0.77
   5  -5 -17    0.69    1.13
   5   5 -17    0.68    0.83
   4  -5 -17   -0.21    1.14
   4  -5 -17    1.24    1.42
   4   5 -17    1.26    0.93
   4   5 -17    0.91    0.84
   3   5 -17   27.30    1.70
   3  -5 -17   25.04    2.03
   3  -5 -17   27.10    2.19
   3   5 -17   27.04    1.68
  -2   5  17   -1.08    0.98
   2   5 -17    0.72    0.91
   2  -5 -17    1.63    1.43
   2   5 -17   -0.96    0.97
  -1   5  17    0.38    1.04
   1   5 -17    0.89    1.01
   1   5 -17    1.30    1.01
   1  -5 -17   -0.72    1.37
   0   5 -17    5.13    1.26
   0   5  17    3.99    1.18
   0  -5 -17    4.78    1.54
   0   5 -17    1.96    1.48
  -1   5 -17    1.15    1.52
   1  -5  17    0.79    1.27
   1   5  17    1.11    1.22
  -1  -5 -17    0.79    1.24
   2  -5  17    0.21    1.22
   2   5  17    2.25    1.17
  -2   5 -17   -0.77    1.36
  -2  -5 -17    0.88    1.21
   3   5  17    0.62    1.29
   3  -5  17    0.03    1.26
  -3   5 -17   -1.67    1.56
  -3  -5 -17    0.86    1.38
  -4   5 -17   -3.54    1.32
   4   5  17   -0.41    1.20
   4  -5  17   -0.09    1.41
   5   5  17    0.08    1.39
   5  -5  17    4.28    1.98
   6   5  17   -0.05    1.48
   6  -5  17    2.03    1.85
   6  -6 -17    0.59    1.60
   5  -6 -17   -3.14    1.41
   5   6 -17    0.05    0.87
   5   6 -17    0.54    0.99
   4   6 -17    0.12    0.94
   4  -6 -17   -0.83    1.53
   4   6 -17    0.75    0.90
   3  -6 -17   -0.33    1.48
   3   6 -17    2.33    1.06
   3   6 -17    2.42    1.12
   2  -6 -17    2.06    1.56
   2   6 -17   -0.51    1.08
   1  -6 -17    3.64    1.65
  -1   6  17    1.36    1.11
   1   6 -17    0.41    1.15
   0   6 -17    1.61    1.20
   0  -6 -17   -1.88    1.45
   0   6  17   -1.12    1.17
   1   6  17   80.70    3.55
  -1   6 -17   80.94    3.71
  -1  -6 -17   82.90    3.81
   2   6  17   16.00    1.84
  -2   6 -17   17.61    2.33
  -2  -6 -17   14.85    2.21
   3   6  17    1.72    1.50
   3  -6  17    2.71    1.52
  -3   6 -17    3.07    1.85
   4   6  17    0.75    1.55
  -4   6 -17   -1.73    1.75
   4  -6  17   -0.94    1.74
   5   6  17    2.72    1.57
   5  -6  17    1.96    1.75
   6  -7 -17    0.11    1.79
   5  -7 -17   -2.33    1.61
   5   7 -17    0.22    1.10
   4  -7 -17   -0.13    1.73
   4   7 -17    0.91    1.15
   3  -7 -17    0.73    1.74
   3   7 -17    1.59    1.24
   2  -7 -17   13.24    2.16
   2   7 -17   10.45    1.62
  -1   7  17    1.84    1.28
   1   7 -17    1.74    1.29
   1  -7 -17    2.29    1.75
   0   7  17    0.89    1.27
   0  -7 -17    0.09    1.67
  -1  -7 -17    7.19    1.84
  -1   7 -17   10.29    1.91
   1   7  17    7.07    1.70
   2   7  17    2.37    1.59
  -2   7 -17    8.59    2.17
  -3   7 -17   -0.77    1.89
   3   7  17    0.71    1.47
  -4   7 -17    0.22    1.97
   4   7  17    4.06    1.76
   5   7  17    6.95    2.06
   5  -8 -17    1.38    1.90
   4  -8 -17   -1.22    1.80
   4   8 -17   -2.82    1.23
   3  -8 -17   -2.04    1.84
   3   8 -17    0.50    1.38
   2   8 -17    0.83    1.34
   2  -8 -17   -0.01    1.94
   1  -8 -17    0.07    1.83
   0   8  17    2.81    1.56
   0  -8 -17    0.95    1.92
   1   8  17    5.02    1.87
  -1   8 -17    8.86    2.26
   2   8  17    8.40    2.03
  -2   8 -17   12.70    2.52
   3   8  17   -0.81    1.43
  -3   8 -17    0.86    2.11
  -4   8 -17    0.40    1.90
   4   8  17   -1.38    1.60
   3  -9 -17   -0.67    2.01
   3   9 -17   -0.04    1.56
   2  -9 -17   -0.79    1.98
   1  -9 -17    0.33    1.79
   0   9  17    2.14    1.87
   1   9  17    1.11    1.82
   2   9  17   -0.74    1.78
  -2   9 -17   -0.09    2.13
   8   0 -18    4.73    0.83
   7   0 -18    1.03    0.75
   7   0 -18   -0.01    0.66
   7   0 -18    0.88    0.63
   6   0 -18   14.29    1.04
   6   0 -18   11.94    0.99
   6   0 -18   14.08    1.09
   5   0 -18    1.83    0.65
   5   0 -18    2.34    0.78
   4   0 -18   51.82    1.84
   4   0 -18   49.86    2.01
   3   0 -18   38.03    1.80
   3   0 -18   38.38    1.63
   3   0 -18   39.90    1.79
   2   0 -18   31.98    1.77
   2   0 -18   35.28    1.76
   2   0 -18   36.02    1.58
  -2   0  18   34.71    1.45
   1   0 -18  568.94   13.40
   1   0 -18  538.23   14.13
  -1   0  18  550.43   13.98
   0   0  18    0.31    0.70
   0   0  18   -0.40    0.70
   0   0 -18   -0.05    1.03
   0   0 -18   -0.07    0.71
   1   0  18   42.36    2.14
   1   0  18   42.97    2.06
  -1   0 -18   42.51    2.29
  -1   0 -18   41.06    1.98
  -2   0 -18    1.66    1.25
  -2   0 -18    1.29    1.02
   2   0  18    1.45    1.14
  -3   0 -18    1.69    1.22
   3   0  18    2.31    1.33
  -4   0 -18    3.22    1.42
   4   0  18    4.48    1.50
   5   0  18    0.31    1.32
   6   0  18    2.56    1.72
   7   0  18   -3.65    1.64
   8  -1 -18    0.28    0.90
   8  -1 -18    1.11    1.02
   7  -1 -18    2.45    0.82
   7  -1 -18    1.86    0.88
   7  -1 -18    1.40    0.94
   6  -1 -18   12.62    1.21
   6   1 -18   12.84    0.83
   6  -1 -18   10.26    1.21
   6   1 -18   11.34    0.75
   6  -1 -18   12.40    1.14
   5  -1 -18   50.24    1.91
   5   1 -18   47.66    1.67
   5   1 -18   46.23    1.59
   5  -1 -18   45.15    2.01
   4   1 -18    1.09    0.73
   4   1 -18    0.69    0.59
   4  -1 -18    1.74    0.77
   4  -1 -18    1.66    0.87
   3  -1 -18    1.84    0.75
   3   1 -18    2.14    0.76
   3   1 -18    1.63    0.84
   3   1 -18    1.30    0.69
   3  -1 -18    1.80    1.00
   2  -1 -18   40.01    2.01
   2  -1 -18   43.07    2.06
   2   1 -18   42.03    1.92
  -2  -1  18   41.96    1.55
   2   1 -18   40.00    1.72
   2  -1 -18   40.45    1.82
   2   1 -18   40.85    1.92
   1  -1 -18   -0.30    1.00
   1   1 -18    1.47    0.78
  -1   1  18   -0.34    0.75
  -1  -1  18    0.71    0.71
   1   1 -18    0.67    0.98
   1  -1 -18    1.44    0.82
   1   1 -18    1.16    0.84
   0   1 -18    4.92    0.91
   0  -1 -18    4.21    1.24
   0  -1  18    3.36    0.83
   0  -1  18    5.22    0.97
   0   1 -18    4.73    1.19
   0  -1 -18    3.58    0.95
   0   1  18    3.63    0.99
   0   1  18    5.18    0.90
  -1  -1 -18    3.06    1.12
   1   1  18    2.66    0.82
  -1   1 -18    1.07    1.18
   1   1  18    0.95    0.90
  -1  -1 -18    2.34    0.96
  -1   1 -18    4.03    1.01
   1  -1  18    3.01    1.10
   1  -1  18    2.23    0.93
  -2  -1 -18   -0.56    0.83
   2   1  18   -0.19    0.87
   2  -1  18   -1.53    0.93
  -2   1 -18    1.61    1.01
   2   1  18    0.66    1.09
  -2  -1 -18   -0.86    1.18
  -2   1 -18    0.78    1.11
  -3   1 -18    5.82    1.39
   3  -1  18    3.96    1.32
  -3  -1 -18    4.70    1.44
   3   1  18    3.91    1.28
   4   1  18    6.34    1.45
  -4  -1 -18    7.63    1.54
  -4   1 -18    6.54    1.62
   4  -1  18    7.05    1.63
   5   1  18    1.31    1.48
   5  -1  18    0.61    1.46
   6   1  18   -0.32    1.54
   6  -1  18   -2.19    1.38
   7  -1  18    1.15    1.84
   7   1  18   -0.84    1.73
   8  -2 -18    6.51    1.35
   7  -2 -18    1.61    0.95
   7  -2 -18   -0.26    0.94
   7  -2 -18    1.18    1.06
   6  -2 -18    2.45    0.94
   6  -2 -18    2.22    0.93
   6  -2 -18    1.01    1.02
   5  -2 -18    3.56    0.95
   5  -2 -18    5.62    0.97
   5   2 -18    4.95    0.70
   5   2 -18    5.95    0.79
   5  -2 -18    5.37    1.19
   4  -2 -18    4.62    1.14
   4   2 -18    5.24    0.72
   4   2 -18    5.50    0.82
   4  -2 -18    4.36    0.90
   3   2 -18   50.28    1.89
   3   2 -18   51.38    2.06
   3  -2 -18   52.32    2.41
   3  -2 -18   53.67    2.12
   2  -2 -18   39.08    2.14
   2  -2 -18   39.16    1.93
  -2   2  18   39.16    1.82
   2   2 -18   45.38    2.03
   2   2 -18   39.12    1.76
   2   2 -18   42.32    1.95
  -1   2  18   23.97    1.54
   1   2 -18   25.82    1.52
   1   2 -18   25.19    1.72
   1   2 -18   26.58    1.73
  -1  -2  18   24.07    1.42
   1  -2 -18   27.03    1.74
   1  -2 -18   24.44    1.92
  -1   2  18   24.80    1.60
   0  -2 -18  197.25    5.60
   0   2  18  202.00    5.86
   0   2  18  210.35    5.57
   0  -2 -18  203.14    5.98
   0   2 -18  203.25    5.58
   0  -2  18  203.12    5.76
   0   2 -18  196.50    5.88
   1  -2  18   -0.93    0.99
  -1   2 -18    0.47    0.93
  -1  -2 -18    1.36    1.14
   1   2  18   -0.56    0.99
   1  -2  18    0.40    0.89
  -1   2 -18   -0.72    1.15
  -1  -2 -18   -0.32    0.81
   2   2  18    6.73    1.28
  -2  -2 -18    3.92    1.25
  -2   2 -18    6.52    1.39
   2   2  18    6.34    1.08
   2  -2  18    5.20    1.38
  -3  -2 -18    7.04    1.52
   3  -2  18    8.86    1.48
  -3   2 -18    7.46    1.61
   3   2  18    8.86    1.41
  -4  -2 -18    0.55    1.32
   4  -2  18    0.33    1.40
  -4   2 -18    6.03    1.46
   4   2  18    4.08    1.31
   5   2  18    5.22    1.65
  -5   2 -18    3.75    1.59
   5  -2  18    2.48    1.51
   6  -2  18    5.51    1.82
   6   2  18    5.97    1.72
   7   2  18   -1.00    1.67
   7  -2  18    0.29    1.90
   8  -3 -18    0.75    1.22
   7  -3 -18    0.96    1.07
   7  -3 -18    0.21    1.22
   6  -3 -18    4.88    1.09
   6  -3 -18    4.92    1.39
   5  -3 -18    7.88    1.21
   5  -3 -18    7.56    1.18
   5  -3 -18    9.06    1.44
   5   3 -18    8.71    0.84
   5   3 -18    7.99    0.74
   4  -3 -18   36.89    2.11
   4   3 -18   36.18    1.64
   4  -3 -18   37.63    1.93
   4   3 -18   35.96    1.49
   3   3 -18    5.97    1.11
   3  -3 -18    4.88    1.05
   3  -3 -18    3.63    1.27
   3   3 -18    4.74    0.88
   2  -3 -18    0.10    0.88
   2   3 -18    1.55    0.84
  -2   3  18    0.86    0.92
   2   3 -18   -0.24    1.02
   2  -3 -18    0.16    1.20
   1   3 -18    0.94    0.86
   1   3 -18    0.44    1.17
   1  -3 -18   -1.01    0.88
  -1   3  18   -0.80    0.82
   1  -3 -18   -0.09    1.08
  -1   3  18    1.43    0.93
   0   3  18   27.18    1.79
   0   3 -18   34.31    2.07
   0   3  18   29.44    1.72
   0  -3  18   29.89    1.81
   0  -3 -18   28.74    2.18
   0   3 -18   29.00    1.82
   0  -3 -18   28.51    1.94
  -1   3 -18   24.79    2.13
   1   3  18   27.61    1.96
  -1   3 -18   26.31    1.75
   1  -3  18   25.79    1.95
  -1  -3 -18   24.44    1.95
  -2   3 -18   10.89    1.74
   2  -3  18   15.50    1.85
   2   3  18   13.91    1.74
  -2  -3 -18   14.07    1.76
  -3   3 -18   21.67    2.05
   3   3  18   25.64    2.07
   3  -3  18   23.39    2.12
  -3  -3 -18   24.83    2.22
  -4   3 -18    9.98    1.86
   4   3  18   12.03    1.70
   4  -3  18   10.79    1.85
  -4  -3 -18    9.14    1.68
   5   3  18   -0.22    1.41
   5  -3  18    3.12    1.73
  -5   3 -18    1.72    1.58
   6   3  18    6.01    1.88
   6  -3  18    6.57    2.09
   7   3  18   -1.69    1.62
   7  -3  18   -1.50    1.75
   7  -4 -18    0.36    1.35
   7  -4 -18    0.55    1.20
   6  -4 -18    0.31    1.10
   6  -4 -18   -0.91    1.25
   5   4 -18    0.49    0.61
   5  -4 -18    1.38    1.06
   5  -4 -18    1.03    1.34
   5   4 -18    1.23    0.81
   4   4 -18    0.80    1.00
   4   4 -18    1.54    0.73
   4  -4 -18   -0.38    1.21
   4  -4 -18    0.50    1.07
   3  -4 -18   -1.02    1.21
   3   4 -18    0.71    0.79
   3   4 -18    1.07    1.12
   3   4 -18    0.44    0.89
  -2   4  18    0.04    0.92
   2  -4 -18    2.34    1.21
   2   4 -18    0.74    1.09
   2   4 -18    1.23    0.92
  -1   4  18   -0.08    0.98
   1   4 -18    2.76    1.00
   1  -4 -18    1.63    1.19
   1   4 -18   -0.20    1.18
   0   4  18  118.04    4.05
   0  -4 -18  117.49    4.27
   0  -4  18  114.41    3.84
   0   4 -18  108.25    3.78
   0   4 -18  114.92    4.06
   1   4  18   47.39    2.49
   1  -4  18   47.59    2.46
  -1   4 -18   48.72    2.63
  -1  -4 -18   41.31    2.52
   2   4  18   24.46    2.07
   2  -4  18   24.62    2.18
  -2   4 -18   22.41    2.26
  -2  -4 -18   25.43    2.11
   3  -4  18   -0.46    1.40
   3   4  18    0.53    1.12
  -3  -4 -18    2.64    1.32
  -3   4 -18    0.71    1.49
   4   4  18    1.69    1.30
   4  -4  18   -0.29    1.56
  -4   4 -18   -1.73    1.32
   5  -4  18    7.65    2.03
   5   4  18    5.61    1.81
   6  -4  18    2.30    2.00
   6   4  18    4.54    1.83
   7  -5 -18   -0.94    1.50
   7  -5 -18    0.17    1.31
   6  -5 -18    1.69    1.23
   6  -5 -18    2.46    1.55
   5  -5 -18    0.03    1.11
   5   5 -18   -0.24    1.04
   5  -5 -18    0.35    1.39
   5   5 -18   -0.14    0.77
   5   5 -18   -0.18    0.83
   4   5 -18    9.02    1.32
   4  -5 -18    9.50    1.74
   4  -5 -18   11.57    1.71
   4   5 -18    9.45    1.17
   3   5 -18   41.78    2.02
   3  -5 -18   41.64    2.60
   3   5 -18   42.00    2.03
   3  -5 -18   43.36    2.33
   2  -5 -18   19.01    2.13
   2   5 -18   19.36    1.66
   2   5 -18   19.16    1.63
   1   5 -18   -0.79    1.22
   1   5 -18    1.48    1.05
  -1   5  18   -0.86    0.90
   1   5 -18    1.28    0.98
   1  -5 -18   -1.08    1.33
   0   5 -18    1.17    1.45
   0  -5 -18   -0.30    1.46
   0   5  18   -1.27    0.96
  -1   5 -18   38.74    2.44
  -1  -5 -18   40.61    2.74
   1   5  18   39.74    2.34
   2  -5  18   36.10    2.52
   2   5  18   35.65    2.28
  -2  -5 -18   34.80    2.64
  -2   5 -18   32.94    2.44
  -3  -5 -18    2.37    1.50
   3   5  18    3.50    1.50
  -3   5 -18    1.82    1.48
   3  -5  18    0.00    1.51
  -4   5 -18    2.00    1.80
   4  -5  18    3.36    1.59
   4   5  18    3.10    1.57
   5  -5  18   -1.22    1.81
   5   5  18   -0.83    1.57
   6   5  18    0.65    1.70
   6  -5  18   -1.24    1.85
   6  -6 -18    3.50    1.70
   5   6 -18    0.59    0.93
   5  -6 -18   -1.37    1.52
   5   6 -18    0.37    1.00
   4   6 -18    2.55    1.15
   4   6 -18    0.63    0.97
   4  -6 -18    0.69    1.40
   3  -6 -18    6.70    1.74
   3   6 -18    4.22    1.12
   3   6 -18    5.21    1.21
   2  -6 -18    6.17    1.60
   2   6 -18    4.96    1.22
  -1   6  18    5.81    1.42
   1  -6 -18    3.84    1.50
   1   6 -18    3.32    1.23
   0  -6 -18   -0.34    1.56
   0   6  18   -0.68    1.24
   0   6 -18   -0.18    1.54
   0   6 -18   -0.08    1.19
  -1  -6 -18   34.60    2.76
   1   6  18   25.27    2.13
  -1   6 -18   25.79    2.30
   2   6  18    3.13    1.47
  -2  -6 -18   -0.33    1.56
  -2   6 -18   -0.51    1.71
   3  -6  18   -0.07    1.65
   3   6  18    1.02    1.34
  -3   6 -18    0.42    1.62
  -4   6 -18   -4.06    1.70
   4  -6  18    1.76    1.87
   4   6  18    0.79    1.38
   5  -6  18    1.92    1.81
   5   6  18    3.31    1.71
   6  -7 -18   -1.93    1.68
   5  -7 -18   -0.71    1.68
   5   7 -18    1.06    1.20
   4  -7 -18    1.91    1.78
   4   7 -18    1.18    1.30
   3  -7 -18    1.74    1.61
   3   7 -18   -0.28    1.21
   2  -7 -18    4.97    1.92
   2   7 -18    5.33    1.38
   1  -7 -18    4.97    1.86
   1   7 -18    3.89    1.34
  -1   7  18    4.56    1.50
   0   7  18    3.08    1.38
   0  -7 -18    2.31    1.77
  -1   7 -18    8.35    2.07
   1   7  18    2.41    1.59
  -1  -7 -18    0.25    1.55
   2   7  18    0.44    1.35
  -2   7 -18    2.60    1.98
  -3   7 -18    0.91    1.72
   3   7  18   -1.84    1.24
  -4   7 -18   -1.53    1.89
   4   7  18   -2.35    1.52
   4   8 -18    0.48    1.46
   4  -8 -18   -2.21    1.77
   3   8 -18   -0.75    1.27
   3  -8 -18   -2.45    1.85
   2  -8 -18    1.65    1.70
   2   8 -18   -2.06    1.39
   1  -8 -18    1.61    1.76
   0  -8 -18   -1.88    1.83
   0   8  18   -1.00    1.34
   1   8  18   -0.21    1.67
  -1   8 -18    1.13    2.05
  -2   8 -18   11.62    2.53
   2   8  18   11.59    2.19
  -3   8 -18    0.83    1.95
   3   8  18   -0.77    1.59
   3  -9 -18    2.23    2.08
   3   9 -18   -1.53    1.48
   2  -9 -18   -4.23    1.82
   1  -9 -18    0.74    1.81
  -1   9 -18    0.24    2.14
   1   9  18    1.63    1.68
   2   9  18    1.57    1.88
  -2   9 -18    0.37    2.07
   8   0 -19   -0.91    0.70
   7   0 -19   -0.26    0.60
   7   0 -19    0.22    0.72
   7   0 -19   -0.40    0.65
   6   0 -19   -0.41    0.63
   6   0 -19    0.78    0.73
   6   0 -19   -1.04    0.59
   5   0 -19   -0.10    0.63
   5   0 -19   -0.70    0.72
   4   0 -19   -0.12    0.66
   4   0 -19    0.11    0.83
   3   0 -19   -0.03    0.66
   3   0 -19   -1.61    0.86
  -2   0  19    0.21    0.64
   2   0 -19   -0.53    0.84
   2   0 -19    0.13    0.80
   0   0 -19   -0.30    0.73
   0   0 -19    0.15    1.08
   0   0  19    0.21    0.82
   0   0  19   -0.20    0.74
  -1   0 -19   -0.54    0.77
   1   0  19   -0.10    0.85
  -1   0 -19   -0.27    1.03
   1   0  19    1.40    0.77
  -2   0 -19    1.40    1.27
   2   0  19    2.30    1.18
   3   0  19   -2.41    1.12
  -3   0 -19   -0.03    1.28
  -4   0 -19   -0.69    1.30
   4   0  19   -0.53    1.32
   5   0  19    0.77    1.47
   6   0  19    1.91    1.58
   7   0  19   -0.68    1.74
   8  -1 -19    1.04    0.94
   7  -1 -19    2.18    0.89
   7  -1 -19    2.45    1.00
   7  -1 -19    0.63    0.80
   6  -1 -19    0.38    0.75
   6  -1 -19    0.89    0.86
   6   1 -19    0.48    0.53
   6   1 -19    0.82    0.49
   6  -1 -19    0.43    0.79
   6   1 -19    1.53    0.53
   5   1 -19    4.98    0.77
   5  -1 -19    6.00    1.06
   5  -1 -19    5.21    0.90
   5   1 -19    5.54    0.78
   4  -1 -19    5.23    0.88
   4   1 -19    6.18    0.94
   4   1 -19    5.98    0.91
   4  -1 -19    6.44    1.13
   3   1 -19   32.80    1.71
   3  -1 -19   34.04    1.74
   3  -1 -19   34.02    1.90
   3   1 -19   32.57    1.53
   2   1 -19    4.92    0.88
   2   1 -19    6.67    1.02
   2  -1 -19    3.27    1.14
   2   1 -19    3.71    1.08
   2  -1 -19    2.80    0.88
   1   1 -19   48.24    2.31
   1   1 -19   46.02    2.01
   1  -1 -19   50.47    2.39
  -1   1  19   49.42    2.08
  -1  -1  19   47.11    1.99
   1  -1 -19   48.90    2.13
   0   1 -19   26.26    1.96
   0   1 -19   28.37    1.76
   0  -1 -19   30.46    1.84
   0  -1  19   28.03    1.71
   0  -1 -19   31.42    1.93
   0   1  19   32.40    1.75
   0   1  19   34.19    1.88
   0  -1  19   28.57    1.67
   1   1  19    3.30    1.00
  -1  -1 -19    2.21    1.25
  -1   1 -19    0.36    1.06
   1  -1  19    1.59    0.83
  -1  -1 -19    2.53    0.99
   1  -1  19    2.92    1.12
  -1   1 -19    2.77    1.01
   1   1  19    2.57    0.83
  -2  -1 -19   35.36    2.18
   2  -1  19   36.45    2.28
  -2   1 -19   35.64    2.34
   2   1  19   37.70    2.23
  -3  -1 -19   48.67    2.56
   3   1  19   51.20    2.56
   3  -1  19   49.67    2.71
  -3   1 -19   42.92    2.52
  -4  -1 -19   10.65    1.68
  -4   1 -19   13.42    1.85
   4   1  19   10.05    1.61
   4  -1  19   13.53    1.97
   5  -1  19    9.07    1.77
   5   1  19   10.90    1.93
   6  -1  19    3.23    1.73
   6   1  19    1.75    1.62
   7  -1  19   -0.79    1.80
   7   1  19   -0.17    1.79
   8  -2 -19    2.51    1.21
   7  -2 -19   -0.12    0.94
   7  -2 -19   -1.88    1.06
   7  -2 -19    0.66    0.92
   6  -2 -19    1.14    1.02
   6  -2 -19    0.10    0.86
   6  -2 -19    0.26    0.87
   5  -2 -19    2.16    0.87
   5   2 -19    1.91    0.58
   5  -2 -19    3.11    1.11
   5   2 -19    1.87    0.62
   5  -2 -19    1.12    0.91
   4  -2 -19    0.93    1.05
   4  -2 -19   -0.25    0.80
   4   2 -19    1.64    0.78
   4   2 -19    0.87    0.65
   3   2 -19    3.94    0.83
   3  -2 -19    2.52    0.95
   3  -2 -19    2.88    1.16
   3   2 -19    6.40    1.03
   2   2 -19   57.55    2.36
   2  -2 -19   53.36    2.54
  -2   2  19   54.76    2.17
   2   2 -19   57.70    2.12
   2  -2 -19   52.47    2.37
   1  -2 -19  118.43    3.71
  -1   2  19  120.23    3.79
   1  -2 -19  118.34    4.06
   1   2 -19  114.91    3.61
   1   2 -19  114.88    3.83
  -1  -2  19  120.87    3.60
   0  -2  19   90.89    3.25
   0   2 -19   93.74    3.36
   0  -2 -19   97.21    3.60
   0   2  19   97.75    3.39
   0  -2 -19   94.84    3.31
   0   2 -19   87.98    3.12
   0   2  19  105.34    3.26
   1  -2  19    2.37    1.05
  -1   2 -19    2.23    1.20
  -1   2 -19    3.96    1.02
   1   2  19    3.47    1.18
  -1  -2 -19    2.27    0.91
  -1  -2 -19    2.51    1.18
   2  -2  19    4.23    1.35
  -2  -2 -19    1.46    1.15
   2   2  19    3.24    1.28
  -2   2 -19    3.56    1.32
  -3  -2 -19    2.62    1.24
   3   2  19    2.43    1.29
   3  -2  19    2.45    1.27
  -3   2 -19    2.19    1.30
  -4   2 -19   -0.38    1.41
   4  -2  19   -0.97    1.20
   4   2  19   -0.15    1.39
  -4  -2 -19    1.19    1.35
   5   2  19    5.99    1.58
  -5   2 -19    4.30    1.68
   5  -2  19    1.76    1.67
   6   2  19    0.66    1.62
   6  -2  19   -0.60    1.55
   7   2  19   -1.30    1.68
   7  -2  19    1.25    1.92
   8  -3 -19    0.84    1.30
   7  -3 -19    1.77    1.07
   7  -3 -19   -1.19    1.16
   6  -3 -19    6.49    1.39
   6  -3 -19    4.98    1.12
   5  -3 -19    3.07    1.25
   5  -3 -19    2.58    0.99
   5   3 -19    2.50    0.59
   5  -3 -19    3.49    1.04
   5   3 -19    3.20    0.69
   4   3 -19   30.72    1.58
   4   3 -19   29.85    1.41
   4  -3 -19   29.40    1.98
   4  -3 -19   31.53    1.92
   3   3 -19   58.24    2.12
   3  -3 -19   58.13    2.45
   3  -3 -19   57.77    2.67
   3   3 -19   56.33    2.31
   2   3 -19    2.75    1.15
   2  -3 -19    3.83    1.34
   2   3 -19    4.79    0.91
  -2   3  19    5.23    1.02
   2  -3 -19    2.76    1.01
   1   3 -19    2.76    1.21
   1  -3 -19    2.53    1.34
  -1   3  19    4.64    1.01
   1   3 -19    4.37    0.98
   1  -3 -19    3.21    0.96
   0  -3 -19    6.82    1.51
   0   3  19   11.43    1.57
   0   3 -19   12.23    1.78
   0  -3  19    9.91    1.42
   0   3 -19    9.61    1.28
   1  -3  19   31.12    2.07
   1   3  19   28.24    1.89
  -1   3 -19   28.01    2.20
  -1  -3 -19   26.83    2.07
  -2  -3 -19    1.99    1.36
  -2   3 -19    1.10    1.29
   2  -3  19    0.54    1.25
   2   3  19    1.96    1.11
  -3   3 -19    2.37    1.40
   3   3  19    1.96    1.31
   3  -3  19    0.75    1.42
  -3  -3 -19    2.51    1.42
  -4  -3 -19   11.05    1.80
   4  -3  19   12.93    2.01
  -4   3 -19   11.48    1.74
   4   3  19   11.38    1.73
   5  -3  19    3.47    1.81
  -5   3 -19    2.58    1.49
   5   3  19    3.99    1.54
   6  -3  19   -2.58    1.73
   6   3  19    1.34    1.68
   7  -3  19    3.26    2.04
   7   3  19   -1.54    1.56
   7  -4 -19    1.98    1.24
   7  -4 -19   -0.28    1.39
   6  -4 -19    0.12    1.05
   6  -4 -19    2.14    1.30
   5  -4 -19   -1.26    0.96
   5   4 -19    0.01    0.81
   5  -4 -19    0.02    1.19
   5   4 -19   -0.21    0.62
   4   4 -19    0.41    1.01
   4  -4 -19    2.40    1.13
   4  -4 -19   -0.22    1.24
   4   4 -19    2.03    0.78
   3  -4 -19   11.39    1.82
   3   4 -19   11.87    1.29
   3   4 -19   13.18    1.57
   2   4 -19    6.02    1.09
   2  -4 -19    6.79    1.53
   2   4 -19    5.78    1.29
   1  -4 -19    0.68    1.21
   1   4 -19    1.99    1.04
   1   4 -19    3.41    1.27
  -1   4  19    1.54    1.03
   0  -4 -19  238.36    7.14
   0   4 -19  234.80    6.57
   0   4 -19  229.28    6.91
   0   4  19  245.77    6.97
  -1  -4 -19    1.57    1.43
  -1   4 -19    0.95    1.30
   1  -4  19    0.77    1.18
   1   4  19    0.87    1.16
   2  -4  19    6.38    1.41
  -2   4 -19    5.28    1.54
   2   4  19    3.79    1.30
  -2  -4 -19    4.79    1.56
   3   4  19    1.64    1.36
  -3  -4 -19    0.04    1.20
  -3   4 -19   -0.62    1.35
   3  -4  19    1.92    1.46
   4   4  19    4.91    1.65
  -4   4 -19   -0.96    1.57
   4  -4  19   -0.54    1.58
   5  -4  19    9.72    1.99
   5   4  19   10.21    1.89
   6  -4  19    0.01    1.95
   6   4  19   -0.61    1.64
   7  -5 -19   -1.69    1.46
   7  -5 -19    0.24    1.25
   6  -5 -19   -0.37    1.17
   6  -5 -19    1.15    1.60
   5  -5 -19    1.29    1.25
   5  -5 -19   -0.38    1.42
   5   5 -19   -0.23    1.06
   5   5 -19    0.28    0.80
   5   5 -19    1.52    0.89
   4   5 -19    2.31    0.98
   4   5 -19    0.41    1.23
   4   5 -19    1.06    0.88
   4  -5 -19    2.66    1.50
   4  -5 -19    1.31    1.22
   3   5 -19    7.73    1.21
   3   5 -19    9.33    1.50
   3  -5 -19    9.36    1.60
   3  -5 -19    9.92    1.50
   3   5 -19    9.28    1.42
   2   5 -19   22.16    1.97
   2  -5 -19   18.76    1.95
   2   5 -19   20.40    1.63
   2   5 -19   21.26    1.69
   1   5 -19    1.24    1.42
   1  -5 -19   -0.41    1.40
  -1   5  19    0.11    0.97
   0   5 -19    9.32    1.72
   0   5  19    7.16    1.47
   0  -5 -19    8.71    1.67
  -1  -5 -19    6.53    1.55
   1   5  19    7.02    1.41
  -1   5 -19    6.83    1.77
   2  -5  19    3.13    1.54
  -2   5 -19    0.99    1.51
   2   5  19    1.38    1.20
  -2  -5 -19    2.34    1.37
  -3  -5 -19    6.57    1.56
   3  -5  19    3.55    1.50
   3   5  19    4.30    1.61
  -3   5 -19    6.27    1.87
   4  -5  19    1.23    1.54
   4   5  19    3.39    1.65
  -4   5 -19   -0.30    1.74
   5   5  19    7.57    1.90
   5  -5  19    2.95    1.80
   6  -5  19    1.03    1.74
   6   5  19   -1.19    1.47
   6  -6 -19    5.52    1.85
   5   6 -19    0.04    1.01
   5  -6 -19    2.21    1.66
   5   6 -19   -0.41    0.94
   4   6 -19    2.18    1.01
   4  -6 -19    0.64    1.58
   4   6 -19    0.05    1.10
   3  -6 -19    2.44    1.65
   3   6 -19    2.93    1.19
   2   6 -19    0.78    1.19
   2  -6 -19   -0.14    1.50
   1  -6 -19    5.05    1.61
   1   6 -19    7.68    1.71
  -1   6  19    5.59    1.47
   1   6 -19    9.93    1.48
   0   6 -19    3.37    1.74
   0  -6 -19    2.67    1.72
   0   6  19    3.62    1.38
  -1  -6 -19  122.64    4.77
   1   6  19  109.70    4.40
  -1   6 -19  116.15    4.58
   2   6  19    2.06    1.31
  -2  -6 -19   -0.08    1.43
  -2   6 -19    3.08    1.64
   3   6  19    0.41    1.33
  -3   6 -19    1.13    1.85
  -4   6 -19    3.55    2.09
   4  -6  19    5.93    2.06
   4   6  19    3.66    1.77
   5  -6  19    1.95    2.02
   5   6  19    1.96    1.77
   5  -7 -19    1.29    1.80
   4   7 -19   -1.66    1.20
   4  -7 -19    0.26    1.82
   3  -7 -19    2.16    1.84
   3   7 -19   -0.16    1.26
   2  -7 -19   -0.11    1.74
   2   7 -19    0.30    1.24
   1   7 -19    3.19    1.36
   1  -7 -19    3.89    1.85
   0   7 -19   -0.88    1.68
   0   7  19    1.45    1.46
   0  -7 -19    1.67    1.78
  -1   7 -19   10.66    2.20
   1   7  19    7.50    1.81
  -1  -7 -19   10.75    2.19
   2   7  19    3.03    1.65
  -2   7 -19    2.07    2.02
  -3   7 -19   -1.08    1.94
   3   7  19   -1.50    1.46
   4   7  19   -1.85    1.49
  -4   7 -19    1.09    2.07
   4  -8 -19    2.57    1.97
   3   8 -19   -1.37    1.36
   3  -8 -19   -1.85    1.81
   2  -8 -19   -3.34    1.51
   2   8 -19   -1.21    1.35
   1  -8 -19   -1.55    1.83
   0   8  19   13.90    2.21
   0   8 -19   10.46    2.28
   0  -8 -19    8.01    2.03
  -1   8 -19    9.00    2.43
   1   8  19   10.41    2.13
  -2   8 -19    3.65    2.02
   2   8  19    6.64    1.83
  -3   8 -19   -1.32    2.04
   3   8  19   -1.06    1.35
   2  -9 -19    1.73    2.14
   1  -9 -19    1.64    2.10
   0   9 -19   -0.65    2.01
  -1   9 -19   -1.96    2.08
   1   9  19   -0.39    1.61
   7   0 -20    0.76    0.66
   7   0 -20   -0.20    0.69
   6   0 -20    1.09    0.67
   6   0 -20    1.12    0.69
   6   0 -20    1.06    0.75
   5   0 -20    5.41    0.95
   5   0 -20    5.37    0.81
   4   0 -20   16.93    1.42
   4   0 -20   13.78    1.20
   3   0 -20  111.54    3.65
   3   0 -20  119.40    3.44
   2   0 -20  640.56   15.59
   2   0 -20  655.14   16.49
   1   0 -20 1081.40   26.95
   1   0 -20 1058.85   25.48
  -1   0  20 1099.52   26.77
   0   0 -20    8.85    1.43
   0   0  20    6.89    0.98
   0   0  20    7.49    1.13
   0   0 -20   10.37    1.37
  -1   0 -20    7.69    1.36
  -1   0 -20    6.59    1.09
   1   0  20   10.31    1.37
   2   0  20    1.87    1.23
  -2   0 -20    2.21    1.26
   3   0  20   -0.11    1.09
  -3   0 -20   -1.30    1.11
   4   0  20   11.92    1.75
  -4   0 -20   11.55    1.66
   5   0  20    2.72    1.64
   6   0  20    4.74    1.96
   7   0  20    2.50    1.98
   8  -1 -20    0.25    0.92
   7  -1 -20   -0.85    0.83
   7  -1 -20    0.69    0.96
   7  -1 -20   -0.74    0.75
   6   1 -20   15.47    0.93
   6   1 -20   14.91    0.95
   6  -1 -20   15.82    1.22
   6  -1 -20   16.66    1.41
   6  -1 -20   17.33    1.31
   5   1 -20   23.67    1.18
   5  -1 -20   24.41    1.58
   5  -1 -20   23.94    1.47
   5   1 -20   22.24    1.32
   4   1 -20   44.72    1.78
   4  -1 -20   48.00    2.18
   4   1 -20   47.85    1.94
   4  -1 -20   51.57    2.04
   3  -1 -20    0.39    0.73
   3   1 -20    0.02    0.73
   3  -1 -20   -0.35    1.01
   3   1 -20    0.61    0.89
   2  -1 -20    1.60    1.15
   2   1 -20    2.48    1.04
   2  -1 -20    1.33    0.90
   2   1 -20    2.54    0.91
  -1  -1  20   20.65    1.40
   1  -1 -20   21.03    1.86
  -1   1  20   20.22    1.53
   1   1 -20   20.61    1.54
   1   1 -20   21.10    1.76
   1  -1 -20   17.00    1.46
   0   1  20  107.22    3.40
   0  -1 -20  102.02    3.41
   0   1 -20  106.37    3.72
   0  -1  20  106.38    3.51
   0   1  20  104.86    3.58
   0   1 -20  104.60    3.47
   0  -1 -20  101.48    3.67
  -1   1 -20    8.09    1.38
  -1  -1 -20    6.16    1.06
   1   1  20    9.64    1.38
  -1   1 -20    7.37    1.12
   1  -1  20    6.40    1.27
  -1  -1 -20    7.00    1.50
   2   1  20   38.03    2.29
   2  -1  20   39.89    2.24
  -2  -1 -20   36.26    2.28
  -2   1 -20   45.08    2.54
  -3  -1 -20   15.46    1.82
   3   1  20   18.64    1.94
   3  -1  20   17.04    1.83
  -3   1 -20   14.35    1.81
   4   1  20    6.51    1.64
   4  -1  20    5.11    1.50
  -4  -1 -20    4.85    1.57
  -4   1 -20    6.92    1.53
   5   1  20    6.45    1.78
   5  -1  20    4.09    1.64
   6  -1  20    1.63    1.82
   6   1  20   -1.35    1.61
   7   1  20   -2.46    1.71
   7  -1  20    1.34    1.72
   8  -2 -20    3.05    1.24
   7  -2 -20    5.31    1.28
   7  -2 -20    4.92    1.07
   7  -2 -20    4.62    1.11
   6  -2 -20    0.91    0.92
   6  -2 -20    0.96    0.92
   6  -2 -20    0.66    1.04
   5   2 -20    3.74    0.70
   5  -2 -20    2.20    1.12
   5  -2 -20    2.14    0.91
   5   2 -20    2.66    0.65
   4  -2 -20   12.48    1.38
   4  -2 -20   13.99    1.55
   4   2 -20   10.98    1.04
   4   2 -20   11.94    1.18
   3  -2 -20   33.08    2.01
   3  -2 -20   33.59    1.83
   3   2 -20   33.93    1.61
   3   2 -20   33.95    1.77
   2  -2 -20  396.32   10.98
   2  -2 -20  416.22   10.38
   2   2 -20  414.21   10.24
   2   2 -20  419.87   10.80
  -1   2  20  447.87   11.75
   1  -2 -20  457.64   11.31
   1   2 -20  457.81   11.22
   1   2 -20  443.46   11.83
   1  -2 -20  441.26   11.96
   0   2  20   25.51    1.83
   0  -2 -20   28.51    2.14
   0   2 -20   24.90    1.86
   0  -2  20   26.48    1.74
   0   2 -20   25.82    1.64
   0  -2 -20   30.12    1.81
   1   2  20    6.98    1.32
  -1  -2 -20    4.82    1.33
  -1   2 -20    4.92    1.44
   1  -2  20    6.32    1.21
   2  -2  20    3.21    1.33
  -2  -2 -20    2.63    1.37
   2   2  20    3.74    1.18
  -2   2 -20    3.32    1.35
  -3  -2 -20    1.86    1.25
   3   2  20    0.29    1.13
   3  -2  20    0.05    1.17
  -3   2 -20    0.23    1.40
   4   2  20   -1.37    1.29
   4  -2  20   -0.78    1.36
  -4  -2 -20    0.09    1.32
  -4   2 -20   -0.33    1.42
   5  -2  20    2.52    1.74
   5   2  20    0.66    1.42
   6   2  20    1.11    1.77
   6  -2  20    1.50    1.79
   7   2  20   -1.66    1.53
   7  -2  20   -0.16    1.74
   7  -3 -20    2.55    1.35
   7  -3 -20    0.11    1.05
   6  -3 -20   -0.25    1.13
   6  -3 -20    0.42    0.99
   5  -3 -20    0.96    1.18
   5   3 -20    0.74    0.69
   5   3 -20    1.53    0.61
   5  -3 -20    1.14    1.03
   4  -3 -20   23.83    1.87
   4   3 -20   22.66    1.48
   4  -3 -20   23.80    1.70
   4   3 -20   21.51    1.26
   3  -3 -20   18.54    1.63
   3   3 -20   18.15    1.58
   3  -3 -20   18.50    1.81
   3   3 -20   19.24    1.32
   2   3 -20    3.20    0.96
   2  -3 -20    2.12    1.01
   2   3 -20    3.81    1.14
   2  -3 -20    5.53    1.38
  -1   3  20    6.62    1.21
   1   3 -20    9.80    1.45
   1  -3 -20    7.38    1.53
   1   3 -20    9.59    1.49
   0  -3  20    1.87    1.15
   0   3 -20    0.94    1.02
   0  -3 -20   -0.40    1.28
   0   3  20    0.89    1.04
   0   3 -20   -1.40    1.25
  -1  -3 -20   -1.41    1.26
   1  -3  20   -0.20    1.09
  -1   3 -20    0.18    1.35
   1   3  20    1.30    1.14
   2  -3  20    5.79    1.47
   2   3  20    1.49    1.15
  -2   3 -20    1.55    1.50
  -2  -3 -20    4.12    1.39
  -3  -3 -20   38.91    2.44
   3  -3  20   29.00    2.42
   3   3  20   34.05    2.24
  -3   3 -20   31.88    2.37
  -4   3 -20    1.62    1.58
   4  -3  20   -0.38    1.51
   4   3  20    0.83    1.45
   5  -3  20    6.29    1.81
   5   3  20    9.67    1.96
   6   3  20   -1.38    1.65
   6  -3  20    0.97    1.70
   7  -4 -20    6.68    1.62
   7  -4 -20    6.85    1.40
   6  -4 -20   -0.56    1.04
   6  -4 -20   -0.13    1.25
   5  -4 -20    2.51    1.14
   5   4 -20    3.40    0.90
   5   4 -20    1.81    0.72
   5  -4 -20    3.15    1.34
   4   4 -20    4.87    1.12
   4   4 -20    4.47    0.87
   4  -4 -20    4.59    1.42
   4  -4 -20    5.48    1.21
   3  -4 -20   51.27    2.73
   3   4 -20   49.68    2.13
   3   4 -20   55.23    2.43
   2  -4 -20   82.48    3.52
   2   4 -20   84.17    2.99
   2   4 -20   87.46    3.24
  -1   4  20    9.80    1.35
   1  -4 -20    9.99    1.73
   1   4 -20    9.89    1.50
   1   4 -20    7.43    1.20
   0   4  20  204.09    6.16
   0  -4 -20  201.71    6.36
   0   4 -20  192.76    6.12
   1   4  20    3.95    1.32
  -1   4 -20    2.30    1.51
  -1  -4 -20    1.05    1.45
   1  -4  20    4.05    1.35
   2  -4  20    0.11    1.36
   2   4  20   -0.06    1.25
  -2   4 -20    0.71    1.41
  -2  -4 -20    4.89    1.45
   3   4  20    0.32    1.19
  -3   4 -20    0.96    1.60
  -3  -4 -20    0.49    1.46
   3  -4  20   -0.64    1.24
   4  -4  20    5.43    1.85
   4   4  20    4.70    1.71
  -4   4 -20    5.05    1.90
   5   4  20   -2.41    1.35
   5  -4  20   -1.33    1.73
   6  -4  20   -1.95    1.59
   6   4  20    2.62    1.79
   7  -5 -20    2.91    1.41
   7  -5 -20    2.37    1.57
   6  -5 -20    1.01    1.29
   6  -5 -20    1.70    1.61
   5  -5 -20   -1.41    1.48
   5  -5 -20   -1.72    1.11
   5   5 -20   -2.23    1.01
   5   5 -20    0.87    0.83
   4   5 -20    7.15    1.38
   4   5 -20    8.37    1.20
   4  -5 -20    5.29    1.41
   4  -5 -20    9.29    1.80
   3  -5 -20    0.87    1.20
   3   5 -20    1.37    1.36
   3   5 -20   -0.65    0.93
   3  -5 -20    1.56    1.48
   2  -5 -20   -0.94    1.22
   2   5 -20   -2.57    1.27
   2   5 -20   -0.01    1.00
   1   5 -20   -2.96    1.25
   1  -5 -20    0.13    1.48
  -1   5  20   -1.72    0.90
   0   5 -20   -2.11    1.39
   0   5  20    0.89    1.08
   0  -5 -20    1.29    1.55
  -1  -5 -20   -1.31    1.47
   1   5  20    1.01    1.30
  -1   5 -20   -0.74    1.56
  -2  -5 -20   -0.30    1.48
  -2   5 -20   -0.39    1.57
   2   5  20    0.63    1.20
  -3   5 -20    0.33    1.69
   3  -5  20    1.52    1.59
  -3  -5 -20    1.99    1.41
   3   5  20    4.46    1.48
   4  -5  20   20.38    2.24
   4   5  20   15.96    2.05
  -4   5 -20   22.00    2.66
   5   5  20   -1.13    1.62
   5  -5  20   -0.29    1.83
   6  -6 -20    4.93    1.95
   5  -6 -20    0.74    1.58
   5   6 -20   -0.27    1.33
   5   6 -20   -1.22    0.94
   5   6 -20   -0.59    1.00
   4   6 -20    3.26    1.12
   4   6 -20    5.54    1.29
   4  -6 -20    6.69    1.90
   4   6 -20    7.62    1.62
   3   6 -20   22.53    1.86
   3   6 -20   25.44    2.11
   3  -6 -20   24.67    2.43
   2  -6 -20    0.05    1.53
   2   6 -20    1.49    1.54
   2   6 -20   -0.93    1.15
   1   6 -20   14.91    1.98
   1   6 -20   11.34    1.72
  -1   6  20   14.37    1.79
   1  -6 -20   12.16    2.09
   0   6 -20   15.36    2.12
   0  -6 -20   19.57    2.44
   0   6  20   14.71    1.78
  -1  -6 -20    9.69    1.82
  -1   6 -20   10.71    2.10
   1   6  20    6.55    1.66
  -2  -6 -20    3.90    1.77
  -2   6 -20    0.76    1.60
   2   6  20    3.45    1.38
  -3   6 -20   -2.02    1.55
   3   6  20   -1.67    1.25
   4   6  20    4.20    1.84
  -4   6 -20    6.95    2.21
   5   6  20    3.17    1.88
   5  -7 -20   -1.25    1.73
   4   7 -20   -1.95    1.17
   4  -7 -20    1.60    1.88
   3  -7 -20    1.60    1.88
   3   7 -20    5.36    1.44
   2   7 -20    2.65    1.44
   2  -7 -20    1.56    1.82
   1  -7 -20   -0.18    1.55
   1   7 -20    3.20    1.75
   1   7 -20    4.55    1.43
   0  -7 -20    3.98    1.80
   0   7 -20    1.65    1.78
   0   7  20    4.41    1.62
  -1  -7 -20    3.38    1.96
   1   7  20    1.36    1.61
  -1   7 -20    0.42    1.88
   2   7  20    1.54    1.45
  -2   7 -20   -0.66    1.71
  -3   7 -20   -2.69    1.70
   3   7  20    1.15    1.60
  -4   7 -20    0.13    2.09
   4   7  20    1.77    1.59
   4  -8 -20    1.98    2.03
   3   8 -20   -0.61    1.41
   3  -8 -20   -1.49    1.82
   2   8 -20    1.27    1.44
   2  -8 -20    1.15    1.94
   1   8 -20    0.37    1.86
   1  -8 -20    1.81    2.00
   0  -8 -20    1.13    1.67
   0   8 -20    0.60    1.92
  -1   8 -20   11.35    2.48
   1   8  20    9.65    1.97
  -2   8 -20   -2.49    2.12
   2   8  20    0.39    1.73
  -3   8 -20    2.86    2.29
   3   8  20    4.40    1.91
   1  -9 -20    4.16    2.28
   0   9 -20    2.62    2.14
   7   0 -21   -0.84    0.69
   7   0 -21   -0.35    0.61
   6   0 -21    0.83    0.67
   6   0 -21    0.06    0.74
   6   0 -21   -1.17    0.63
   5   0 -21   -0.21    0.68
   5   0 -21   -0.09    0.80
   4   0 -21   -0.61    0.87
   4   0 -21    0.53    0.73
   3   0 -21   -0.14    0.96
   3   0 -21   -1.61    0.69
   0   0 -21    1.72    0.96
   0   0  21    0.09    0.89
   0   0 -21    0.38    1.21
   1   0  21   -0.66    0.87
  -1   0 -21   -0.40    1.08
   2   0  21    1.19    1.10
  -2   0 -21    0.14    1.34
  -3   0 -21   -0.99    1.29
   3   0  21    0.54    1.16
  -4   0 -21   -0.99    1.36
   4   0  21    0.33    1.23
   5   0  21   -2.57    1.30
   6   0  21   -0.29    1.58
   7   0  21    2.59    1.99
   8  -1 -21    0.73    0.92
   7  -1 -21    0.75    0.89
   7  -1 -21    0.99    0.80
   7  -1 -21    1.30    0.97
   6   1 -21    4.94    0.73
   6   1 -21    4.19    0.68
   6  -1 -21    4.09    0.93
   6  -1 -21    4.63    1.09
   6  -1 -21    4.09    0.90
   5  -1 -21   22.15    1.48
   5   1 -21   19.61    1.19
   5  -1 -21   21.25    1.54
   5   1 -21   19.84    1.29
   4  -1 -21    1.70    0.88
   4   1 -21    2.95    0.93
   4  -1 -21    0.79    0.99
   4   1 -21    2.85    0.78
   3   1 -21    7.65    1.18
   3  -1 -21    4.77    0.93
   3   1 -21    5.22    0.88
   3  -1 -21    5.22    1.22
   2   1 -21   10.35    1.30
   2   1 -21    8.94    1.41
   2  -1 -21    8.73    1.36
   2  -1 -21   11.98    1.50
  -1  -1  21   88.74    3.03
   1  -1 -21   89.24    3.39
[truncated: 74,234 more chars]
