# Supplementary material for: 6-[(2-Hy­droxy-5-methyl­anilino)methyl­idene]-4-nitro­cyclo­hexa-2,4-dien-1-one
Source: IUCrdata. 2020 Oct 23;5(Pt 10):x201384. doi: 10.1107/S241431462001384X (PMC9462168; doi:10.1107/S241431462001384X)
Supplement: Supplementary file 2 [file x-05-x201384-Isup2.hkl]

data_I                                                                          
_shelx_title ' DSF16_1_0m in P2(1)/c'                                           
_shelx_refln_list_code          4                                               
_shelx_F_calc_maximum      165.27                                               
_exptl_crystal_F_000       568.00                                               
_reflns_d_resolution_high  0.8107                                               
                                                                                
loop_                                                                           
 _space_group_symop_operation_xyz                                               
 'x, y, z'                                                                      
 '-x, y+1/2, -z+1/2'                                                            
 '-x, -y, -z'                                                                   
 'x, -y-1/2, z-1/2'                                                             
                                                                                
_cell_length_a     6.5499                                                       
_cell_length_b     7.6232                                                       
_cell_length_c    25.6211                                                       
_cell_angle_alpha  90.000                                                       
_cell_angle_beta   96.216                                                       
_cell_angle_gamma  90.000                                                       
                                                                                
_shelx_F_squared_multiplier     1.000                                           
                                                                                
loop_                                                                           
 _refln_index_h                                                                 
 _refln_index_k                                                                 
 _refln_index_l                                                                 
 _refln_F_squared_calc                                                          
 _refln_F_squared_meas                                                          
 _refln_F_squared_sigma                                                         
 _refln_observed_status                                                         
   1   0   0         44.32         56.20         0.81 o                         
   2   0   0       1557.14       1404.49        34.40 o                         
   3   0   0         81.64         91.89         2.10 o                         
   4   0   0        156.16        169.88         2.87 o                         
   5   0   0         45.65         49.73         1.86 o                         
   6   0   0          9.62          7.22         1.60 o                         
   7   0   0         87.82         85.50         3.15 o                         
   8   0   0          9.77          9.12         2.45 o                         
   1   1   0       2482.02       2574.28        17.77 o                         
   2   1   0       1011.71       1058.83         8.13 o                         
   3   1   0        114.15        102.76         1.63 o                         
   4   1   0       1369.01       1502.75        13.94 o                         
   5   1   0         54.64         60.23         2.50 o                         
   6   1   0          5.56          7.03         1.24 o                         
   7   1   0          0.76         -1.33         1.37 o                         
   0   2   0       9191.56       9034.71        75.86 o                         
   1   2   0      27313.08      27070.68       193.67 o                         
   2   2   0        159.21        152.34         1.57 o                         
   3   2   0         78.12         89.89         1.31 o                         
   4   2   0         30.62         28.94         1.06 o                         
   5   2   0          0.08          1.34         0.97 o                         
   6   2   0         60.97         58.97         2.00 o                         
   7   2   0          0.23         -0.81         1.39 o                         
   1   3   0          1.07         -0.13         0.45 o                         
   2   3   0        357.03        363.79         3.23 o                         
   3   3   0        300.86        334.86         3.46 o                         
   4   3   0         29.22         30.61         1.20 o                         
   5   3   0        105.57        103.21         2.41 o                         
   6   3   0          5.67          8.10         1.43 o                         
   7   3   0          0.81         -2.34         1.67 o                         
   0   4   0        242.15        221.84         2.92 o                         
   1   4   0       2566.33       2471.70        21.29 o                         
   2   4   0        258.01        234.84         3.92 o                         
   3   4   0         29.56         27.14         1.29 o                         
   4   4   0          7.12          5.91         1.09 o                         
   5   4   0         37.87         40.53         2.22 o                         
   6   4   0         10.21         11.14         1.60 o                         
   7   4   0          0.02         -2.31         1.54 o                         
   1   5   0         13.68         19.23         1.06 o                         
   2   5   0        128.23        127.11         2.78 o                         
   3   5   0          0.81          2.03         1.06 o                         
   4   5   0          0.44         -1.42         1.34 o                         
   5   5   0          0.53         -0.35         1.38 o                         
   6   5   0         61.06         49.95         3.06 o                         
   0   6   0         64.73         63.01         2.45 o                         
   1   6   0         14.05         15.72         1.18 o                         
   2   6   0        503.85        453.27         6.85 o                         
   3   6   0         23.66         29.15         2.38 o                         
   4   6   0          0.07          0.32         1.56 o                         
   5   6   0         22.39         22.55         2.31 o                         
   6   6   0          0.22         -2.24         1.89 o                         
   1   7   0          1.30          2.41         1.53 o                         
   2   7   0         12.29         10.94         1.69 o                         
   3   7   0          2.65          2.06         2.40 o                         
   4   7   0          0.90         -1.24         1.78 o                         
   5   7   0         14.24         19.03         2.43 o                         
   0   8   0          1.88         -3.04         2.74 o                         
   1   8   0          1.15          3.84         2.34 o                         
   2   8   0          2.73          2.60         1.83 o                         
   3   8   0         36.70         28.91         3.23 o                         
   4   8   0         23.39         23.77         2.80 o                         
   1   9   0         12.68          8.65         3.23 o                         
   2   9   0          0.03         -1.73         2.56 o                         
  -8   1   1          0.56          1.13         1.59 o                         
  -7   1   1          5.12          4.13         1.46 o                         
  -6   1   1         17.79         20.99         1.49 o                         
  -5   1   1          0.00         -0.79         0.80 o                         
  -4   1   1        106.63         95.90         1.51 o                         
  -3   1   1        370.99        369.32         3.70 o                         
  -2   1   1        314.63        312.64         2.35 o                         
  -1   1   1       1736.54       1747.07        10.54 o                         
   0   1   1         23.24         21.30         0.44 o                         
   1   1   1        191.84        180.18         1.44 o                         
   2   1   1       4051.77       4157.18        32.74 o                         
   3   1   1       5736.10       5988.03        53.92 o                         
   4   1   1        768.14        785.29         7.15 o                         
   5   1   1          1.29          3.20         0.98 o                         
   6   1   1          0.71         -0.67         1.13 o                         
   7   1   1          0.35         -1.34         1.39 o                         
  -7   2   1          2.64          2.90         1.50 o                         
  -6   2   1         49.89         45.27         1.83 o                         
  -5   2   1         43.16         39.19         1.64 o                         
  -4   2   1          0.01         -0.14         0.69 o                         
  -3   2   1          1.09          1.01         0.51 o                         
  -2   2   1         21.22         19.58         0.64 o                         
  -1   2   1      22027.12      21961.79       143.39 o                         
   0   2   1       7864.12       7713.61        45.79 o                         
   1   2   1        228.10        264.92         4.93 o                         
   2   2   1        179.65        190.70         1.86 o                         
   3   2   1         35.41         32.06         1.00 o                         
   4   2   1         52.33         59.64         1.35 o                         
   5   2   1          7.56          7.88         1.10 o                         
   6   2   1         28.52         26.47         1.73 o                         
   7   2   1         10.66          8.43         1.63 o                         
  -7   3   1          6.79          5.66         1.58 o                         
  -6   3   1          4.75          7.30         1.36 o                         
  -5   3   1        148.52        147.90         2.82 o                         
  -4   3   1         87.36         86.61         1.74 o                         
  -3   3   1        126.74        131.61         1.80 o                         
  -2   3   1        157.78        164.63         1.78 o                         
  -1   3   1         68.16         74.54         1.01 o                         
   0   3   1       1736.34       1754.38        12.15 o                         
   1   3   1        335.76        332.62         2.69 o                         
   2   3   1        226.04        260.45         2.52 o                         
   3   3   1        195.56        227.36         2.83 o                         
   4   3   1          0.14          2.36         0.82 o                         
   5   3   1        159.20        154.05         2.70 o                         
   6   3   1          0.29          1.35         1.34 o                         
   7   3   1          0.01         -0.27         1.49 o                         
  -7   4   1          0.42         -2.21         1.47 o                         
  -6   4   1          2.96          3.95         1.45 o                         
  -5   4   1          3.07          3.43         1.28 o                         
  -4   4   1          2.18          1.32         1.24 o                         
  -3   4   1          8.41         11.70         0.90 o                         
  -2   4   1       1809.11       1684.22        14.90 o                         
  -1   4   1        513.17        481.81         4.01 o                         
   0   4   1         60.95         49.13         1.02 o                         
   1   4   1       2686.97       2598.20        20.86 o                         
   2   4   1        152.78        141.83         3.74 o                         
   3   4   1          3.04          3.78         0.94 o                         
   4   4   1         30.70         30.70         1.72 o                         
   5   4   1         45.76         41.73         2.55 o                         
   6   4   1          2.50          1.31         1.47 o                         
   7   4   1          0.17          0.64         2.69 o                         
  -6   5   1          0.14          3.88         1.73 o                         
  -5   5   1          0.76          0.98         1.39 o                         
  -4   5   1          3.81          3.06         1.80 o                         
  -3   5   1          0.04          0.76         1.00 o                         
  -2   5   1          0.79          1.28         0.92 o                         
  -1   5   1        406.02        407.48         4.05 o                         
   0   5   1         10.16         11.96         0.95 o                         
   1   5   1        145.67        135.27         2.51 o                         
   2   5   1        152.46        165.94         3.25 o                         
   3   5   1          8.15         12.85         3.13 o                         
   4   5   1          0.05         -0.33         2.10 o                         
   5   5   1         49.81         46.96         2.34 o                         
   6   5   1          0.89          2.13         1.80 o                         
  -6   6   1          0.29         -1.25         1.82 o                         
  -5   6   1          1.53          0.49         1.82 o                         
  -4   6   1          0.35         -2.39         1.59 o                         
  -3   6   1        137.61        112.61         3.12 o                         
  -2   6   1        516.01        442.99         5.81 o                         
  -1   6   1          1.53          2.07         1.01 o                         
   0   6   1          3.69          7.04         1.26 o                         
   1   6   1         22.88         19.72         1.37 o                         
   2   6   1         83.64         76.16         2.29 o                         
   3   6   1         93.88         84.32         4.32 o                         
   4   6   1         28.56         30.72         2.44 o                         
   5   6   1          2.96          0.48         1.78 o                         
   6   6   1          1.42         -1.21         1.91 o                         
  -5   7   1         17.26         18.33         3.66 o                         
  -4   7   1          0.08         -2.22         1.80 o                         
  -3   7   1          7.13          5.56         2.26 o                         
  -2   7   1          0.20          0.48         1.64 o                         
  -1   7   1          7.92          7.74         1.54 o                         
   0   7   1         57.11         55.57         2.07 o                         
   1   7   1         31.18         33.05         2.15 o                         
   2   7   1          1.41         -1.78         2.10 o                         
   3   7   1          4.76          2.56         1.83 o                         
   4   7   1          8.29          8.36         2.07 o                         
   5   7   1          8.31          5.66         2.12 o                         
  -4   8   1          0.13          1.13         2.13 o                         
  -3   8   1         62.95         52.67         4.94 o                         
  -2   8   1         64.88         63.88         2.95 o                         
  -1   8   1          1.82         -0.75         2.20 o                         
   0   8   1          1.09         -2.67         1.78 o                         
   1   8   1          0.01         -2.53         3.20 o                         
   2   8   1         17.78         19.66         2.78 o                         
   3   8   1          1.32          0.59         2.08 o                         
   4   8   1          0.01          0.44         2.17 o                         
  -2   9   1          3.21          0.83         2.69 o                         
  -1   9   1          0.38         -1.19         2.87 o                         
   0   9   1          2.74          5.34         3.12 o                         
   1   9   1          5.15          0.49         3.12 o                         
   2   9   1          0.08         -0.98         3.60 o                         
  -8   0   2          1.39         -0.90         2.08 o                         
  -7   0   2         53.97         55.09         2.73 o                         
  -6   0   2         20.87         23.53         1.79 o                         
  -5   0   2         18.11         20.89         2.08 o                         
  -4   0   2        105.25        104.90         1.98 o                         
  -3   0   2        269.60        238.29         3.29 o                         
  -2   0   2       2474.24       2439.51        26.68 o                         
  -1   0   2       8372.07       8045.03       221.89 o                         
   1   0   2       1536.56       1383.11        13.66 o                         
   2   0   2       2283.44       2250.97        24.15 o                         
   3   0   2          7.41          8.98         0.93 o                         
   4   0   2          0.33         -0.26         1.38 o                         
   5   0   2         82.97         82.11         3.46 o                         
   6   0   2         64.92         70.33         4.51 o                         
   7   0   2         78.23         85.31         3.88 o                         
  -8   1   2          1.20          1.45         1.51 o                         
  -7   1   2          0.13         -0.03         1.20 o                         
  -6   1   2          0.44         -1.51         1.01 o                         
  -5   1   2          3.19          3.04         0.83 o                         
  -4   1   2         76.96         80.78         1.41 o                         
  -3   1   2         92.52        104.16         1.52 o                         
  -2   1   2         13.15         13.10         0.56 o                         
  -1   1   2         24.95         21.97         0.42 o                         
   0   1   2          2.01          2.46         0.19 o                         
   1   1   2       1458.06       1484.73        10.29 o                         
   2   1   2        368.00        345.60         2.93 o                         
   3   1   2       3820.36       4304.27        38.78 o                         
   4   1   2        767.70        794.63         7.77 o                         
   5   1   2         37.16         41.58         1.47 o                         
   6   1   2          0.35          0.95         1.15 o                         
   7   1   2          0.43         -2.09         1.39 o                         
  -7   2   2          0.23         -0.08         1.31 o                         
  -6   2   2          2.84          2.96         1.16 o                         
  -5   2   2         10.41          9.43         1.45 o                         
  -4   2   2         32.84         31.02         1.08 o                         
  -3   2   2        542.56        543.88         5.00 o                         
  -2   2   2          2.34          5.69         0.39 o                         
  -1   2   2      14122.98      14087.30        92.17 o                         
   0   2   2        442.23        420.79         3.04 o                         
   1   2   2       2227.13       2242.71        16.97 o                         
   2   2   2         60.00         58.19         1.29 o                         
   3   2   2        257.44        236.52         2.79 o                         
   4   2   2          3.94          1.86         0.77 o                         
   5   2   2         20.44         26.52         1.45 o                         
   6   2   2          3.70          7.29         1.28 o                         
   7   2   2         32.09         27.75         2.11 o                         
  -7   3   2         12.81         11.62         2.11 o                         
  -6   3   2          0.00         -0.32         1.26 o                         
  -5   3   2         62.57         66.76         1.99 o                         
  -4   3   2        196.94        196.87         2.62 o                         
  -3   3   2          4.02          4.78         0.65 o                         
  -2   3   2          0.03          0.04         0.59 o                         
  -1   3   2        190.65        192.84         1.76 o                         
   0   3   2          2.17          4.00         0.49 o                         
   1   3   2        152.55        139.78         2.10 o                         
   2   3   2       3132.85       3343.90        25.15 o                         
   3   3   2         67.07         79.23         1.67 o                         
   4   3   2        334.43        337.61         3.68 o                         
   5   3   2          1.44          3.21         1.07 o                         
   6   3   2          2.21          2.76         1.41 o                         
   7   3   2          2.16         -0.19         1.52 o                         
  -7   4   2          0.01         -0.61         1.49 o                         
  -6   4   2         14.90         16.68         1.68 o                         
  -5   4   2          1.88          2.93         1.30 o                         
  -4   4   2         66.08         60.96         1.79 o                         
  -3   4   2          1.18          1.31         0.79 o                         
  -2   4   2       3262.00       3130.74        25.04 o                         
  -1   4   2          1.74          3.17         1.22 o                         
   0   4   2          3.04          3.24         0.63 o                         
   1   4   2        189.05        187.28         2.53 o                         
   2   4   2        762.89        716.22         6.33 o                         
   3   4   2        162.93        176.26         2.41 o                         
   4   4   2          0.23         -1.55         1.04 o                         
   5   4   2         30.48         27.25         1.98 o                         
   6   4   2         12.07         12.03         1.63 o                         
   7   4   2          0.01         -1.05         1.79 o                         
  -6   5   2         82.75         77.74         2.75 o                         
  -5   5   2          9.85          7.21         2.30 o                         
  -4   5   2          3.24          1.95         1.47 o                         
  -3   5   2          5.17          5.60         1.08 o                         
  -2   5   2          1.76          0.76         0.92 o                         
  -1   5   2         77.23         81.37         1.55 o                         
   0   5   2         36.94         33.38         1.19 o                         
   1   5   2         24.96         30.39         1.31 o                         
   2   5   2        560.18        559.28         5.30 o                         
   3   5   2         37.99         40.98         1.58 o                         
   4   5   2          0.63         -0.61         1.44 o                         
   5   5   2         36.41         37.13         2.26 o                         
   6   5   2          0.18         -0.31         1.77 o                         
  -6   6   2          1.84          3.04         1.91 o                         
  -5   6   2          3.87          3.39         1.75 o                         
  -4   6   2          6.95          5.45         1.75 o                         
  -3   6   2          6.98         13.97         2.99 o                         
  -2   6   2        200.20        181.14         3.18 o                         
  -1   6   2          0.00          0.25         0.98 o                         
   0   6   2          2.67          3.57         1.01 o                         
   1   6   2          6.20          5.12         1.00 o                         
   2   6   2         21.64         25.96         1.61 o                         
   3   6   2         30.72         30.18         2.35 o                         
   4   6   2          7.35          6.70         1.79 o                         
   5   6   2          1.21          3.42         1.83 o                         
   6   6   2          0.00         -1.25         1.97 o                         
  -5   7   2          2.46          0.94         1.94 o                         
  -4   7   2          6.62          2.97         1.87 o                         
  -3   7   2          0.55          0.53         1.69 o                         
  -2   7   2         77.05         78.59         2.92 o                         
  -1   7   2          2.42          0.55         1.47 o                         
   0   7   2         17.24         20.84         1.79 o                         
   1   7   2         76.95         81.37         2.62 o                         
   2   7   2          0.68         -1.28         1.81 o                         
   3   7   2         12.35          8.03         2.34 o                         
   4   7   2          0.70          2.67         2.56 o                         
   5   7   2         11.34         13.19         2.31 o                         
  -4   8   2          0.55         -1.29         2.16 o                         
  -3   8   2         76.96         73.84         3.23 o                         
  -2   8   2         35.11         41.26         2.67 o                         
  -1   8   2          0.00         -1.82         2.05 o                         
   0   8   2          0.68         -2.98         1.99 o                         
   1   8   2          0.02         -2.16         2.21 o                         
   2   8   2         16.97         16.53         2.53 o                         
   3   8   2         20.03         16.29         2.55 o                         
   4   8   2          3.51          3.02         2.22 o                         
  -2   9   2          1.35          1.76         3.40 o                         
  -1   9   2         22.64         28.14         3.92 o                         
   0   9   2          8.37          5.62         3.28 o                         
   1   9   2          2.52          1.89         5.26 o                         
   2   9   2          0.26          1.40         2.65 o                         
  -8   1   3          0.44         -0.03         1.31 o                         
  -7   1   3          1.76          0.67         1.05 o                         
  -6   1   3          4.79          4.20         1.11 o                         
  -5   1   3         48.56         50.18         1.58 o                         
  -4   1   3         59.84         65.53         1.25 o                         
  -3   1   3        312.79        319.40         3.23 o                         
  -2   1   3        440.64        451.20         4.07 o                         
  -1   1   3         61.59         64.77         0.70 o                         
   0   1   3        634.24        639.32         4.36 o                         
   1   1   3        286.52        266.85         2.09 o                         
   2   1   3        200.64        180.50         1.79 o                         
   3   1   3        403.58        450.93         4.34 o                         
   4   1   3          6.60          3.94         0.85 o                         
   5   1   3         17.90         19.76         1.38 o                         
   6   1   3          3.46          5.13         1.26 o                         
   7   1   3          0.00         -0.79         1.47 o                         
  -7   2   3          3.90          4.50         1.39 o                         
  -6   2   3          2.11          2.73         1.11 o                         
  -5   2   3         95.45         88.33         2.26 o                         
  -4   2   3         18.56         22.71         1.04 o                         
  -3   2   3        152.86        143.54         1.71 o                         
  -2   2   3          8.07          9.18         0.47 o                         
  -1   2   3       2857.29       2782.69        19.03 o                         
   0   2   3       3375.90       3273.92        21.61 o                         
   1   2   3       1144.18       1106.65         8.60 o                         
   2   2   3        347.79        348.88         3.04 o                         
   3   2   3          0.45          0.19         0.63 o                         
   4   2   3         14.50         15.76         1.04 o                         
   5   2   3        159.76        159.31         3.58 o                         
   6   2   3         33.21         27.12         1.95 o                         
   7   2   3          3.36          8.08         1.68 o                         
  -7   3   3         25.57         24.80         4.13 o                         
  -6   3   3          0.47         -0.92         1.09 o                         
  -5   3   3         11.16         11.30         1.32 o                         
  -4   3   3          0.20         -0.23         0.80 o                         
  -3   3   3         23.22         21.01         1.17 o                         
  -2   3   3        168.90        166.66         1.69 o                         
  -1   3   3        121.08        131.24         1.50 o                         
   0   3   3        427.11        414.07         3.37 o                         
   1   3   3       2067.20       2058.59        15.64 o                         
   2   3   3       2107.05       2225.83        19.05 o                         
   3   3   3         66.68         58.58         1.38 o                         
   4   3   3         69.77         67.67         1.74 o                         
   5   3   3          3.99          4.18         1.14 o                         
   6   3   3         12.73         11.00         1.66 o                         
   7   3   3         11.06         10.36         1.77 o                         
  -7   4   3          2.30          1.89         1.53 o                         
  -6   4   3          0.76         -0.04         1.27 o                         
  -5   4   3          0.58          0.54         1.24 o                         
  -4   4   3        539.45        507.09         5.88 o                         
  -3   4   3          1.35          1.11         0.72 o                         
  -2   4   3       2072.23       1982.56        23.04 o                         
  -1   4   3        552.66        522.02         4.28 o                         
   0   4   3          8.13          7.17         0.61 o                         
   1   4   3         32.07         28.23         1.08 o                         
   2   4   3         68.00         74.03         2.71 o                         
   3   4   3         24.67         23.48         1.26 o                         
   4   4   3         21.35         24.80         1.49 o                         
   5   4   3         14.95         12.50         1.43 o                         
   6   4   3         41.55         36.30         2.25 o                         
   7   4   3          0.04          2.32         1.95 o                         
  -6   5   3          1.90          3.67         2.53 o                         
  -5   5   3         32.87         29.72         1.93 o                         
  -4   5   3         18.12         18.21         1.61 o                         
  -3   5   3          0.82          1.21         1.00 o                         
  -2   5   3          2.74          2.70         1.02 o                         
  -1   5   3         12.08         12.54         1.04 o                         
   0   5   3          0.47          0.73         0.76 o                         
   1   5   3        428.12        419.31         4.30 o                         
   2   5   3         22.81         25.51         1.16 o                         
   3   5   3          9.64          8.04         1.12 o                         
   4   5   3          1.50         -0.97         1.38 o                         
   5   5   3         26.12         28.14         2.34 o                         
   6   5   3          0.04         -0.20         1.85 o                         
  -6   6   3          0.82          1.11         1.92 o                         
  -5   6   3          9.21          7.63         1.87 o                         
  -4   6   3          2.99          1.69         1.93 o                         
  -3   6   3        994.92        906.49        11.05 o                         
  -2   6   3          0.39          3.01         2.13 o                         
  -1   6   3          4.01          3.53         1.03 o                         
   0   6   3          0.34          0.77         1.00 o                         
   1   6   3         29.09         27.88         1.63 o                         
   2   6   3         48.24         47.25         1.96 o                         
   3   6   3          2.16          0.54         1.55 o                         
   4   6   3          3.42          1.80         1.75 o                         
   5   6   3         17.60         15.28         2.15 o                         
   6   6   3          4.97          5.95         2.49 o                         
  -5   7   3          0.89         -0.75         1.87 o                         
  -4   7   3          0.94          1.86         1.88 o                         
  -3   7   3          7.57          5.42         1.97 o                         
  -2   7   3          5.59         10.26         1.89 o                         
  -1   7   3          0.00         -1.85         1.55 o                         
   0   7   3          0.83         -1.59         1.29 o                         
   1   7   3        173.06        170.73         4.61 o                         
   2   7   3          0.52         -1.87         1.54 o                         
   3   7   3          0.14          0.03         1.78 o                         
   4   7   3          1.13         -2.49         1.82 o                         
   5   7   3          1.03          1.94         3.21 o                         
  -4   8   3         36.09         29.04         2.83 o                         
  -3   8   3         59.37         58.06         3.03 o                         
  -2   8   3         13.26         18.82         2.17 o                         
  -1   8   3          0.25         -0.74         1.71 o                         
   0   8   3          0.87         -1.80         2.15 o                         
   1   8   3          5.02          4.65         2.23 o                         
   2   8   3          4.38          5.56         2.34 o                         
   3   8   3          0.08          0.31         4.73 o                         
   4   8   3          1.20          4.53         4.83 o                         
  -2   9   3          8.51         13.34         3.94 o                         
  -1   9   3          0.96          1.93         2.63 o                         
   0   9   3         22.86         18.58         3.52 o                         
   1   9   3          1.47          1.37         3.07 o                         
   2   9   3          1.98          0.48         3.08 o                         
  -8   0   4          0.60         -0.10         1.64 o                         
  -7   0   4          7.85          6.09         1.56 o                         
  -6   0   4        128.00        122.06         3.09 o                         
  -5   0   4        436.99        453.98         7.09 o                         
  -4   0   4         44.54         46.43         1.63 o                         
  -3   0   4         12.18         11.14         1.22 o                         
  -2   0   4        554.01        509.70         8.96 o                         
  -1   0   4       4534.61       4223.78        48.90 o                         
   0   0   4       9807.44       9221.82        91.07 o                         
   1   0   4       8134.94       7819.57        77.01 o                         
   2   0   4         97.14        110.72         1.86 o                         
   3   0   4        365.41        413.37         5.75 o                         
   4   0   4         63.26         70.95         2.55 o                         
   5   0   4          8.72         11.93         1.60 o                         
   6   0   4        168.10        155.64         4.83 o                         
   7   0   4        164.24        142.53         4.97 o                         
  -8   1   4          4.86          2.07         1.31 o                         
  -7   1   4          0.00         -1.39         1.00 o                         
  -6   1   4         43.18         41.07         1.66 o                         
  -5   1   4          0.00         -0.54         0.77 o                         
  -4   1   4         14.63         16.83         0.82 o                         
  -3   1   4          6.73          8.81         0.62 o                         
  -2   1   4         27.25         34.56         1.01 o                         
  -1   1   4        674.18        731.53         5.73 o                         
   0   1   4       2291.05       2495.47        17.21 o                         
   1   1   4        218.92        240.87         2.04 o                         
   2   1   4         53.67         46.86         0.92 o                         
   3   1   4        363.45        404.04         3.98 o                         
   4   1   4          6.18          8.14         0.86 o                         
   5   1   4         28.72         29.77         1.56 o                         
   6   1   4          1.54          1.63         1.29 o                         
   7   1   4          0.06         -1.82         1.66 o                         
  -7   2   4          0.23          0.14         1.28 o                         
  -6   2   4         54.86         57.39         1.87 o                         
  -5   2   4        239.07        230.34         3.10 o                         
  -4   2   4         92.58         91.18         1.51 o                         
  -3   2   4          3.98          6.06         0.52 o                         
  -2   2   4        282.85        293.16         2.52 o                         
  -1   2   4        709.43        672.63         4.82 o                         
   0   2   4       1302.32       1261.26         9.21 o                         
   1   2   4        619.66        620.39         5.27 o                         
   2   2   4        365.11        344.01         2.91 o                         
   3   2   4          6.26          3.57         0.71 o                         
   4   2   4        267.69        263.26         3.28 o                         
   5   2   4         65.71         63.61         1.94 o                         
   6   2   4        120.45        100.94         3.47 o                         
   7   2   4         11.37         14.51         1.82 o                         
  -7   3   4          0.70          2.16         1.35 o                         
  -6   3   4          7.22          7.41         1.32 o                         
  -5   3   4         48.49         46.53         1.69 o                         
  -4   3   4         85.41         82.64         1.71 o                         
  -3   3   4         37.97         38.00         1.19 o                         
  -2   3   4         24.28         28.76         0.84 o                         
  -1   3   4         13.18         14.61         0.63 o                         
   0   3   4        322.95        340.31         2.87 o                         
   1   3   4        114.90        100.45         1.51 o                         
   2   3   4       1099.61       1179.02        11.11 o                         
   3   3   4          2.47          4.49         0.76 o                         
   4   3   4         57.34         57.91         2.12 o                         
   5   3   4         45.04         42.24         2.11 o                         
   6   3   4          0.26         -1.92         1.41 o                         
   7   3   4          7.71         10.44         1.85 o                         
  -7   4   4          8.02         12.07         1.67 o                         
  -6   4   4         10.09         12.16         2.13 o                         
  -5   4   4          0.02         -1.31         1.02 o                         
  -4   4   4        310.37        304.66         3.95 o                         
  -3   4   4          0.00         -0.54         0.68 o                         
  -2   4   4        318.40        307.98         3.17 o                         
  -1   4   4        113.55        113.34         1.57 o                         
   0   4   4          1.50          1.99         0.61 o                         
   1   4   4         17.79         15.91         0.80 o                         
   2   4   4         43.08         41.86         1.30 o                         
   3   4   4          3.20          5.06         1.11 o                         
   4   4   4        106.95        106.79         2.44 o                         
   5   4   4         11.21          8.87         1.41 o                         
   6   4   4          7.80          5.94         1.66 o                         
   7   4   4          0.74          0.91         1.93 o                         
  -6   5   4          3.24          3.49         1.67 o                         
  -5   5   4          2.65          3.16         1.41 o                         
  -4   5   4         11.69         13.07         1.97 o                         
  -3   5   4        206.29        198.06         3.10 o                         
  -2   5   4         16.10         17.08         0.97 o                         
  -1   5   4         74.65         74.19         1.47 o                         
   0   5   4        322.20        313.99         3.35 o                         
   1   5   4        551.25        547.48         6.02 o                         
   2   5   4          6.66          6.21         0.96 o                         
   3   5   4          5.98          4.32         1.47 o                         
   4   5   4          0.01         -0.50         1.36 o                         
   5   5   4          2.99          4.05         1.83 o                         
   6   5   4         22.91         24.79         3.22 o                         
  -6   6   4          2.97          1.41         1.81 o                         
  -5   6   4          1.40          0.45         1.65 o                         
  -4   6   4          0.05          0.64         1.65 o                         
  -3   6   4          4.36         10.70         1.76 o                         
  -2   6   4         81.06         71.08         2.35 o                         
  -1   6   4         13.43         12.48         1.05 o                         
   0   6   4          1.59          1.52         0.98 o                         
   1   6   4          9.29         11.35         1.25 o                         
   2   6   4          0.76         -1.11         1.34 o                         
   3   6   4          4.71          6.05         1.76 o                         
   4   6   4         11.08          8.95         1.92 o                         
   5   6   4         24.38         22.15         2.45 o                         
  -5   7   4          0.60         -1.15         1.91 o                         
  -4   7   4         14.20         19.31         2.28 o                         
  -3   7   4         29.67         30.89         2.22 o                         
  -2   7   4         29.15         32.16         2.88 o                         
  -1   7   4          2.43          0.02         1.55 o                         
   0   7   4         45.14         44.66         2.41 o                         
   1   7   4         12.34         15.86         1.78 o                         
   2   7   4          0.00          0.27         2.06 o                         
   3   7   4          0.07          4.48         1.93 o                         
   4   7   4          1.38          2.06         1.89 o                         
   5   7   4          1.35          2.62         2.14 o                         
  -4   8   4         23.04         20.91         2.63 o                         
  -3   8   4          5.56          8.36         2.11 o                         
  -2   8   4         16.70         15.54         2.07 o                         
  -1   8   4          2.17          3.91         1.89 o                         
   0   8   4          0.64         -2.40         2.18 o                         
   1   8   4          4.21          7.30         2.42 o                         
   2   8   4          2.95          2.90         2.32 o                         
   3   8   4          0.93         -4.25         2.84 o                         
  -2   9   4         39.04         55.19         3.96 o                         
  -1   9   4          0.85          1.78         2.60 o                         
   0   9   4         19.22         24.96         5.09 o                         
   1   9   4          0.18         -3.59         3.73 o                         
  -8   1   5          0.27         -1.73         1.23 o                         
  -7   1   5         13.88         13.51         1.19 o                         
  -6   1   5         16.20         14.01         1.20 o                         
  -5   1   5         28.46         25.02         1.13 o                         
  -4   1   5          0.93          1.14         0.53 o                         
  -3   1   5          5.59          9.52         0.60 o                         
  -2   1   5         34.05         21.22         0.92 o                         
  -1   1   5       2984.86       2970.74        20.86 o                         
   0   1   5        416.72        395.36         3.09 o                         
   1   1   5          0.00          1.55         0.43 o                         
   2   1   5        301.62        284.73         2.59 o                         
   3   1   5        505.91        503.53         4.85 o                         
   4   1   5        242.65        245.68         2.89 o                         
   5   1   5          0.13         -0.55         1.04 o                         
   6   1   5         12.12         15.10         1.64 o                         
   7   1   5          0.06          0.74         1.53 o                         
  -7   2   5          6.30          6.87         1.24 o                         
  -6   2   5         63.26         64.81         1.87 o                         
  -5   2   5        477.10        464.27         5.21 o                         
  -4   2   5          0.04          0.15         0.62 o                         
  -3   2   5          4.67          6.09         0.49 o                         
  -2   2   5         25.19         23.73         0.63 o                         
  -1   2   5        464.56        503.32         3.87 o                         
   0   2   5        872.50        915.21         7.14 o                         
   1   2   5        238.10        263.71         2.55 o                         
   2   2   5        381.56        401.03         3.51 o                         
   3   2   5         25.43         32.08         1.12 o                         
   4   2   5          0.00          1.08         0.85 o                         
   5   2   5        114.26        108.00         2.35 o                         
   6   2   5         57.38         47.99         2.31 o                         
   7   2   5         31.04         32.35         2.42 o                         
  -7   3   5         13.28         12.58         1.53 o                         
  -6   3   5          0.01         -0.16         1.04 o                         
  -5   3   5          0.06         -1.46         1.66 o                         
  -4   3   5        178.03        168.01         2.43 o                         
  -3   3   5          0.56          0.38         0.63 o                         
  -2   3   5         43.67         39.70         0.89 o                         
  -1   3   5        429.66        445.51         3.59 o                         
   0   3   5        372.72        359.99         3.02 o                         
   1   3   5          3.89          4.68         0.57 o                         
   2   3   5          8.79         11.31         1.16 o                         
   3   3   5         17.40         16.36         0.96 o                         
   4   3   5          0.75          0.69         0.95 o                         
   5   3   5          0.12          0.75         1.21 o                         
   6   3   5          1.90          4.73         1.55 o                         
   7   3   5         11.53         15.84         2.23 o                         
  -7   4   5         24.89         25.04         1.95 o                         
  -6   4   5          2.00          0.01         1.44 o                         
  -5   4   5          6.27          5.31         1.14 o                         
  -4   4   5        443.61        427.98         5.08 o                         
  -3   4   5         18.46         18.96         1.03 o                         
  -2   4   5         26.67         25.43         1.87 o                         
  -1   4   5         99.58         93.21         1.44 o                         
   0   4   5         48.10         47.49         1.19 o                         
   1   4   5         14.83         16.43         0.84 o                         
   2   4   5          0.18         -1.20         0.80 o                         
   3   4   5        108.15        105.05         2.09 o                         
   4   4   5        131.27        124.77         2.83 o                         
   5   4   5        125.37        102.66         2.70 o                         
   6   4   5          0.79          3.80         1.94 o                         
   7   4   5          0.67         -0.51         2.01 o                         
  -6   5   5          0.05          0.47         1.36 o                         
  -5   5   5          7.55         12.28         1.48 o                         
  -4   5   5        101.76         93.93         2.65 o                         
  -3   5   5         73.69         77.61         2.05 o                         
  -2   5   5         75.48         74.61         1.59 o                         
  -1   5   5          5.39          6.27         0.91 o                         
   0   5   5          3.76          4.63         0.92 o                         
   1   5   5        421.07        406.13         4.16 o                         
   2   5   5          2.66          3.42         0.91 o                         
   3   5   5          1.59          2.20         1.57 o                         
   4   5   5          3.11          2.35         1.46 o                         
   5   5   5          5.84          4.96         1.84 o                         
   6   5   5          5.89         11.18         2.25 o                         
  -6   6   5         12.67         14.74         2.40 o                         
  -5   6   5          6.18          8.12         1.75 o                         
  -4   6   5         11.33         12.47         1.87 o                         
  -3   6   5        209.86        196.29         4.74 o                         
  -2   6   5          0.30          1.50         1.38 o                         
  -1   6   5          0.34          1.55         0.95 o                         
   0   6   5         16.87         17.00         1.21 o                         
   1   6   5         51.22         46.57         1.77 o                         
   2   6   5          0.66          0.80         1.76 o                         
   3   6   5         17.55         21.30         2.20 o                         
   4   6   5         50.31         47.63         2.79 o                         
   5   6   5          9.82          8.15         2.60 o                         
  -5   7   5          0.00         -1.44         1.95 o                         
  -4   7   5          0.51         -0.29         1.82 o                         
  -3   7   5        235.54        229.12         4.72 o                         
  -2   7   5         14.96         14.06         1.79 o                         
  -1   7   5          0.03          0.35         1.61 o                         
   0   7   5         69.94         67.08         2.55 o                         
   1   7   5         20.31         22.99         1.94 o                         
   2   7   5          5.84          5.10         1.96 o                         
   3   7   5          0.08         -1.33         2.41 o                         
   4   7   5         16.37         16.36         2.34 o                         
   5   7   5          3.87          1.87         2.03 o                         
  -4   8   5         15.36         16.49         2.58 o                         
  -3   8   5         12.16         17.01         2.32 o                         
  -2   8   5          4.51          2.20         2.14 o                         
  -1   8   5          9.00          5.51         1.92 o                         
   0   8   5          0.49         -3.46         2.30 o                         
   1   8   5          4.01          6.27         4.16 o                         
   2   8   5          2.88          0.35         2.79 o                         
   3   8   5         13.41         10.91         3.09 o                         
  -2   9   5         62.99         64.88         3.98 o                         
  -1   9   5          2.20          5.55         2.62 o                         
   0   9   5          7.99          7.54         3.23 o                         
   1   9   5          0.36          1.57         3.19 o                         
  -8   0   6          2.66          3.42         1.65 o                         
  -7   0   6          1.90          1.64         1.45 o                         
  -6   0   6        678.83        676.00        10.20 o                         
  -5   0   6        231.63        240.27         4.18 o                         
  -4   0   6         27.95         27.88         1.96 o                         
  -3   0   6         24.28         20.30         0.95 o                         
  -2   0   6        245.80        203.92         3.12 o                         
  -1   0   6         87.45         69.93         0.97 o                         
   0   0   6       1375.20       1398.59        13.86 o                         
   1   0   6          0.65          1.60         1.27 o                         
   2   0   6        302.58        324.57         4.55 o                         
   3   0   6        378.08        390.43         6.44 o                         
   4   0   6          0.08         -1.26         1.33 o                         
   5   0   6         17.92         20.61         1.88 o                         
   6   0   6        127.80        123.77         4.51 o                         
   7   0   6          4.70          0.89         2.28 o                         
  -8   1   6          4.16          6.28         1.42 o                         
  -7   1   6          0.34         -0.57         0.98 o                         
  -6   1   6         52.78         45.79         1.70 o                         
  -5   1   6        410.96        416.24         4.32 o                         
  -4   1   6          1.82          2.08         0.50 o                         
  -3   1   6          0.65         -1.14         0.76 o                         
  -2   1   6       3053.63       3096.54        36.77 o                         
  -1   1   6        411.76        379.56         2.77 o                         
   0   1   6       1351.58       1249.67         8.77 o                         
   1   1   6         98.16        108.74         1.43 o                         
   2   1   6        125.42        126.96         1.59 o                         
   3   1   6         12.94         17.97         1.03 o                         
   4   1   6          0.20         -0.60         0.89 o                         
   5   1   6         92.58         87.36         2.16 o                         
   6   1   6         15.65         15.94         1.72 o                         
   7   1   6         16.93         20.63         1.98 o                         
  -7   2   6         30.26         27.64         1.57 o                         
  -6   2   6         43.89         44.97         1.66 o                         
  -5   2   6        515.15        506.39         5.57 o                         
  -4   2   6         48.68         48.03         1.08 o                         
  -3   2   6         45.80         42.77         0.80 o                         
  -2   2   6         10.09         10.09         0.49 o                         
  -1   2   6         95.78         89.92         1.02 o                         
   0   2   6        191.73        187.99         1.93 o                         
   1   2   6          5.53          6.57         0.60 o                         
   2   2   6        236.22        254.90         2.61 o                         
   3   2   6          1.87         -0.13         0.73 o                         
   4   2   6          3.22          5.23         1.00 o                         
   5   2   6         76.14         70.47         2.06 o                         
   6   2   6         47.88         41.93         2.34 o                         
   7   2   6          6.25          6.00         1.81 o                         
  -7   3   6          1.73         -0.10         1.28 o                         
  -6   3   6         51.49         58.30         1.85 o                         
  -5   3   6        107.98         97.08         2.09 o                         
  -4   3   6        272.57        264.21         3.29 o                         
  -3   3   6        252.31        249.23         2.62 o                         
  -2   3   6        569.27        587.63         4.81 o                         
  -1   3   6       1733.57       1642.28        12.55 o                         
   0   3   6         27.44         26.42         0.82 o                         
   1   3   6        123.29        114.20         1.57 o                         
   2   3   6         12.00         13.28         0.93 o                         
   3   3   6         24.99         31.16         1.29 o                         
   4   3   6         69.93         69.35         1.79 o                         
   5   3   6         21.15         22.85         1.68 o                         
   6   3   6         26.68         27.98         2.13 o                         
   7   3   6          0.01          0.99         1.92 o                         
  -7   4   6          0.01          3.48         2.18 o                         
  -6   4   6         15.37         16.59         1.51 o                         
  -5   4   6          6.54          5.20         2.09 o                         
  -4   4   6        335.71        306.60         3.89 o                         
  -3   4   6         53.78         49.33         1.25 o                         
  -2   4   6         12.53         13.84         0.95 o                         
  -1   4   6        110.27        114.32         1.56 o                         
   0   4   6        139.97        141.08         1.88 o                         
   1   4   6          8.40         11.62         0.83 o                         
   2   4   6         31.93         36.41         1.40 o                         
   3   4   6         43.07         49.65         1.82 o                         
   4   4   6        115.02        111.86         2.70 o                         
   5   4   6         91.57         77.94         2.50 o                         
   6   4   6          4.50          3.53         1.96 o                         
  -6   5   6          0.00         -0.92         1.32 o                         
  -5   5   6         24.54         25.80         1.80 o                         
  -4   5   6        485.50        470.55        10.16 o                         
  -3   5   6          1.29          1.35         0.96 o                         
  -2   5   6         17.41         19.80         1.26 o                         
  -1   5   6         78.05         77.23         1.73 o                         
   0   5   6        195.10        183.83         2.40 o                         
   1   5   6          7.14          7.52         1.13 o                         
   2   5   6          0.63         -1.43         0.96 o                         
   3   5   6         46.41         43.79         2.05 o                         
   4   5   6         11.60          8.20         1.67 o                         
   5   5   6          1.26          0.66         1.91 o                         
   6   5   6          6.72          8.64         2.51 o                         
  -6   6   6         11.67         19.69         4.96 o                         
  -5   6   6          0.82         -0.58         1.65 o                         
  -4   6   6         51.89         54.05         2.42 o                         
  -3   6   6         21.72         21.35         2.65 o                         
  -2   6   6         21.88         22.16         1.46 o                         
  -1   6   6          0.65         -0.12         1.02 o                         
   0   6   6         95.94         95.24         2.95 o                         
   1   6   6          2.11          1.35         1.24 o                         
   2   6   6         15.17         16.14         1.73 o                         
   3   6   6         49.94         49.89         3.10 o                         
   4   6   6         36.55         32.90         2.39 o                         
   5   6   6          0.02         -1.04         2.33 o                         
  -5   7   6          0.65          3.56         1.99 o                         
  -4   7   6         36.92         41.42         2.87 o                         
  -3   7   6        168.95        180.01         6.65 o                         
  -2   7   6         10.86          9.59         2.14 o                         
  -1   7   6          0.11          0.82         1.68 o                         
   0   7   6         17.84         19.30         2.64 o                         
   1   7   6         10.91          6.24         1.91 o                         
   2   7   6          2.09          1.70         1.98 o                         
   3   7   6          0.19         -1.94         1.84 o                         
   4   7   6          1.23          3.55         2.06 o                         
  -4   8   6          8.30          9.24         2.35 o                         
  -3   8   6         80.80         83.43         3.61 o                         
  -2   8   6          0.17          0.17         1.85 o                         
  -1   8   6          3.22          1.63         1.86 o                         
   0   8   6          0.78          1.95         2.35 o                         
   1   8   6         25.93         24.38         3.47 o                         
   2   8   6          5.92          8.84         3.52 o                         
   3   8   6         17.01         24.22         6.13 o                         
  -1   9   6         17.87         16.18         3.09 o                         
   0   9   6          3.07          6.72         3.32 o                         
   1   9   6          2.99          3.59         3.62 o                         
  -7   1   7          8.14         10.52         1.09 o                         
  -6   1   7         26.49         30.55         1.42 o                         
  -5   1   7        317.23        328.78         3.83 o                         
  -4   1   7          3.78          3.88         0.55 o                         
  -3   1   7        600.18        601.29         6.80 o                         
  -2   1   7         21.65         20.91         1.51 o                         
  -1   1   7          0.03          0.85         0.29 o                         
   0   1   7       1161.61       1106.82         8.15 o                         
   1   1   7        477.35        471.89         5.04 o                         
   2   1   7        131.01        116.24         1.62 o                         
   3   1   7        186.86        180.16         2.42 o                         
   4   1   7         95.83         95.87         1.94 o                         
   5   1   7          3.52          4.64         1.19 o                         
   6   1   7          2.90          1.79         1.50 o                         
   7   1   7          4.17          3.46         1.86 o                         
  -7   2   7         13.94         15.84         1.32 o                         
  -6   2   7         63.04         67.78         1.98 o                         
  -5   2   7        384.83        369.17         4.22 o                         
  -4   2   7         79.81         70.52         1.22 o                         
  -3   2   7         32.90         25.71         0.69 o                         
  -2   2   7         57.30         56.64         0.91 o                         
  -1   2   7       1094.15       1150.36         8.87 o                         
   0   2   7        287.81        291.72         2.74 o                         
   1   2   7       1015.50       1033.84         9.21 o                         
   2   2   7        317.41        317.87         3.12 o                         
   3   2   7         20.83         20.39         1.09 o                         
   4   2   7         10.97         12.54         1.10 o                         
   5   2   7         73.12         63.97         1.98 o                         
   6   2   7          2.93          2.30         1.51 o                         
   7   2   7          0.64          4.34         1.76 o                         
  -7   3   7          9.46          8.79         1.85 o                         
  -6   3   7          2.98          4.99         1.16 o                         
  -5   3   7        531.65        517.18         5.79 o                         
  -4   3   7          4.38          4.44         0.78 o                         
  -3   3   7        128.56        123.38         1.58 o                         
  -2   3   7        175.27        172.29         2.17 o                         
  -1   3   7         42.37         42.10         1.62 o                         
   0   3   7        697.67        710.02         5.50 o                         
   1   3   7         76.64         74.05         1.31 o                         
   2   3   7        419.78        430.54         4.11 o                         
   3   3   7        121.53        131.40         2.11 o                         
   4   3   7         27.92         27.85         1.44 o                         
   5   3   7         11.56         10.98         1.47 o                         
   6   3   7          3.10          2.01         1.58 o                         
   7   3   7          3.63          2.64         2.59 o                         
  -7   4   7         90.89         99.19         2.79 o                         
  -6   4   7          2.40          2.98         1.22 o                         
  -5   4   7         29.22         31.09         1.57 o                         
  -4   4   7         73.32         68.91         1.71 o                         
  -3   4   7        153.01        143.13         1.91 o                         
  -2   4   7         76.23         74.37         1.30 o                         
  -1   4   7        135.60        133.98         1.89 o                         
   0   4   7         23.63         26.68         1.04 o                         
   1   4   7        244.21        227.82         2.58 o                         
   2   4   7         46.80         42.14         1.50 o                         
   3   4   7          0.94          0.74         0.99 o                         
   4   4   7         53.79         50.65         2.14 o                         
   5   4   7         30.92         30.43         2.30 o                         
   6   4   7         12.27         13.51         2.22 o                         
  -6   5   7          4.17          5.62         1.42 o                         
  -5   5   7         23.39         22.64         1.76 o                         
  -4   5   7        360.75        355.45         7.07 o                         
  -3   5   7         28.65         26.40         1.41 o                         
  -2   5   7         77.15         71.41         1.57 o                         
  -1   5   7         39.56         37.89         1.46 o                         
   0   5   7         14.08         15.78         1.20 o                         
   1   5   7         42.49         41.09         1.51 o                         
   2   5   7          8.88          9.10         1.04 o                         
   3   5   7          3.53          2.83         1.36 o                         
   4   5   7          8.89          7.62         1.64 o                         
   5   5   7         21.47         20.30         3.02 o                         
   6   5   7          5.75          6.30         2.18 o                         
  -6   6   7          3.40          4.12         1.86 o                         
  -5   6   7          2.53          1.73         1.70 o                         
  -4   6   7        160.76        159.97         5.83 o                         
  -3   6   7          0.49         -1.40         1.39 o                         
  -2   6   7          7.36          6.12         1.34 o                         
  -1   6   7          0.04         -0.87         1.12 o                         
   0   6   7        194.54        181.60         3.22 o                         
   1   6   7         32.68         33.79         1.79 o                         
   2   6   7          2.44         -0.27         1.54 o                         
   3   6   7         26.46         27.31         3.22 o                         
   4   6   7         84.46         84.81         3.10 o                         
   5   6   7          0.01         -2.21         1.91 o                         
  -5   7   7          0.55          1.69         2.04 o                         
  -4   7   7         28.79         30.60         2.76 o                         
  -3   7   7         68.96         77.68         4.28 o                         
  -2   7   7         10.16         10.76         3.30 o                         
  -1   7   7         12.66         15.45         1.97 o                         
   0   7   7         41.15         36.39         2.17 o                         
   1   7   7          5.44          3.77         1.97 o                         
   2   7   7          6.21          3.77         2.73 o                         
   3   7   7          0.28          0.62         1.91 o                         
   4   7   7          6.34          5.47         2.91 o                         
  -4   8   7          0.69         -1.90         2.13 o                         
  -3   8   7         39.91         45.52         6.00 o                         
  -2   8   7          4.09          4.29         3.64 o                         
  -1   8   7          0.00         -2.65         1.77 o                         
   0   8   7         14.75         13.05         2.47 o                         
   1   8   7         32.46         36.07         3.74 o                         
   2   8   7          1.97          2.86         2.86 o                         
   3   8   7         24.72         27.93         3.79 o                         
  -1   9   7          0.11          3.73         2.66 o                         
   0   9   7          0.27          2.52         5.61 o                         
   1   9   7          6.45          2.48         4.34 o                         
  -7   0   8          1.37          1.80         1.35 o                         
  -6   0   8       1057.19       1065.85        16.49 o                         
  -5   0   8        129.23        121.37         2.25 o                         
  -4   0   8         32.71         30.44         1.11 o                         
  -3   0   8         20.44         24.26         0.98 o                         
  -2   0   8       3804.89       4188.16        58.15 o                         
  -1   0   8       1450.76       1496.64        17.96 o                         
   0   0   8       1302.46       1366.72        14.87 o                         
   1   0   8        738.43        827.52        13.19 o                         
   2   0   8          0.03          3.56         1.37 o                         
   3   0   8        287.10        267.11         4.97 o                         
   4   0   8        108.54        109.89         3.11 o                         
   5   0   8          6.33          5.85         1.60 o                         
   6   0   8         13.90         13.03         2.43 o                         
   7   0   8          1.47          1.67         5.08 o                         
  -7   1   8         48.91         52.15         1.67 o                         
  -6   1   8        794.12        810.90         8.43 o                         
  -5   1   8          0.91          2.44         0.76 o                         
  -4   1   8         41.50         33.78         1.43 o                         
  -3   1   8         46.88         43.33         1.56 o                         
  -2   1   8       1811.95       1873.43        16.99 o                         
  -1   1   8       1594.44       1560.39        11.32 o                         
   0   1   8        460.81        528.43         4.10 o                         
   1   1   8        419.92        460.95         4.34 o                         
   2   1   8        208.91        214.79         2.45 o                         
   3   1   8          4.57          3.99         0.84 o                         
   4   1   8         30.55         28.03         1.54 o                         
   5   1   8         61.80         57.98         1.96 o                         
   6   1   8         41.93         35.35         2.62 o                         
   7   1   8          3.80          3.23         1.73 o                         
  -7   2   8        145.26        152.43         3.46 o                         
  -6   2   8        105.86        109.86         2.15 o                         
  -5   2   8        210.28        205.20         2.64 o                         
  -4   2   8         42.03         40.73         1.74 o                         
  -3   2   8        220.78        216.75         2.19 o                         
  -2   2   8       1112.42       1213.30         9.87 o                         
  -1   2   8        263.41        280.90         2.61 o                         
   0   2   8        332.68        343.21         3.15 o                         
   1   2   8          0.32          0.32         0.54 o                         
   2   2   8          0.17          1.38         0.62 o                         
   3   2   8          8.43          7.91         0.88 o                         
   4   2   8          1.67          0.20         0.97 o                         
   5   2   8          5.53         11.58         1.59 o                         
   6   2   8         15.83         18.52         1.86 o                         
   7   2   8          1.50          0.44         1.99 o                         
  -7   3   8         82.27         89.73         2.95 o                         
  -6   3   8          6.15          6.21         1.03 o                         
  -5   3   8        557.37        556.42         6.12 o                         
  -4   3   8        140.71        140.73         2.10 o                         
  -3   3   8        249.81        253.08         2.68 o                         
  -2   3   8          1.38          0.33         0.50 o                         
  -1   3   8         72.10         78.48         1.24 o                         
   0   3   8         83.55         82.80         2.00 o                         
   1   3   8          0.09          0.69         0.61 o                         
   2   3   8          0.39          0.35         0.73 o                         
   3   3   8        162.95        156.14         2.36 o                         
   4   3   8        104.08         97.31         2.15 o                         
   5   3   8         11.04         10.75         1.45 o                         
   6   3   8          5.18          5.90         1.97 o                         
   7   3   8          0.56          1.27         2.11 o                         
  -7   4   8          8.90         11.14         1.53 o                         
  -6   4   8          3.47          5.19         1.24 o                         
  -5   4   8        176.13        180.44         3.05 o                         
  -4   4   8          2.36          2.20         1.05 o                         
  -3   4   8         47.17         45.32         1.24 o                         
  -2   4   8         14.35         16.75         0.83 o                         
  -1   4   8        786.73        785.78         6.87 o                         
   0   4   8        350.72        345.51         3.45 o                         
   1   4   8         78.44         83.20         1.58 o                         
   2   4   8        100.51        100.70         2.08 o                         
   3   4   8        138.74        132.59         2.30 o                         
   4   4   8         27.89         27.35         1.84 o                         
   5   4   8         15.80         17.12         1.90 o                         
   6   4   8          2.05          2.04         1.95 o                         
  -6   5   8          0.09         -0.20         1.33 o                         
  -5   5   8         18.65         17.47         1.61 o                         
  -4   5   8        353.42        356.74         5.66 o                         
  -3   5   8         92.28         97.33         2.12 o                         
  -2   5   8          2.04          3.60         0.91 o                         
  -1   5   8          2.28          3.66         0.96 o                         
   0   5   8         26.62         24.67         1.14 o                         
   1   5   8         49.63         48.38         1.56 o                         
   2   5   8          0.03         -0.18         0.95 o                         
   3   5   8          4.70          6.62         1.62 o                         
   4   5   8          1.66          1.99         1.62 o                         
   5   5   8          9.02         10.59         3.03 o                         
   6   5   8          0.64          0.67         2.03 o                         
  -6   6   8          7.08         11.69         1.96 o                         
  -5   6   8          0.24          1.04         1.70 o                         
  -4   6   8         71.25         84.03         3.34 o                         
  -3   6   8         14.50         16.22         2.64 o                         
  -2   6   8         26.13         22.99         1.55 o                         
  -1   6   8         19.00         17.20         1.57 o                         
   0   6   8         87.58         84.61         2.88 o                         
   1   6   8         33.38         37.88         2.12 o                         
   2   6   8         21.92         20.91         1.88 o                         
   3   6   8         20.23         22.06         2.27 o                         
   4   6   8          7.28          7.97         1.94 o                         
   5   6   8          0.06         -1.13         1.98 o                         
  -5   7   8          1.18          3.77         2.06 o                         
  -4   7   8         29.41         30.55         2.59 o                         
  -3   7   8          2.97          2.36         1.74 o                         
  -2   7   8         27.77         32.01         2.39 o                         
  -1   7   8          2.29          1.55         1.58 o                         
   0   7   8         29.58         28.78         2.24 o                         
   1   7   8          0.82         -2.58         2.09 o                         
   2   7   8          1.78          4.49         2.64 o                         
   3   7   8          0.17         -6.49         5.42 o                         
   4   7   8          0.84         -0.87         2.67 o                         
  -3   8   8         13.64         17.23         2.54 o                         
  -2   8   8         31.95         31.88         2.55 o                         
  -1   8   8          4.63          5.73         1.99 o                         
   0   8   8          4.80          4.11         2.51 o                         
   1   8   8         12.07         16.44         4.45 o                         
   2   8   8          1.65         -2.99         2.84 o                         
   3   8   8         20.11         20.79         3.67 o                         
  -1   9   8          0.70          0.88         2.59 o                         
   0   9   8          0.34          2.14         3.10 o                         
  -7   1   9         42.45         42.21         1.47 o                         
  -6   1   9        178.07        178.92         3.41 o                         
  -5   1   9         96.29         96.15         1.60 o                         
  -4   1   9        214.71        209.75         3.25 o                         
  -3   1   9        939.52        930.64        14.93 o                         
  -2   1   9         32.82         43.24         0.84 o                         
  -1   1   9        116.18        149.01         1.56 o                         
   0   1   9       1108.11       1116.68         8.28 o                         
   1   1   9       1328.58       1322.58        12.33 o                         
   2   1   9       1467.45       1470.56        12.83 o                         
   3   1   9        539.55        501.92         5.35 o                         
   4   1   9         97.79         92.41         2.13 o                         
   5   1   9          0.49          0.84         1.31 o                         
   6   1   9          7.85          7.89         1.70 o                         
   7   1   9          0.94          1.39         1.74 o                         
  -7   2   9         39.03         44.31         1.65 o                         
  -6   2   9         30.03         34.64         1.69 o                         
  -5   2   9         17.64         16.60         1.63 o                         
  -4   2   9         15.56         15.89         1.30 o                         
  -3   2   9        391.69        390.16         3.64 o                         
  -2   2   9       1316.86       1458.93        11.82 o                         
  -1   2   9        343.19        342.52         3.11 o                         
   0   2   9         11.67         10.05         0.61 o                         
   1   2   9          9.75          9.04         0.66 o                         
   2   2   9        669.30        676.08         5.97 o                         
   3   2   9         33.41         30.05         1.34 o                         
   4   2   9         48.95         45.82         1.71 o                         
   5   2   9        161.28        152.69         3.19 o                         
   6   2   9         53.05         55.84         2.59 o                         
   7   2   9          5.15          4.46         2.16 o                         
  -7   3   9         32.14         35.45         1.92 o                         
  -6   3   9         14.74         15.18         1.13 o                         
  -5   3   9        237.28        222.27         2.90 o                         
  -4   3   9        380.52        353.96         3.73 o                         
  -3   3   9        162.73        153.57         1.90 o                         
  -2   3   9          1.04          0.95         0.61 o                         
  -1   3   9        651.37        671.16         6.16 o                         
   0   3   9         30.22         34.14         1.60 o                         
   1   3   9         48.87         46.25         1.19 o                         
   2   3   9          2.80          3.69         0.85 o                         
   3   3   9         42.16         45.22         1.80 o                         
   4   3   9         35.55         35.53         1.82 o                         
   5   3   9          0.09         -1.30         1.28 o                         
   6   3   9          6.34          9.27         2.33 o                         
   7   3   9          0.00         -0.49         2.07 o                         
  -7   4   9          2.61          6.19         2.27 o                         
  -6   4   9          0.04         -1.16         1.10 o                         
  -5   4   9        110.01        110.48         2.32 o                         
  -4   4   9         23.46         28.76         1.29 o                         
  -3   4   9          7.65          8.37         0.82 o                         
  -2   4   9          7.95          9.22         0.77 o                         
  -1   4   9        879.30        880.58         9.95 o                         
   0   4   9         15.23         14.41         0.92 o                         
   1   4   9          6.43          7.32         0.91 o                         
   2   4   9         20.39         22.12         1.29 o                         
   3   4   9          1.38          4.15         1.06 o                         
   4   4   9         40.78         37.97         2.07 o                         
   5   4   9          0.71          0.80         1.64 o                         
   6   4   9         14.78         17.53         2.42 o                         
  -6   5   9          0.98          1.85         1.37 o                         
  -5   5   9          6.29          7.00         1.37 o                         
  -4   5   9         55.97         57.26         2.28 o                         
  -3   5   9         22.26         22.78         1.27 o                         
  -2   5   9          6.66         11.18         0.94 o                         
  -1   5   9        297.38        290.92         3.43 o                         
   0   5   9          0.22          0.69         0.82 o                         
   1   5   9          6.00          6.48         1.02 o                         
   2   5   9          0.48          0.11         1.24 o                         
   3   5   9        241.09        229.47         4.27 o                         
   4   5   9          0.01          0.15         1.63 o                         
   5   5   9         16.44         19.35         2.39 o                         
   6   5   9          7.05          6.35         2.23 o                         
  -5   6   9          0.77          3.47         1.74 o                         
  -4   6   9         83.74         92.51         2.94 o                         
  -3   6   9        172.39        167.44         3.70 o                         
  -2   6   9          9.54         11.17         1.36 o                         
  -1   6   9          1.08          2.66         1.35 o                         
   0   6   9        125.54        118.49         2.47 o                         
   1   6   9         30.72         30.31         1.96 o                         
   2   6   9         16.80         19.41         1.90 o                         
   3   6   9         38.86         34.14         2.67 o                         
   4   6   9         25.46         25.07         2.17 o                         
   5   6   9          4.15          3.24         2.19 o                         
  -5   7   9         15.01         17.87         2.40 o                         
  -4   7   9          1.77          1.93         1.94 o                         
  -3   7   9         53.17         60.07         2.76 o                         
  -2   7   9         43.45         45.23         2.55 o                         
  -1   7   9          1.60          0.31         1.86 o                         
   0   7   9         23.18         25.31         2.17 o                         
   1   7   9          1.71          0.42         2.07 o                         
   2   7   9          6.82         11.13         3.96 o                         
   3   7   9          7.28          2.95         2.73 o                         
   4   7   9         42.44         39.65         3.48 o                         
  -3   8   9          0.01          2.10         2.36 o                         
  -2   8   9         25.64         27.21         3.21 o                         
  -1   8   9          4.38          6.23         1.91 o                         
   0   8   9          3.16         -0.84         2.34 o                         
   1   8   9          4.16          2.56         4.09 o                         
   2   8   9          3.52         -3.23         3.64 o                         
   3   8   9         11.56         18.32         3.48 o                         
   0   9   9          0.17          0.29         3.15 o                         
  -7   0  10         49.18         45.05         2.06 o                         
  -6   0  10          5.80          6.19         1.26 o                         
  -5   0  10        209.47        216.06         3.23 o                         
  -4   0  10          1.43          1.15         0.71 o                         
  -3   0  10       4072.05       4440.99        61.29 o                         
  -2   0  10         49.36         42.06         1.03 o                         
  -1   0  10        371.20        356.01         4.72 o                         
   0   0  10       2017.82       2128.43        22.98 o                         
   1   0  10       4134.20       4367.62        60.55 o                         
   2   0  10        416.10        448.00         6.39 o                         
   3   0  10         64.76         59.24         4.34 o                         
   4   0  10        870.42        828.49        12.96 o                         
   5   0  10        830.56        818.05        13.09 o                         
   6   0  10         39.83         48.38         3.42 o                         
   7   0  10         13.03         15.85         2.87 o                         
  -7   1  10         35.84         33.45         1.33 o                         
  -6   1  10         20.72         21.02         1.10 o                         
  -5   1  10         96.84         93.68         1.36 o                         
  -4   1  10          6.20         10.86         1.03 o                         
  -3   1  10        681.41        757.68        12.10 o                         
  -2   1  10       1202.01       1281.77        12.79 o                         
  -1   1  10        578.12        549.34         4.69 o                         
   0   1  10        176.91        180.24         2.18 o                         
   1   1  10       1821.82       1868.22        16.04 o                         
   2   1  10          7.32          4.39         0.72 o                         
   3   1  10          2.73          4.03         0.91 o                         
   4   1  10         85.46         85.65         2.18 o                         
   5   1  10         58.48         61.92         2.29 o                         
   6   1  10          3.96          4.43         1.72 o                         
   7   1  10          2.61          2.11         2.21 o                         
  -7   2  10         31.87         31.98         1.41 o                         
  -6   2  10         22.10         24.57         2.04 o                         
  -5   2  10        208.49        201.55         4.11 o                         
  -4   2  10        296.88        287.14         5.57 o                         
  -3   2  10        131.62        143.69         1.72 o                         
  -2   2  10       1885.52       1978.84        16.84 o                         
  -1   2  10        480.71        513.96         4.72 o                         
   0   2  10        305.48        303.69         2.65 o                         
   1   2  10        577.87        603.08         5.32 o                         
   2   2  10        478.35        496.71         4.62 o                         
   3   2  10        364.22        348.18         3.87 o                         
   4   2  10         48.98         51.01         1.76 o                         
   5   2  10          5.74          9.53         1.45 o                         
   6   2  10        114.64        118.19         4.01 o                         
   7   2  10          3.11          3.07         2.15 o                         
  -7   3  10          0.47          2.10         1.32 o                         
  -6   3  10         10.08         14.69         1.04 o                         
  -5   3  10          0.13         -1.33         0.93 o                         
  -4   3  10         43.44         37.04         1.27 o                         
  -3   3  10        147.53        144.25         1.84 o                         
  -2   3  10        618.44        641.41         5.54 o                         
  -1   3  10         42.93         47.14         1.23 o                         
   0   3  10        330.13        317.06         3.55 o                         
   1   3  10         36.15         38.11         1.12 o                         
   2   3  10        484.05        485.70         5.83 o                         
   3   3  10         93.42         98.11         1.96 o                         
   4   3  10          2.43          0.37         1.22 o                         
   5   3  10         48.67         49.58         3.20 o                         
   6   3  10         33.20         34.82         2.85 o                         
  -7   4  10         16.73         21.92         3.04 o                         
  -6   4  10         17.28         19.62         1.46 o                         
  -5   4  10         34.74         33.45         1.51 o                         
  -4   4  10        646.76        622.99         6.81 o                         
  -3   4  10         31.55         31.92         1.21 o                         
  -2   4  10          5.81          4.22         0.71 o                         
  -1   4  10         33.10         38.51         1.26 o                         
   0   4  10         17.85         21.38         1.09 o                         
   1   4  10         52.84         49.22         2.02 o                         
   2   4  10        130.26        127.16         2.30 o                         
   3   4  10        213.22        194.72         3.30 o                         
   4   4  10         28.91         26.45         2.47 o                         
   5   4  10          2.29          0.57         2.98 o                         
   6   4  10         39.78         48.19         3.19 o                         
  -6   5  10          9.64         11.01         1.52 o                         
  -5   5  10          8.47          8.83         1.89 o                         
  -4   5  10          0.08          1.51         1.53 o                         
  -3   5  10        116.86        112.29         2.47 o                         
  -2   5  10         34.11         32.02         1.45 o                         
  -1   5  10        189.12        186.88         2.63 o                         
   0   5  10          1.78          2.01         1.13 o                         
   1   5  10          5.62          4.19         1.05 o                         
   2   5  10         26.07         23.44         1.77 o                         
   3   5  10          9.24         11.59         1.57 o                         
   4   5  10         23.14         29.33         2.28 o                         
   5   5  10          0.56          0.69         2.95 o                         
   6   5  10          1.35         -1.80         2.18 o                         
  -5   6  10          4.07          8.12         1.86 o                         
  -4   6  10          4.38          1.23         1.58 o                         
  -3   6  10         69.84         72.62         3.62 o                         
  -2   6  10          3.34          3.15         1.27 o                         
  -1   6  10         15.83         16.94         1.58 o                         
   0   6  10         30.45         30.85         1.90 o                         
   1   6  10          6.92         10.42         1.53 o                         
   2   6  10         95.44         93.53         5.04 o                         
   3   6  10          0.68          1.93         2.08 o                         
   4   6  10          0.06          1.48         1.71 o                         
   5   6  10          9.51         12.24         3.42 o                         
  -5   7  10          0.70          4.25         2.10 o                         
  -4   7  10          1.39         -0.28         1.99 o                         
  -3   7  10         27.66         27.45         2.52 o                         
  -2   7  10         13.97         17.16         1.99 o                         
  -1   7  10          4.07         -1.53         1.65 o                         
   0   7  10         19.76         19.76         3.18 o                         
   1   7  10          6.85          2.47         2.25 o                         
   2   7  10         11.83         15.51         5.87 o                         
   3   7  10          8.23          8.80         2.82 o                         
   4   7  10          0.11         -0.45         2.51 o                         
  -3   8  10         12.25         13.41         3.25 o                         
  -2   8  10          4.57          3.02         1.97 o                         
  -1   8  10          5.48          4.11         2.01 o                         
   0   8  10          9.94          3.87         2.97 o                         
   1   8  10         28.72         34.80         5.45 o                         
   2   8  10          4.59         -0.81         3.92 o                         
   3   8  10          2.42         -3.09         3.23 o                         
  -7   1  11         59.28         66.65         1.58 o                         
  -6   1  11        106.69        110.23         1.76 o                         
  -5   1  11        142.65        141.48         3.08 o                         
  -4   1  11         27.50         28.79         1.42 o                         
  -3   1  11          0.72          0.98         0.49 o                         
  -2   1  11          4.49          3.90         0.58 o                         
  -1   1  11        570.09        628.48         5.34 o                         
   0   1  11        271.70        265.97         2.48 o                         
   1   1  11         42.28         51.47         1.33 o                         
   2   1  11        253.44        271.41         3.07 o                         
   3   1  11          3.39          3.40         0.98 o                         
   4   1  11        214.84        206.69         3.51 o                         
   5   1  11         18.72         24.27         1.78 o                         
   6   1  11         16.75         22.37         2.06 o                         
   7   1  11          7.67         13.91         3.29 o                         
  -7   2  11          4.46          6.99         0.96 o                         
  -6   2  11        106.21        106.41         3.06 o                         
  -5   2  11        185.75        189.70         3.96 o                         
  -4   2  11         79.06         73.32         2.18 o                         
  -3   2  11        122.87        117.55         1.70 o                         
  -2   2  11         65.63         74.57         1.23 o                         
  -1   2  11        188.96        167.98         2.30 o                         
   0   2  11        324.96        345.75         3.31 o                         
   1   2  11         38.83         44.98         1.17 o                         
   2   2  11        598.32        610.27         5.54 o                         
   3   2  11        187.47        167.57         2.45 o                         
   4   2  11        290.10        282.17         3.81 o                         
   5   2  11        126.85        141.93         3.25 o                         
   6   2  11          5.24          4.42         2.10 o                         
   7   2  11          3.09         -4.53         3.02 o                         
  -7   3  11          2.45          3.47         1.25 o                         
  -6   3  11          8.21          9.81         1.73 o                         
  -5   3  11         29.48         26.56         1.16 o                         
  -4   3  11          0.85          0.70         0.78 o                         
  -3   3  11         74.21         67.89         1.30 o                         
  -2   3  11         76.17         85.98         1.39 o                         
  -1   3  11        118.65        126.98         1.92 o                         
   0   3  11        723.50        761.68         7.47 o                         
   1   3  11        756.01        755.00         6.36 o                         
   2   3  11        173.58        185.69         2.76 o                         
   3   3  11         45.99         53.17         1.66 o                         
   4   3  11         24.44         23.23         2.09 o                         
   5   3  11          1.41         -1.36         1.63 o                         
   6   3  11         20.51         22.34         2.47 o                         
  -7   4  11         33.56         40.59         3.40 o                         
  -6   4  11          1.80          0.88         1.03 o                         
  -5   4  11         12.41          9.11         1.11 o                         
  -4   4  11         13.62         13.09         1.18 o                         
  -3   4  11          7.61          8.88         1.14 o                         
  -2   4  11         25.36         26.06         1.05 o                         
  -1   4  11         26.27         29.14         1.28 o                         
   0   4  11        306.29        295.68         3.58 o                         
   1   4  11         38.39         42.48         1.47 o                         
   2   4  11         12.32         13.13         1.21 o                         
   3   4  11         39.70         39.98         2.05 o                         
   4   4  11          6.25          2.31         2.17 o                         
   5   4  11          0.47         -0.28         1.70 o                         
   6   4  11         63.07         69.25         3.60 o                         
  -6   5  11         24.16         26.44         1.85 o                         
  -5   5  11         21.68         20.14         1.71 o                         
  -4   5  11        172.95        165.06         3.00 o                         
  -3   5  11         91.25         88.18         2.09 o                         
  -2   5  11          0.51         -0.60         0.98 o                         
  -1   5  11         18.06         20.47         1.15 o                         
   0   5  11         51.83         48.84         1.58 o                         
   1   5  11          0.60         -1.31         1.05 o                         
   2   5  11         73.15         71.92         2.35 o                         
   3   5  11         25.80         25.52         1.91 o                         
   4   5  11         18.85         22.14         2.10 o                         
   5   5  11          0.28         -2.04         2.00 o                         
  -5   6  11         31.46         28.91         2.35 o                         
  -4   6  11          6.26          4.44         1.48 o                         
  -3   6  11         14.12         13.33         1.41 o                         
  -2   6  11          1.11         -0.24         1.20 o                         
  -1   6  11         36.53         35.89         2.03 o                         
   0   6  11          1.38          3.69         2.02 o                         
   1   6  11         28.20         27.87         2.14 o                         
   2   6  11         15.54         18.38         3.48 o                         
   3   6  11         90.84         80.37         3.63 o                         
   4   6  11          4.22          8.30         2.48 o                         
   5   6  11          2.42         -1.20         2.97 o                         
  -4   7  11          5.43          9.72         2.20 o                         
  -3   7  11          3.66          3.68         2.17 o                         
  -2   7  11         10.29         14.93         1.98 o                         
  -1   7  11          7.56          7.11         1.88 o                         
   0   7  11          1.79          0.40         1.95 o                         
   1   7  11          1.99         -0.96         3.38 o                         
   2   7  11         17.94         19.33         3.15 o                         
   3   7  11          3.37          6.07         2.40 o                         
   4   7  11          1.36          2.58         2.63 o                         
  -3   8  11         13.08         10.84         2.59 o                         
  -2   8  11          0.06          1.24         1.95 o                         
  -1   8  11          9.48          7.77         2.15 o                         
   0   8  11          0.00         -3.28         2.74 o                         
   1   8  11         12.06         10.10         4.67 o                         
   2   8  11          5.76          9.65         4.53 o                         
  -7   0  12         37.54         40.22         1.85 o                         
  -6   0  12        280.07        279.38         4.67 o                         
  -5   0  12         20.46         22.53         1.19 o                         
  -4   0  12        397.75        392.78         5.98 o                         
  -3   0  12        603.46        677.92         9.85 o                         
  -2   0  12        329.61        351.75         4.70 o                         
  -1   0  12          2.73          0.98         0.61 o                         
   0   0  12        497.48        534.29         7.05 o                         
   1   0  12       2621.35       2988.00        35.88 o                         
   2   0  12          0.30         -0.43         1.07 o                         
   3   0  12        413.58        385.39         7.37 o                         
   4   0  12        335.24        326.56         6.43 o                         
   5   0  12        463.28        461.36         8.45 o                         
   6   0  12          8.77         10.01         2.53 o                         
   7   0  12         19.09         21.03         5.06 o                         
  -7   1  12          3.35          5.85         0.85 o                         
  -6   1  12         47.80         48.82         1.18 o                         
  -5   1  12        129.42        135.68         2.96 o                         
  -4   1  12          8.31          9.64         0.69 o                         
  -3   1  12         51.45         51.03         1.00 o                         
  -2   1  12        799.56        911.49         9.29 o                         
  -1   1  12         45.10         39.10         1.05 o                         
   0   1  12        996.26       1047.55         8.26 o                         
   1   1  12        556.27        621.83         6.75 o                         
   2   1  12        548.40        559.12         5.47 o                         
   3   1  12          0.15          0.57         0.96 o                         
   4   1  12        344.60        336.56         4.64 o                         
   5   1  12        584.22        551.46         7.49 o                         
   6   1  12          9.04         10.67         2.06 o                         
   7   1  12          6.22         12.41         3.36 o                         
  -7   2  12          9.38         11.11         1.78 o                         
  -6   2  12          2.46          1.62         1.43 o                         
  -5   2  12         29.78         27.36         2.02 o                         
  -4   2  12         67.46         66.54         2.89 o                         
  -3   2  12        164.43        148.32         2.03 o                         
  -2   2  12          0.31         -0.11         0.53 o                         
  -1   2  12         25.05         25.90         1.06 o                         
   0   2  12       1407.25       1518.53        13.20 o                         
   1   2  12        222.91        254.12         2.73 o                         
   2   2  12         61.17         56.40         1.54 o                         
   3   2  12          5.88          5.78         0.95 o                         
   4   2  12        762.87        737.30         8.52 o                         
   5   2  12         62.17         76.09         2.70 o                         
   6   2  12          0.12          0.25         2.03 o                         
  -7   3  12         54.51         54.97         3.55 o                         
  -6   3  12          2.55          1.89         1.58 o                         
  -5   3  12         55.65         54.97         2.50 o                         
  -4   3  12        365.92        347.61         3.69 o                         
  -3   3  12         89.94         87.96         1.59 o                         
  -2   3  12        101.57         95.37         1.50 o                         
  -1   3  12        153.68        155.09         2.22 o                         
   0   3  12        266.15        294.43         3.25 o                         
   1   3  12         71.88         73.78         1.61 o                         
   2   3  12        182.60        187.86         2.83 o                         
   3   3  12          0.96          1.63         1.04 o                         
   4   3  12        266.23        267.76         4.57 o                         
   5   3  12         38.38         41.38         3.15 o                         
   6   3  12         59.51         59.55         3.36 o                         
  -6   4  12          3.17          4.13         1.09 o                         
  -5   4  12         13.66         10.70         1.22 o                         
  -4   4  12         33.29         29.97         1.37 o                         
  -3   4  12         19.88         18.23         1.04 o                         
  -2   4  12         12.74         11.60         0.83 o                         
  -1   4  12        663.47        670.18         6.39 o                         
   0   4  12          2.41          4.95         1.24 o                         
   1   4  12          3.73          3.44         0.90 o                         
   2   4  12        196.50        193.34         3.61 o                         
   3   4  12        445.03        439.78         8.31 o                         
   4   4  12          0.03          2.65         1.66 o                         
   5   4  12         12.05         15.68         1.97 o                         
   6   4  12         33.19         34.81         3.94 o                         
  -6   5  12          7.88         12.03         1.49 o                         
  -5   5  12          6.61          6.89         1.41 o                         
  -4   5  12         17.82         19.29         1.40 o                         
  -3   5  12         64.91         65.08         1.91 o                         
  -2   5  12          9.82          7.88         1.09 o                         
  -1   5  12         70.45         70.00         1.73 o                         
   0   5  12        159.72        162.77         3.13 o                         
   1   5  12          9.64         12.36         1.33 o                         
   2   5  12         14.96         12.85         1.49 o                         
   3   5  12        134.61        144.40         3.36 o                         
   4   5  12          1.82          0.53         1.97 o                         
   5   5  12          3.08          2.73         2.27 o                         
  -5   6  12          2.05          3.11         1.84 o                         
  -4   6  12          2.56          1.31         1.43 o                         
  -3   6  12          3.13          1.12         1.39 o                         
  -2   6  12         39.36         44.12         2.10 o                         
  -1   6  12         30.45         32.02         3.34 o                         
   0   6  12         17.87         22.82         2.30 o                         
   1   6  12          3.42          3.64         1.70 o                         
   2   6  12          1.95          9.28         2.94 o                         
   3   6  12         16.83         27.27         5.71 o                         
   4   6  12          1.52          0.13         2.44 o                         
   5   6  12          0.95         -1.15         3.10 o                         
  -4   7  12          3.03          3.98         2.16 o                         
  -3   7  12          4.57          4.54         2.23 o                         
  -2   7  12         24.54         26.34         2.28 o                         
  -1   7  12          0.00          0.17         1.77 o                         
   0   7  12         11.51         10.06         2.35 o                         
   1   7  12          2.08          2.82         2.85 o                         
   2   7  12          9.11         16.55         2.94 o                         
   3   7  12         31.30         31.99         3.09 o                         
   4   7  12          0.27         -0.71         2.45 o                         
  -3   8  12          0.65         -1.78         2.37 o                         
  -2   8  12         18.08         18.04         2.59 o                         
  -1   8  12          1.61          0.62         2.27 o                         
   0   8  12          1.88          1.01         3.05 o                         
   1   8  12         13.02         16.91         4.90 o                         
   2   8  12         32.26         31.49         5.12 o                         
  -7   1  13          2.77          4.78         0.91 o                         
  -6   1  13         35.76         35.41         1.16 o                         
  -5   1  13         41.64         44.79         1.93 o                         
  -4   1  13         79.63         77.71         1.33 o                         
  -3   1  13        184.85        186.44         2.17 o                         
  -2   1  13         29.39         35.01         0.89 o                         
  -1   1  13        497.20        482.77         4.58 o                         
   0   1  13          0.28         -0.72         0.59 o                         
   1   1  13       1018.43       1061.76        10.22 o                         
   2   1  13        453.52        451.86         5.14 o                         
   3   1  13         72.57         71.93         1.82 o                         
   4   1  13        258.40        249.85         3.90 o                         
   5   1  13         11.49         15.77         1.75 o                         
   6   1  13          6.55          8.74         3.01 o                         
  -7   2  13         34.14         36.66         2.28 o                         
  -6   2  13          5.99          4.63         1.99 o                         
  -5   2  13         56.88         59.65         2.29 o                         
  -4   2  13         77.88         75.77         2.46 o                         
  -3   2  13         84.32        103.65         1.72 o                         
  -2   2  13        281.60        263.80         3.02 o                         
  -1   2  13        679.53        706.68         6.95 o                         
   0   2  13        229.60        264.15         3.70 o                         
   1   2  13         95.15        114.98         1.87 o                         
   2   2  13         37.46         34.48         1.43 o                         
   3   2  13         39.52         35.61         1.54 o                         
   4   2  13        169.80        174.32         3.88 o                         
   5   2  13        388.06        390.37         6.82 o                         
   6   2  13          0.71          1.20         4.38 o                         
  -7   3  13          3.24          7.29         2.37 o                         
  -6   3  13         27.89         32.24         2.33 o                         
  -5   3  13         71.61         71.29         2.77 o                         
  -4   3  13         81.50         72.00         2.12 o                         
  -3   3  13          0.34          0.81         0.82 o                         
  -2   3  13         88.03         93.04         1.51 o                         
  -1   3  13        208.91        218.24         2.80 o                         
   0   3  13          6.53          9.86         0.91 o                         
   1   3  13        170.13        174.51         2.43 o                         
   2   3  13        105.83        112.59         2.25 o                         
   3   3  13        677.63        661.27         7.16 o                         
   4   3  13        135.63        131.31         3.14 o                         
   5   3  13         88.06         90.66         3.19 o                         
   6   3  13          8.19         17.51         3.50 o                         
  -6   4  13         16.01         20.37         2.65 o                         
  -5   4  13          6.61          6.32         1.16 o                         
  -4   4  13          5.35          4.00         0.96 o                         
  -3   4  13          2.72          3.31         0.95 o                         
  -2   4  13         88.57         88.53         1.62 o                         
  -1   4  13         51.05         53.53         1.49 o                         
   0   4  13        102.89        105.03         2.34 o                         
   1   4  13        111.58        109.35         1.94 o                         
   2   4  13          1.19          0.51         1.12 o                         
   3   4  13        309.35        314.40         5.02 o                         
   4   4  13         72.81         74.64         2.91 o                         
   5   4  13          8.24          5.83         2.38 o                         
   6   4  13         48.39         50.43         4.43 o                         
  -6   5  13         10.61         12.10         1.78 o                         
  -5   5  13         17.14         19.21         1.63 o                         
  -4   5  13          4.86          2.17         1.63 o                         
  -3   5  13          3.36          3.47         1.14 o                         
  -2   5  13         15.14         13.39         1.42 o                         
  -1   5  13         74.20         75.48         2.57 o                         
   0   5  13         61.21         67.86         2.33 o                         
   1   5  13         10.28          9.86         1.50 o                         
   2   5  13         25.99         28.91         2.02 o                         
   3   5  13        212.18        213.54         5.94 o                         
   4   5  13          1.00         -3.15         2.10 o                         
   5   5  13          3.83          3.90         2.98 o                         
  -5   6  13         41.08         43.75         2.65 o                         
  -4   6  13          7.34          7.05         2.14 o                         
  -3   6  13          0.06         -0.49         1.42 o                         
  -2   6  13         91.68         91.09         3.18 o                         
  -1   6  13         19.99         21.66         1.86 o                         
   0   6  13         22.45         26.62         2.37 o                         
   1   6  13         22.15         25.66         2.05 o                         
   2   6  13        186.62        185.73         4.46 o                         
   3   6  13          0.34          2.21         2.38 o                         
   4   6  13          3.88          1.11         2.38 o                         
  -4   7  13          0.91         -1.11         2.00 o                         
  -3   7  13          0.57         -0.68         2.01 o                         
  -2   7  13         20.51         19.42         2.14 o                         
  -1   7  13          6.35          4.65         2.12 o                         
   0   7  13          0.19         -2.37         1.97 o                         
   1   7  13          0.59          4.05         2.73 o                         
   2   7  13         58.62         65.85         4.46 o                         
   3   7  13          4.24          4.67         3.13 o                         
  -2   8  13          5.18          4.71         2.33 o                         
  -1   8  13          1.55          3.87         2.79 o                         
   0   8  13          1.02         -5.90         3.94 o                         
   1   8  13          6.06         -0.83         4.31 o                         
   2   8  13         14.14         10.02         4.76 o                         
  -7   0  14         14.41         19.57         1.51 o                         
  -6   0  14          5.12          3.63         1.05 o                         
  -5   0  14          5.87          8.22         1.04 o                         
  -4   0  14          0.05          1.04         0.90 o                         
  -3   0  14        172.43        165.32         3.12 o                         
  -2   0  14        572.77        592.72         7.70 o                         
  -1   0  14         20.02         21.65         1.18 o                         
   0   0  14        315.27        370.38         5.28 o                         
   1   0  14        388.72        415.74         7.15 o                         
   2   0  14         33.44         22.68         1.58 o                         
   3   0  14        110.34        110.16         5.59 o                         
   4   0  14       1737.03       1675.91        24.87 o                         
   5   0  14         90.56         84.99         3.45 o                         
   6   0  14         36.46         32.41         5.04 o                         
  -7   1  14         16.10         15.86         1.29 o                         
  -6   1  14          9.92         10.95         1.05 o                         
  -5   1  14         18.44         19.75         1.41 o                         
  -4   1  14          5.79          5.59         0.65 o                         
  -3   1  14         30.75         34.35         1.01 o                         
  -2   1  14         30.70         33.20         0.99 o                         
  -1   1  14        616.75        639.70         5.93 o                         
   0   1  14        571.77        590.82         5.57 o                         
   1   1  14         71.11         62.98         1.57 o                         
   2   1  14          4.32          4.36         0.96 o                         
   3   1  14        109.44        108.22         2.23 o                         
   4   1  14        627.87        616.25         7.43 o                         
   5   1  14          0.43          1.60         1.64 o                         
   6   1  14          3.45          2.47         2.89 o                         
  -7   2  14          7.05         13.02         1.77 o                         
  -6   2  14          0.93         -1.75         1.30 o                         
  -5   2  14          3.64          4.69         1.38 o                         
  -4   2  14         21.68         20.18         1.00 o                         
  -3   2  14         13.48         13.09         0.91 o                         
  -2   2  14         86.06         90.84         1.62 o                         
  -1   2  14         15.00         15.37         0.91 o                         
   0   2  14         29.03         31.67         1.19 o                         
   1   2  14         32.48         27.23         1.35 o                         
   2   2  14        310.51        309.87         3.59 o                         
   3   2  14        314.14        303.87         3.70 o                         
   4   2  14         46.03         41.29         1.92 o                         
   5   2  14        138.80        141.96         3.70 o                         
   6   2  14         34.79         42.73         3.92 o                         
  -7   3  14         10.81         18.98         2.61 o                         
  -6   3  14          0.66         -0.42         1.56 o                         
  -5   3  14         26.42         26.60         2.18 o                         
  -4   3  14          1.00          0.81         0.78 o                         
  -3   3  14         22.98         22.16         1.18 o                         
  -2   3  14        179.54        168.20         2.12 o                         
  -1   3  14         66.56         66.34         1.50 o                         
   0   3  14         25.67         24.27         1.19 o                         
   1   3  14         14.97         19.19         1.08 o                         
   2   3  14         33.40         35.02         1.66 o                         
   3   3  14        611.30        615.38         7.37 o                         
   4   3  14         31.78         32.35         2.08 o                         
   5   3  14         16.52         18.23         2.12 o                         
   6   3  14          1.75         -1.72         2.94 o                         
  -6   4  14         52.48         56.57         2.17 o                         
  -5   4  14          5.88          4.35         1.90 o                         
  -4   4  14          2.56          2.25         1.03 o                         
  -3   4  14         38.04         35.29         1.54 o                         
  -2   4  14         19.18         19.21         1.22 o                         
  -1   4  14        238.60        228.57         3.03 o                         
   0   4  14         18.78         20.78         1.35 o                         
   1   4  14         18.47         22.37         1.27 o                         
   2   4  14         52.00         52.81         2.21 o                         
   3   4  14        284.48        276.89         4.66 o                         
   4   4  14         16.53         14.80         1.99 o                         
   5   4  14          6.31          9.10         2.49 o                         
  -6   5  14          0.04         -1.93         1.28 o                         
  -5   5  14          0.34         -1.01         1.31 o                         
  -4   5  14         22.67         23.23         1.58 o                         
  -3   5  14         16.66         15.88         1.87 o                         
  -2   5  14         28.64         30.64         1.76 o                         
  -1   5  14         11.39         11.84         1.64 o                         
   0   5  14          0.45          0.47         1.27 o                         
   1   5  14          0.09          0.53         1.38 o                         
   2   5  14        363.58        370.60         9.67 o                         
   3   5  14         91.50         91.93         3.30 o                         
   4   5  14          0.05         -0.86         2.09 o                         
   5   5  14         12.52         14.71         3.67 o                         
  -5   6  14         28.33         34.15         2.55 o                         
  -4   6  14          1.33         -0.42         1.44 o                         
  -3   6  14          1.37         -1.28         1.45 o                         
  -2   6  14         27.14         26.52         2.02 o                         
  -1   6  14          3.67          2.51         2.48 o                         
   0   6  14          0.73          2.18         3.18 o                         
   1   6  14          0.72         -1.34         1.67 o                         
   2   6  14        101.39        120.93         6.12 o                         
   3   6  14          3.45          5.10         2.34 o                         
   4   6  14          0.05         -3.36         2.24 o                         
  -4   7  14          0.04         -1.62         2.03 o                         
  -3   7  14          1.27          4.04         2.06 o                         
  -2   7  14          1.43          1.85         2.07 o                         
  -1   7  14          0.44         -1.41         2.03 o                         
   0   7  14          1.90          1.56         2.35 o                         
   1   7  14         50.53         51.79         4.17 o                         
   2   7  14         78.81         88.48         4.85 o                         
   3   7  14          5.32          4.59         2.64 o                         
  -2   8  14          2.46          5.33         3.09 o                         
  -1   8  14          0.00          0.35         3.06 o                         
   0   8  14          1.91          7.99         3.21 o                         
   1   8  14         21.63         27.65         5.34 o                         
  -7   1  15          6.71          8.48         2.18 o                         
  -6   1  15         53.36         56.46         2.14 o                         
  -5   1  15         36.99         36.97         1.05 o                         
  -4   1  15          3.28          0.50         0.66 o                         
  -3   1  15         11.42         12.85         0.75 o                         
  -2   1  15          0.24          1.39         0.62 o                         
  -1   1  15          2.38          1.93         0.64 o                         
   0   1  15        498.92        494.71         4.83 o                         
   1   1  15        315.93        310.88         3.72 o                         
   2   1  15         23.50         22.99         1.32 o                         
   3   1  15        207.05        201.77         3.09 o                         
   4   1  15        162.96        153.12         3.02 o                         
   5   1  15         40.86         39.97         3.16 o                         
   6   1  15          1.09          6.47         4.94 o                         
  -7   2  15         35.79         39.29         2.41 o                         
  -6   2  15         10.86         13.34         2.18 o                         
  -5   2  15         10.03         13.06         1.51 o                         
  -4   2  15         17.33         16.09         1.00 o                         
  -3   2  15          3.50          4.71         0.82 o                         
  -2   2  15        180.34        190.78         2.40 o                         
  -1   2  15         75.02         74.29         1.60 o                         
   0   2  15        153.32        164.18         2.24 o                         
   1   2  15         81.69         75.94         1.80 o                         
   2   2  15         35.56         32.09         1.42 o                         
   3   2  15        231.17        214.81         3.54 o                         
   4   2  15         32.29         29.49         1.90 o                         
   5   2  15          3.01          4.03         2.28 o                         
   6   2  15          5.69          5.08         2.96 o                         
  -7   3  15          0.33          0.99         2.20 o                         
  -6   3  15          0.32          1.52         2.53 o                         
  -5   3  15         17.08         16.52         1.82 o                         
  -4   3  15         29.26         28.61         1.11 o                         
  -3   3  15          0.75          1.24         0.81 o                         
  -2   3  15         24.76         26.77         1.09 o                         
  -1   3  15         66.38         71.70         1.71 o                         
   0   3  15          8.26          7.94         0.90 o                         
   1   3  15         34.04         37.37         1.88 o                         
   2   3  15         47.59         46.78         1.65 o                         
   3   3  15         91.22         95.23         2.79 o                         
   4   3  15          0.00         -2.09         1.40 o                         
   5   3  15         15.87         18.12         2.80 o                         
   6   3  15          5.87          5.14         3.31 o                         
  -6   4  15         32.12         40.59         4.28 o                         
  -5   4  15          3.18          3.06         1.33 o                         
  -4   4  15         15.06         17.66         1.32 o                         
  -3   4  15          4.29          3.66         1.05 o                         
  -2   4  15          6.95          8.00         1.21 o                         
  -1   4  15         43.52         47.35         1.56 o                         
   0   4  15          5.61          4.05         1.10 o                         
   1   4  15        135.88        131.20         3.11 o                         
   2   4  15         25.93         28.64         1.89 o                         
   3   4  15         45.94         45.42         2.38 o                         
   4   4  15          2.73          0.00         2.75 o                         
   5   4  15         44.70         46.65         3.17 o                         
  -6   5  15          2.94          3.25         1.66 o                         
  -5   5  15          2.16          2.84         1.26 o                         
  -4   5  15          1.44          0.09         1.29 o                         
  -3   5  15         24.56         25.06         1.86 o                         
  -2   5  15          6.59          5.96         1.36 o                         
  -1   5  15          5.19          5.40         1.57 o                         
   0   5  15          0.96          1.22         1.43 o                         
   1   5  15         52.23         50.15         2.29 o                         
   2   5  15        230.10        244.35         5.03 o                         
   3   5  15         18.07         19.89         2.24 o                         
   4   5  15          6.38          6.71         2.35 o                         
   5   5  15          0.24          0.20         3.17 o                         
  -5   6  15         16.72         19.57         2.18 o                         
  -4   6  15          0.04          0.17         1.69 o                         
  -3   6  15          6.69          8.04         1.87 o                         
  -2   6  15          3.67          1.47         1.52 o                         
  -1   6  15          1.88         -0.60         1.77 o                         
   0   6  15         29.59         30.54         2.59 o                         
   1   6  15          7.18          7.44         2.27 o                         
   2   6  15        147.98        156.20         5.12 o                         
   3   6  15         19.56         20.23         2.82 o                         
   4   6  15          0.98         -0.46         2.32 o                         
  -4   7  15          1.59         -1.77         2.18 o                         
  -3   7  15          4.49          2.52         2.75 o                         
  -2   7  15         32.04         28.67         3.36 o                         
  -1   7  15          3.31          3.92         2.59 o                         
   0   7  15          3.77          1.95         2.57 o                         
   1   7  15        120.72        132.67        10.10 o                         
   2   7  15         34.32         39.20         8.03 o                         
   3   7  15          0.08         -0.87         2.79 o                         
  -2   8  15          0.21          0.35         2.76 o                         
  -1   8  15          7.61          6.18         3.26 o                         
   0   8  15          0.01         -4.37         3.04 o                         
   1   8  15         27.95         31.88         5.70 o                         
  -7   0  16         10.63         12.44         2.60 o                         
  -6   0  16          7.71         11.00         1.61 o                         
  -5   0  16         24.57         21.61         1.83 o                         
  -4   0  16          0.10         -0.88         1.05 o                         
  -3   0  16        475.14        483.46         7.53 o                         
  -2   0  16         13.87         18.23         1.28 o                         
  -1   0  16          4.09          7.12         1.08 o                         
   0   0  16          7.24          3.85         1.03 o                         
   1   0  16         22.93         26.15         1.69 o                         
   2   0  16         84.33         77.42         2.50 o                         
   3   0  16          0.01         -2.49         1.66 o                         
   4   0  16        578.98        574.68        10.07 o                         
   5   0  16          0.18         -5.26         3.51 o                         
   6   0  16          0.36         -5.29         4.06 o                         
  -7   1  16          2.72          1.96         1.37 o                         
  -6   1  16          2.44          1.01         0.84 o                         
  -5   1  16          0.17         -0.01         0.72 o                         
  -4   1  16          3.18          2.26         0.95 o                         
  -3   1  16         22.66         22.25         1.01 o                         
  -2   1  16         71.87         69.64         1.41 o                         
  -1   1  16        322.41        294.23         3.17 o                         
   0   1  16         16.53         19.29         0.97 o                         
   1   1  16          1.88          3.43         0.96 o                         
   2   1  16          0.00          0.89         0.98 o                         
   3   1  16         96.10         95.34         2.47 o                         
   4   1  16         53.40         51.92         2.35 o                         
   5   1  16         15.45         13.87         2.54 o                         
   6   1  16          3.87          0.89         3.51 o                         
  -7   2  16         31.85         41.43         2.43 o                         
  -6   2  16          1.41          1.63         1.44 o                         
  -5   2  16          8.04          8.21         1.52 o                         
  -4   2  16         22.70         25.14         1.17 o                         
  -3   2  16          1.74          2.82         0.87 o                         
  -2   2  16        103.05         98.11         1.68 o                         
  -1   2  16          0.43          1.08         0.81 o                         
   0   2  16          8.71         10.23         0.98 o                         
   1   2  16          7.33          8.39         1.03 o                         
   2   2  16          0.02          0.56         0.98 o                         
   3   2  16        482.67        469.82         6.61 o                         
   4   2  16          2.92          5.34         1.50 o                         
   5   2  16         26.61         29.72         2.77 o                         
   6   2  16          5.64          7.74         3.33 o                         
  -6   3  16          0.03         -1.17         1.54 o                         
  -5   3  16         19.26         16.81         1.40 o                         
  -4   3  16          1.22         -0.27         0.94 o                         
  -3   3  16         15.40         14.03         1.17 o                         
  -2   3  16          2.79          1.78         0.96 o                         
  -1   3  16          9.60         15.63         1.26 o                         
   0   3  16        161.21        154.26         2.46 o                         
   1   3  16         10.78         12.56         1.17 o                         
   2   3  16         62.28         58.43         2.22 o                         
   3   3  16          9.26          5.78         1.61 o                         
   4   3  16         12.47         16.16         3.73 o                         
   5   3  16          6.88         12.37         2.50 o                         
  -6   4  16         29.54         29.64         4.98 o                         
  -5   4  16          0.33          1.52         1.08 o                         
  -4   4  16          1.94          1.70         1.18 o                         
  -3   4  16          0.47         -0.83         1.19 o                         
  -2   4  16          1.86         -0.74         1.13 o                         
  -1   4  16          2.12          1.51         1.14 o                         
   0   4  16          1.45          0.36         1.03 o                         
   1   4  16          1.55          1.78         1.17 o                         
   2   4  16        170.02        176.06         4.21 o                         
   3   4  16          3.68          2.00         1.80 o                         
   4   4  16         14.75         13.75         2.53 o                         
   5   4  16          2.96          5.80         2.57 o                         
  -5   5  16          2.31          0.50         1.25 o                         
  -4   5  16          4.70          5.56         1.46 o                         
  -3   5  16         24.85         22.79         1.73 o                         
  -2   5  16         14.68         17.42         1.70 o                         
  -1   5  16          1.30         -0.79         1.40 o                         
   0   5  16          0.51         -2.13         1.42 o                         
   1   5  16         16.06         19.10         2.06 o                         
   2   5  16         54.38         57.10         2.98 o                         
   3   5  16          0.03         -2.38         1.85 o                         
   4   5  16          5.87          6.99         2.36 o                         
   5   5  16          4.83          9.23         3.45 o                         
  -5   6  16         13.92         12.02         1.87 o                         
  -4   6  16          7.70          6.96         1.82 o                         
  -3   6  16          1.26         -0.46         1.74 o                         
  -2   6  16          7.42          5.71         1.62 o                         
  -1   6  16          5.12          1.34         1.96 o                         
   0   6  16          6.38          3.96         2.35 o                         
   1   6  16          1.07         -1.00         5.02 o                         
   2   6  16          8.60         17.35         2.35 o                         
   3   6  16          1.12         -2.60         2.33 o                         
   4   6  16          0.75         -0.36         2.61 o                         
  -3   7  16          0.37         -0.56         3.69 o                         
  -2   7  16         26.68         35.55         7.07 o                         
  -1   7  16          4.43          3.29         2.18 o                         
   0   7  16          4.12         -3.63         2.77 o                         
   1   7  16         51.59         62.42         6.44 o                         
   2   7  16         15.85         23.71         3.79 o                         
   3   7  16          4.45          2.74         3.16 o                         
  -1   8  16          0.65          1.96         2.96 o                         
   0   8  16          0.76         -3.21         3.02 o                         
  -7   1  17          6.29          8.01         1.78 o                         
  -6   1  17         14.95         14.06         1.02 o                         
  -5   1  17          2.18          0.73         0.84 o                         
  -4   1  17         40.59         33.15         1.32 o                         
  -3   1  17         24.14         26.47         1.25 o                         
  -2   1  17         19.42         18.29         1.13 o                         
  -1   1  17         14.45         12.82         1.25 o                         
   0   1  17          9.04          7.79         0.85 o                         
   1   1  17          9.28         10.16         0.96 o                         
   2   1  17         19.76         20.65         1.24 o                         
   3   1  17          2.46          1.01         1.43 o                         
   4   1  17          8.41          8.58         1.93 o                         
   5   1  17          0.45         -2.35         2.07 o                         
   6   1  17          9.59         16.50         3.55 o                         
  -7   2  17         17.40         22.81         2.01 o                         
  -6   2  17          4.28          4.64         1.52 o                         
  -5   2  17         16.81         18.76         2.79 o                         
  -4   2  17          4.74          5.53         1.04 o                         
  -3   2  17         19.04         21.06         1.35 o                         
  -2   2  17         70.94         65.23         1.47 o                         
  -1   2  17         72.84         81.30         1.75 o                         
   0   2  17        319.16        313.52         3.52 o                         
   1   2  17          0.78          0.31         0.96 o                         
   2   2  17          0.13          0.02         0.95 o                         
   3   2  17        203.74        195.15         3.75 o                         
   4   2  17         18.56         20.15         2.11 o                         
   5   2  17          1.45         -0.32         2.24 o                         
   6   2  17          6.65         11.10         3.35 o                         
  -6   3  17          2.75          2.37         2.06 o                         
  -5   3  17          8.45          7.12         0.90 o                         
  -4   3  17         78.75         74.47         2.07 o                         
  -3   3  17         15.18         18.79         1.53 o                         
  -2   3  17         30.69         31.48         1.65 o                         
  -1   3  17         77.10         80.48         1.85 o                         
   0   3  17          1.36          3.05         1.01 o                         
   1   3  17          0.79         -0.11         1.07 o                         
   2   3  17         65.73         67.73         2.45 o                         
   3   3  17         75.38         68.22         2.88 o                         
   4   3  17          0.33         -1.56         1.86 o                         
   5   3  17         27.06         29.01         2.94 o                         
  -6   4  17          4.34          1.68         2.46 o                         
  -5   4  17          7.55          9.39         1.30 o                         
  -4   4  17          3.04          1.97         1.10 o                         
  -3   4  17         14.42         16.92         1.53 o                         
  -2   4  17         82.30         76.28         2.03 o                         
  -1   4  17         51.10         50.15         2.31 o                         
   0   4  17          1.73          2.82         1.38 o                         
   1   4  17        130.89        123.91         3.75 o                         
   2   4  17        207.67        203.42         4.54 o                         
   3   4  17          0.00         -0.05         2.01 o                         
   4   4  17          9.82          9.29         2.41 o                         
   5   4  17          1.16          4.10         2.51 o                         
  -5   5  17          1.44          1.36         1.31 o                         
  -4   5  17          1.32          2.26         1.42 o                         
  -3   5  17         82.62         74.38         2.59 o                         
  -2   5  17          1.45         -0.12         1.76 o                         
  -1   5  17          2.25          1.52         1.50 o                         
   0   5  17         10.68         11.42         1.86 o                         
   1   5  17          0.09          2.65         1.81 o                         
   2   5  17          0.21          1.94         1.72 o                         
   3   5  17          0.45          0.05         1.89 o                         
   4   5  17          0.01         -3.73         2.87 o                         
  -4   6  17          0.00          0.41         1.66 o                         
  -3   6  17          2.46          4.58         2.25 o                         
  -2   6  17          0.70          1.51         3.57 o                         
  -1   6  17          1.74          4.43         2.27 o                         
   0   6  17          0.53         -1.07         2.77 o                         
   1   6  17        214.95        226.67         5.92 o                         
   2   6  17         48.10         44.95         3.36 o                         
   3   6  17          6.70          6.85         2.57 o                         
  -3   7  17          6.93          3.43         2.81 o                         
  -2   7  17         28.28         32.30         3.88 o                         
  -1   7  17          3.64          5.35         2.24 o                         
   0   7  17          3.21          1.51         2.81 o                         
   1   7  17         18.30         23.18         2.91 o                         
   2   7  17         10.88         15.10         8.65 o                         
  -7   0  18          0.41          1.73         1.08 o                         
  -6   0  18         36.31         37.43         1.95 o                         
  -5   0  18          5.12          5.74         1.39 o                         
  -4   0  18        144.81        141.73         3.78 o                         
  -3   0  18        108.52        107.84         2.79 o                         
  -2   0  18         95.93         96.43         2.26 o                         
  -1   0  18       1624.68       1539.56        22.21 o                         
   0   0  18          0.10         -0.15         1.05 o                         
   1   0  18        110.24        117.39         2.93 o                         
   2   0  18          0.78          4.05         1.81 o                         
   3   0  18         10.22          5.53         2.50 o                         
   4   0  18          7.61         10.66         2.87 o                         
   5   0  18          4.05          0.86         3.67 o                         
   6   0  18          4.12          7.12         4.79 o                         
  -7   1  18          2.77          5.36         1.41 o                         
  -6   1  18         33.60         33.35         1.20 o                         
  -5   1  18        149.03        131.73         2.62 o                         
  -4   1  18          4.95          3.45         1.00 o                         
  -3   1  18          4.21          4.82         0.98 o                         
  -2   1  18        132.70        114.64         1.93 o                         
  -1   1  18          0.20          1.96         0.86 o                         
   0   1  18         11.23         12.40         0.96 o                         
   1   1  18          7.84          6.89         0.97 o                         
   2   1  18          0.34         -0.14         1.03 o                         
   3   1  18         12.13         13.02         1.88 o                         
   4   1  18         19.45         19.24         2.16 o                         
   5   1  18          0.32          2.66         2.89 o                         
   6   1  18          0.36         -3.63         2.86 o                         
  -6   2  18          4.88          5.34         1.54 o                         
  -5   2  18         13.32         14.58         1.09 o                         
  -4   2  18         15.39         14.09         1.19 o                         
  -3   2  18        153.90        144.14         2.92 o                         
  -2   2  18        114.41        113.29         2.62 o                         
  -1   2  18         73.57         70.13         1.60 o                         
   0   2  18        572.66        563.07         6.04 o                         
   1   2  18          0.05         -0.15         1.02 o                         
   2   2  18         13.77         16.57         1.57 o                         
   3   2  18         21.83         22.80         2.09 o                         
   4   2  18          8.76          8.30         3.71 o                         
   5   2  18          9.37         10.57         2.54 o                         
  -6   3  18         11.96         13.62         2.39 o                         
  -5   3  18         20.84         22.93         1.23 o                         
  -4   3  18        122.44        101.64         2.43 o                         
  -3   3  18         16.74         13.81         1.46 o                         
  -2   3  18          2.16          1.49         1.18 o                         
  -1   3  18          1.74          0.35         1.06 o                         
   0   3  18         82.66         82.32         1.98 o                         
   1   3  18         76.41         72.02         2.41 o                         
   2   3  18         35.72         38.22         2.46 o                         
   3   3  18         71.04         66.61         2.94 o                         
   4   3  18         25.86         29.50         2.46 o                         
   5   3  18          1.71          3.96         2.50 o                         
  -6   4  18          0.00         -0.73         2.30 o                         
  -5   4  18          1.45          2.68         1.17 o                         
  -4   4  18          2.59          2.06         1.32 o                         
  -3   4  18          2.28          1.02         1.33 o                         
  -2   4  18          2.79          2.84         1.41 o                         
  -1   4  18          3.59          2.91         1.88 o                         
   0   4  18        317.79        318.51         4.96 o                         
   1   4  18        117.24        129.10         3.85 o                         
   2   4  18         65.45         67.70         2.99 o                         
   3   4  18          0.64          2.40         1.82 o                         
   4   4  18          2.47         -0.25         2.37 o                         
   5   4  18         12.48         18.56         3.76 o                         
  -5   5  18          0.73         -0.19         1.20 o                         
  -4   5  18         26.10         27.21         1.98 o                         
  -3   5  18        121.34        117.36         3.07 o                         
  -2   5  18         53.40         53.42         2.84 o                         
  -1   5  18          1.34          0.18         1.55 o                         
   0   5  18          0.27         -0.83         1.95 o                         
   1   5  18        101.16        110.30         4.00 o                         
   2   5  18         97.45         97.17         3.42 o                         
   3   5  18          3.95          5.36         2.08 o                         
   4   5  18          3.76          7.94         2.64 o                         
  -4   6  18          3.57          3.57         1.82 o                         
  -3   6  18         11.75         14.48         2.07 o                         
  -2   6  18          9.30         15.21         2.70 o                         
  -1   6  18          8.83         12.36         2.20 o                         
   0   6  18          0.15         -0.90         1.88 o                         
   1   6  18         55.53         78.64         7.74 o                         
   2   6  18          0.87          2.36         3.16 o                         
   3   6  18          3.48          1.38         2.44 o                         
  -3   7  18          2.20          1.63         2.81 o                         
  -2   7  18          8.71         14.47         3.12 o                         
  -1   7  18         12.92         12.29         2.45 o                         
   0   7  18         11.58          7.63         3.03 o                         
   1   7  18          2.26         10.27         6.15 o                         
   2   7  18          0.42          3.66         3.10 o                         
  -6   1  19          1.90          2.19         0.70 o                         
  -5   1  19         18.07         15.00         1.19 o                         
  -4   1  19         17.97         16.49         1.32 o                         
  -3   1  19         98.24         92.60         2.37 o                         
  -2   1  19         11.47         13.11         1.81 o                         
  -1   1  19        141.96        134.27         2.43 o                         
   0   1  19         80.55         83.76         2.27 o                         
   1   1  19          7.19          6.37         0.97 o                         
   2   1  19        108.99        101.02         3.14 o                         
   3   1  19        139.21        134.21         4.07 o                         
   4   1  19         29.20         33.06         2.51 o                         
   5   1  19         19.76         27.79         3.63 o                         
  -6   2  19          1.96          1.30         1.46 o                         
  -5   2  19          4.67          5.50         0.93 o                         
  -4   2  19          3.11          2.22         1.09 o                         
  -3   2  19         14.88         12.17         2.33 o                         
  -2   2  19        154.81        154.13         2.86 o                         
  -1   2  19        325.74        328.27         4.27 o                         
   0   2  19        270.09        265.75         4.60 o                         
   1   2  19          4.64          7.95         1.22 o                         
   2   2  19          5.28          8.54         1.76 o                         
   3   2  19          4.70          6.75         1.77 o                         
   4   2  19          0.15         -0.28         1.85 o                         
   5   2  19          9.64         11.73         2.83 o                         
  -6   3  19         13.31         15.78         2.43 o                         
  -5   3  19          9.38          8.13         1.01 o                         
  -4   3  19        100.96         84.44         2.33 o                         
  -3   3  19        171.56        160.34         3.29 o                         
  -2   3  19         12.64         11.64         1.35 o                         
  -1   3  19          9.39         10.40         1.33 o                         
   0   3  19         26.24         28.19         2.07 o                         
   1   3  19         81.85         79.66         2.85 o                         
   2   3  19          3.28          3.91         1.73 o                         
   3   3  19          3.15          5.29         1.93 o                         
   4   3  19         27.91         32.48         2.52 o                         
   5   3  19          3.84          9.27         2.56 o                         
  -5   4  19          0.23         -0.95         1.14 o                         
  -4   4  19          5.50          3.48         1.70 o                         
  -3   4  19         35.32         33.96         2.43 o                         
  -2   4  19         15.97         17.09         2.03 o                         
  -1   4  19          4.48          5.22         1.56 o                         
   0   4  19        664.67        659.57         9.58 o                         
   1   4  19          3.27          2.83         1.74 o                         
   2   4  19         12.23         14.44         2.00 o                         
   3   4  19          1.49          1.95         1.85 o                         
   4   4  19          5.50          3.00         4.91 o                         
  -5   5  19          1.70          1.50         1.26 o                         
  -4   5  19          4.27          4.21         1.37 o                         
  -3   5  19         23.19         25.20         1.77 o                         
  -2   5  19         60.66         57.66         2.49 o                         
  -1   5  19          1.87          0.79         1.93 o                         
   0   5  19         14.72         23.30         2.58 o                         
   1   5  19         15.24         18.95         2.50 o                         
   2   5  19          6.88          5.37         1.93 o                         
   3   5  19         12.29         14.68         2.25 o                         
   4   5  19          3.91          4.08         2.63 o                         
  -4   6  19          0.96          2.87         1.87 o                         
  -3   6  19          8.28          7.58         2.69 o                         
  -2   6  19          1.23          1.04         2.59 o                         
  -1   6  19         16.00         21.29         2.80 o                         
   0   6  19         12.26          9.04         2.55 o                         
   1   6  19        313.91        322.87         8.55 o                         
   2   6  19          5.08          4.56         2.35 o                         
   3   6  19          0.26          1.98         3.00 o                         
  -2   7  19          2.61          0.36         2.81 o                         
  -1   7  19          7.40          9.70         3.05 o                         
   0   7  19          3.35          2.13         2.61 o                         
   1   7  19         17.42         26.75         3.28 o                         
  -6   0  20          2.50          3.03         1.13 o                         
  -5   0  20         11.93         14.99         1.71 o                         
  -4   0  20         50.34         42.43         4.38 o                         
  -3   0  20        334.28        322.26        10.93 o                         
  -2   0  20       1869.16       1801.42        31.52 o                         
  -1   0  20       3147.63       3003.10        42.36 o                         
   0   0  20         24.04         22.96         1.94 o                         
   1   0  20         19.82         22.91         2.80 o                         
   2   0  20         11.85          5.67         2.45 o                         
   3   0  20          0.30         -1.95         2.16 o                         
   4   0  20         29.48         32.63         3.35 o                         
   5   0  20          6.36          7.57         4.56 o                         
  -6   1  20         50.93         44.05         1.39 o                         
  -5   1  20         72.32         65.41         1.89 o                         
  -4   1  20        144.66        133.31         2.81 o                         
  -3   1  20          0.94          0.52         1.14 o                         
  -2   1  20          5.90          5.54         1.37 o                         
  -1   1  20         55.92         55.86         1.78 o                         
   0   1  20        320.83        291.44         3.71 o                         
   1   1  20         22.58         20.80         1.43 o                         
   2   1  20        129.65        110.73         4.29 o                         
   3   1  20         50.09         45.77         2.57 o                         
   4   1  20         16.77         16.60         2.17 o                         
   5   1  20          7.83         14.84         3.36 o                         
  -6   2  20          2.17          2.37         1.53 o                         
  -5   2  20          5.55          8.14         1.10 o                         
  -4   2  20         32.29         33.73         1.73 o                         
  -3   2  20         96.41         93.72         2.49 o                         
  -2   2  20       1179.05       1146.53        14.73 o                         
  -1   2  20       1300.42       1252.10        14.44 o                         
   0   2  20         72.00         74.87         2.07 o                         
   1   2  20         14.83         16.59         1.83 o                         
   2   2  20          8.74          9.05         1.81 o                         
   3   2  20          0.60          1.67         1.70 o                         
   4   2  20          0.07         -1.68         1.87 o                         
   5   2  20          7.34          4.16         3.06 o                         
  -6   3  20          6.09          0.30         2.07 o                         
  -5   3  20          1.81          3.12         1.10 o                         
  -4   3  20         67.05         63.17         2.12 o                         
  -3   3  20         55.52         52.00         2.16 o                         
  -2   3  20          6.98         10.11         1.61 o                         
  -1   3  20         20.82         23.44         2.16 o                         
   0   3  20          3.87          1.25         1.41 o                         
   1   3  20          1.41         -0.02         1.67 o                         
   2   3  20          6.87          9.25         2.76 o                         
   3   3  20         90.27         94.08         4.85 o                         
   4   3  20          0.75          1.89         2.43 o                         
   5   3  20         12.42         22.83         4.70 o                         
  -5   4  20          5.09          7.46         1.31 o                         
  -4   4  20         10.79         13.42         1.53 o                         
  -3   4  20        139.19        144.64         4.11 o                         
  -2   4  20        242.22        236.00         5.19 o                         
  -1   4  20         27.55         25.56         1.96 o                         
   0   4  20        554.10        555.19         9.98 o                         
   1   4  20         11.62          8.04         1.95 o                         
   2   4  20          3.35          3.99         2.81 o                         
   3   4  20          0.48          0.65         1.87 o                         
   4   4  20         11.61         14.05         2.91 o                         
  -5   5  20          0.44         -2.58         1.72 o                         
  -4   5  20         23.75         21.42         2.10 o                         
  -3   5  20          0.23          1.75         1.65 o                         
  -2   5  20          0.02         -2.76         1.84 o                         
  -1   5  20          0.04         -3.14         2.09 o                         
   0   5  20          0.83          0.17         2.77 o                         
   1   5  20          0.06         -0.78         2.30 o                         
   2   5  20          0.32          0.10         2.23 o                         
   3   5  20          4.06          5.96         2.13 o                         
  -4   6  20         16.22         15.95         2.21 o                         
  -3   6  20         61.32         67.01         3.37 o                         
  -2   6  20          0.03          0.25         2.20 o                         
  -1   6  20         36.60         37.04         2.61 o                         
   0   6  20         45.29         45.38         3.81 o                         
   1   6  20         16.12         25.16         3.15 o                         
   2   6  20          6.24          7.52         2.55 o                         
  -2   7  20          5.05          6.03         3.14 o                         
  -1   7  20          1.32          7.23         3.50 o                         
   0   7  20          7.01          9.40         2.77 o                         
   1   7  20          0.22          4.67         2.89 o                         
  -6   1  21          9.54         12.32         1.03 o                         
  -5   1  21         64.95         57.23         1.88 o                         
  -4   1  21          9.86          6.05         1.33 o                         
  -3   1  21         13.25         15.94         1.57 o                         
  -2   1  21         28.65         28.08         1.93 o                         
  -1   1  21        273.31        249.85         3.62 o                         
   0   1  21        113.40        103.27         2.34 o                         
   1   1  21          2.03         -0.09         1.53 o                         
   2   1  21         33.21         39.32         2.48 o                         
   3   1  21         29.98         29.27         2.34 o                         
   4   1  21          5.38          2.70         1.93 o                         
   5   1  21          1.12          1.12         2.87 o                         
  -6   2  21          0.03         -0.76         1.48 o                         
  -5   2  21          8.97          8.85         1.18 o                         
  -4   2  21         32.52         33.83         1.82 o                         
  -3   2  21         36.58         49.17         2.19 o                         
  -2   2  21        370.30        370.30         5.81 o                         
  -1   2  21       1207.43       1158.61        13.52 o                         
   0   2  21         38.34         38.59         1.94 o                         
   1   2  21          4.56          3.54         1.57 o                         
   2   2  21          0.56         -2.45         1.63 o                         
   3   2  21         44.43         43.85         2.76 o                         
   4   2  21         14.69         19.80         2.24 o                         
   5   2  21          5.73          5.53         5.86 o                         
  -6   3  21          0.02         -0.58         2.11 o                         
  -5   3  21         18.62         18.81         1.47 o                         
  -4   3  21          0.30         -0.35         1.41 o                         
  -3   3  21          8.09          5.19         1.66 o                         
  -2   3  21         54.46         54.92         2.79 o                         
  -1   3  21         15.92         20.12         1.83 o                         
   0   3  21          0.23         -1.82         2.02 o                         
   1   3  21         41.47         41.01         3.38 o                         
   2   3  21          8.28          9.72         1.99 o                         
   3   3  21         44.69         48.53         2.83 o                         
   4   3  21         23.63         32.27         3.09 o                         
  -5   4  21          3.84          6.56         1.35 o                         
  -4   4  21          3.23          5.51         1.51 o                         
  -3   4  21        293.79        310.28        12.12 o                         
  -2   4  21         41.52         44.11         2.82 o                         
  -1   4  21         32.57         28.54         2.08 o                         
   0   4  21        138.49        140.28         4.42 o                         
   1   4  21         54.19         53.72         3.28 o                         
   2   4  21         26.88         28.29         2.35 o                         
   3   4  21          1.80          1.99         1.91 o                         
   4   4  21          5.71          3.62         2.76 o                         
  -4   5  21          0.00         -0.06         1.52 o                         
  -3   5  21         22.77         25.85         2.49 o                         
  -2   5  21         12.29         13.27         3.01 o                         
  -1   5  21          0.18         -1.01         2.27 o                         
   0   5  21          0.74          5.26         2.45 o                         
   1   5  21         26.57         30.23         5.28 o                         
   2   5  21          9.03         13.39         2.59 o                         
   3   5  21          9.06         15.45         3.44 o                         
  -3   6  21          9.18         13.84         4.20 o                         
  -2   6  21          2.02          1.43         4.01 o                         
  -1   6  21          7.01          7.51         3.40 o                         
   0   6  21         43.55         43.88         4.54 o                         
   1   6  21          5.34          9.36         2.74 o                         
   2   6  21          8.56          8.69         2.98 o                         
  -1   7  21          0.09         -1.20         3.17 o                         
  -6   0  22          0.28          2.97         1.52 o                         
  -5   0  22         11.73         10.08         1.72 o                         
  -4   0  22         87.59         78.98         3.92 o                         
  -3   0  22         42.12         37.27         3.07 o                         
  -2   0  22       2190.48       2095.60        36.59 o                         
  -1   0  22        315.90        311.21         7.38 o                         
   0   0  22        120.72        116.30         3.58 o                         
   1   0  22          0.03         -0.33         2.25 o                         
   2   0  22         58.92         61.39         5.08 o                         
   3   0  22         67.68         51.35         3.87 o                         
   4   0  22          0.01         -3.94         2.63 o                         
   5   0  22          1.06         -3.23         4.48 o                         
  -6   1  22         12.29          9.11         1.03 o                         
  -5   1  22          2.65          1.46         1.10 o                         
  -4   1  22          9.16          6.23         1.26 o                         
  -3   1  22         17.65         16.39         1.53 o                         
  -2   1  22         13.27         12.99         1.53 o                         
  -1   1  22         34.86         36.83         1.98 o                         
   0   1  22        118.05        101.76         2.64 o                         
   1   1  22         32.64         22.77         2.04 o                         
   2   1  22        639.44        528.88        14.15 o                         
   3   1  22         26.04         28.13         2.42 o                         
   4   1  22          1.79          1.18         1.85 o                         
   5   1  22          0.51         -4.60         3.07 o                         
  -6   2  22          0.86          1.47         1.09 o                         
  -5   2  22          8.00          4.65         1.19 o                         
  -4   2  22         27.85         26.45         1.71 o                         
  -3   2  22        585.04        562.24         8.01 o                         
  -2   2  22         81.40         83.11         2.66 o                         
  -1   2  22         24.22         25.76         2.18 o                         
   0   2  22        194.14        190.73         5.72 o                         
   1   2  22         21.20         19.49         2.05 o                         
   2   2  22         17.39         15.20         1.99 o                         
   3   2  22          0.34          0.82         1.79 o                         
   4   2  22          0.19         -2.58         1.86 o                         
  -5   3  22          1.12          0.34         1.17 o                         
  -4   3  22          1.10          4.93         1.56 o                         
  -3   3  22          0.78         -0.66         1.66 o                         
  -2   3  22         78.58         72.37         2.95 o                         
  -1   3  22         65.78         62.39         2.56 o                         
   0   3  22          3.74          7.83         2.53 o                         
   1   3  22        592.75        532.55        10.25 o                         
   2   3  22          0.02         -2.24         1.70 o                         
   3   3  22         77.26         72.47         3.23 o                         
   4   3  22          1.91          1.08         2.34 o                         
  -5   4  22          0.69          0.38         1.31 o                         
  -4   4  22         96.11         89.72         3.13 o                         
  -3   4  22        152.71        151.72         4.10 o                         
  -2   4  22          0.07          1.07         1.85 o                         
  -1   4  22         16.77         20.24         3.03 o                         
   0   4  22         13.89         21.89         2.51 o                         
   1   4  22         17.43         20.04         3.27 o                         
   2   4  22         22.99         26.78         3.11 o                         
   3   4  22          5.11          7.73         2.20 o                         
   4   4  22          0.13         -1.54         2.48 o                         
  -4   5  22          1.87          0.45         1.61 o                         
  -3   5  22          0.24          2.23         1.95 o                         
  -2   5  22          9.06          8.72         2.95 o                         
  -1   5  22          0.67         -0.38         2.83 o                         
   0   5  22        114.62        115.07         6.31 o                         
   1   5  22          7.81          3.53         2.37 o                         
   2   5  22         28.89         33.80         3.23 o                         
   3   5  22          0.91          3.14         3.26 o                         
  -3   6  22          4.82          7.55         4.42 o                         
  -2   6  22          0.00         -0.85         2.99 o                         
  -1   6  22          0.54         -1.87         3.27 o                         
   0   6  22         20.06         20.63         2.86 o                         
   1   6  22          9.25         10.65         2.81 o                         
   2   6  22          1.91          1.35         2.55 o                         
  -6   1  23          0.38          1.19         0.97 o                         
  -5   1  23          0.40          0.20         1.11 o                         
  -4   1  23          0.84         -1.69         1.15 o                         
  -3   1  23          0.20          0.42         1.26 o                         
  -2   1  23          0.24          2.84         1.42 o                         
  -1   1  23         15.07         21.65         2.33 o                         
   0   1  23        130.45        137.68         3.40 o                         
   1   1  23        259.69        233.44         7.57 o                         
   2   1  23         50.76         47.01         2.80 o                         
   3   1  23          1.12         -1.11         1.82 o                         
   4   1  23          0.43         -1.75         1.97 o                         
  -5   2  23          0.15          0.43         1.17 o                         
  -4   2  23         11.36         12.36         1.46 o                         
  -3   2  23         73.20         73.49         2.94 o                         
  -2   2  23         59.86         66.51         2.94 o                         
  -1   2  23         10.33         11.30         1.97 o                         
   0   2  23         51.61         46.22         3.18 o                         
   1   2  23         36.25         35.19         2.40 o                         
   2   2  23         25.47         23.45         2.25 o                         
   3   2  23          3.04          4.79         2.06 o                         
   4   2  23         18.64         22.60         2.54 o                         
  -5   3  23          0.01         -1.70         1.18 o                         
  -4   3  23         34.18         27.96         2.71 o                         
  -3   3  23         18.57         15.69         3.28 o                         
  -2   3  23          0.99         -1.11         2.54 o                         
  -1   3  23          0.78          1.79         1.81 o                         
   0   3  23         15.57         12.12         2.12 o                         
   1   3  23         22.50         25.67         2.79 o                         
   2   3  23          0.07         -2.50         1.66 o                         
   3   3  23         21.23         25.83         2.42 o                         
   4   3  23          0.25          2.16         2.58 o                         
  -4   4  23         33.13         33.12         2.46 o                         
  -3   4  23         15.29         21.87         2.25 o                         
  -2   4  23         48.01         46.93         2.88 o                         
  -1   4  23         22.97         21.48         3.69 o                         
   0   4  23         46.79         48.58         3.21 o                         
   1   4  23          3.53          1.35         2.27 o                         
   2   4  23          0.90         -0.38         2.32 o                         
   3   4  23          4.32          5.86         2.49 o                         
  -4   5  23          0.09          0.84         2.62 o                         
  -3   5  23         25.23         29.95         3.61 o                         
  -2   5  23         16.32         18.51         3.31 o                         
  -1   5  23          4.40          4.04         3.10 o                         
   0   5  23         43.06         45.99         3.31 o                         
   1   5  23          0.42         -2.85         2.40 o                         
   2   5  23          0.01         -0.54         3.02 o                         
  -2   6  23          4.35          6.84         3.26 o                         
  -1   6  23          0.00          1.28         3.19 o                         
   0   6  23          3.07          0.57         3.15 o                         
   1   6  23         55.91         57.22         5.61 o                         
  -5   0  24          0.05          0.84         1.66 o                         
  -4   0  24         35.97         33.97         2.73 o                         
  -3   0  24          0.66         -0.75         1.87 o                         
  -2   0  24          0.81          2.32         1.97 o                         
  -1   0  24         79.80         70.32         3.68 o                         
   0   0  24         85.00         81.15         5.62 o                         
   1   0  24          1.51          5.44         4.05 o                         
   2   0  24          0.10          0.59         2.42 o                         
   3   0  24         45.42         36.68         3.90 o                         
   4   0  24         31.03         44.51         6.33 o                         
  -5   1  24          8.39          7.63         1.28 o                         
  -4   1  24          4.09          3.14         1.31 o                         
  -3   1  24          0.02         -0.50         1.32 o                         
  -2   1  24         92.99        100.03         2.86 o                         
  -1   1  24         83.33         81.26         3.20 o                         
   0   1  24         13.34         13.35         2.09 o                         
   1   1  24         39.54         32.71         2.33 o                         
   2   1  24          5.37          4.49         1.80 o                         
   3   1  24          7.28          5.43         2.04 o                         
   4   1  24          0.04          0.29         2.07 o                         
  -5   2  24         13.89         10.96         1.61 o                         
  -4   2  24          0.10         -1.85         1.48 o                         
  -3   2  24         70.41         58.51         2.76 o                         
  -2   2  24         17.93         22.43         2.13 o                         
  -1   2  24         34.23         32.04         3.40 o                         
   0   2  24         33.30         35.26         2.81 o                         
   1   2  24          1.97          4.16         2.21 o                         
   2   2  24          3.09          3.06         1.93 o                         
   3   2  24          0.52         -1.28         2.00 o                         
   4   2  24          2.55          9.92         2.42 o                         
  -5   3  24          0.00         -1.10         2.49 o                         
  -4   3  24          2.04          1.55         1.67 o                         
  -3   3  24          2.95          5.49         1.85 o                         
  -2   3  24          0.18          0.62         1.86 o                         
  -1   3  24         49.10         44.56         4.49 o                         
   0   3  24         45.12         40.60         2.84 o                         
   1   3  24         22.06         19.35         2.67 o                         
   2   3  24          1.44         -0.56         3.28 o                         
   3   3  24          4.36          5.12         2.02 o                         
  -4   4  24         56.34         49.84         3.28 o                         
  -3   4  24          0.97          0.22         1.84 o                         
  -2   4  24          6.81         14.15         3.09 o                         
  -1   4  24         32.59         32.34         3.75 o                         
   0   4  24         62.63         56.65         3.33 o                         
   1   4  24         31.48         33.94         3.01 o                         
   2   4  24          0.04         -3.03         2.02 o                         
   3   4  24          1.74          4.01         2.55 o                         
  -3   5  24          0.25          1.33         2.94 o                         
  -2   5  24          1.18          3.41         2.79 o                         
  -1   5  24          0.04         -0.06         3.01 o                         
   0   5  24         69.03         78.92         5.02 o                         
   1   5  24          0.04         -3.09         2.06 o                         
   2   5  24          2.23          3.29         2.69 o                         
  -1   6  24          0.84          3.61         3.48 o                         
   0   6  24          1.85         -0.64         3.24 o                         
  -5   1  25          4.96          5.22         1.32 o                         
  -4   1  25          0.08         -0.81         1.30 o                         
  -3   1  25         53.38         62.21         2.41 o                         
  -2   1  25         11.66         15.22         2.00 o                         
  -1   1  25         54.22         52.57         3.73 o                         
   0   1  25         39.64         39.46         3.84 o                         
   1   1  25         12.13         11.09         2.61 o                         
   2   1  25          2.07          0.42         1.75 o                         
   3   1  25          1.79          0.93         1.96 o                         
   4   1  25          1.22          3.54         2.23 o                         
  -5   2  25          0.07          1.90         1.46 o                         
  -4   2  25          0.02         -2.58         1.97 o                         
  -3   2  25          0.62          1.29         1.66 o                         
  -2   2  25         31.76         30.46         2.49 o                         
  -1   2  25        129.00        119.80         4.79 o                         
   0   2  25          2.67          4.97         4.17 o                         
   1   2  25         15.59         17.04         2.43 o                         
   2   2  25          0.26         -2.50         1.67 o                         
   3   2  25          9.54         12.46         4.08 o                         
  -4   3  25          0.01         -0.44         1.64 o                         
  -3   3  25         34.72         36.96         2.61 o                         
  -2   3  25         77.95         75.41         4.20 o                         
  -1   3  25         12.01         15.66         3.06 o                         
   0   3  25         33.93         29.71         3.42 o                         
   1   3  25          0.20          0.14         2.71 o                         
   2   3  25         12.77         13.15         2.57 o                         
   3   3  25          7.15          5.61         2.66 o                         
  -4   4  25          6.67          8.21         2.00 o                         
  -3   4  25         19.10         18.39         2.29 o                         
  -2   4  25          2.11          2.81         2.92 o                         
  -1   4  25          5.30          7.96         3.08 o                         
   0   4  25          2.42          5.99         3.15 o                         
   1   4  25          0.59         -0.89         2.19 o                         
   2   4  25          0.53         -1.96         2.29 o                         
  -3   5  25          3.21          2.30         3.17 o                         
  -2   5  25         20.35         22.01         4.62 o                         
  -1   5  25         21.72         25.47         3.86 o                         
   0   5  25         10.24         15.01         5.58 o                         
   1   5  25          2.98          3.77         2.57 o                         
  -5   0  26          1.56          0.28         1.82 o                         
  -4   0  26          0.90          2.25         1.94 o                         
  -3   0  26          4.37          5.45         2.05 o                         
  -2   0  26        164.37        144.78         7.26 o                         
  -1   0  26         13.95         16.14         4.20 o                         
   0   0  26          7.08          3.17         3.51 o                         
   1   0  26         64.25         50.27         5.76 o                         
   2   0  26          0.30         -2.56         2.91 o                         
   3   0  26          1.76         -1.60         2.66 o                         
  -5   1  26          2.64          2.67         1.33 o                         
  -4   1  26         40.29         47.48         2.59 o                         
  -3   1  26         28.30         29.51         2.41 o                         
  -2   1  26          1.22          6.19         2.65 o                         
  -1   1  26          0.00          4.11         2.59 o                         
   0   1  26          0.37         -0.47         3.34 o                         
   1   1  26         10.93          6.11         2.14 o                         
   2   1  26         10.59          9.16         1.95 o                         
   3   1  26          8.19          5.34         3.05 o                         
  -4   2  26          0.01         -0.34         1.60 o                         
  -3   2  26         13.59         17.78         2.10 o                         
  -2   2  26          1.30         -0.49         2.50 o                         
  -1   2  26          6.72          9.21         2.81 o                         
   0   2  26          2.11          0.59         4.02 o                         
   1   2  26          0.12         -2.39         1.99 o                         
   2   2  26         28.03         26.29         2.81 o                         
   3   2  26         21.22         29.12         2.62 o                         
  -4   3  26          0.24         -2.52         1.68 o                         
  -3   3  26          5.01          6.44         2.17 o                         
  -2   3  26          6.24         11.84         2.96 o                         
  -1   3  26         10.15         12.89         3.04 o                         
   0   3  26         10.93          9.97         3.14 o                         
   1   3  26          2.70          1.20         2.25 o                         
   2   3  26         10.61         10.34         2.58 o                         
   3   3  26          0.87          0.39         2.52 o                         
  -3   4  26          4.02          3.69         2.80 o                         
  -2   4  26          9.37         14.62         5.62 o                         
  -1   4  26          1.57         -1.75         3.01 o                         
   0   4  26         11.17         16.69         3.96 o                         
   1   4  26          3.98          1.49         2.52 o                         
   2   4  26          3.74          5.80         3.58 o                         
  -2   5  26          7.16         13.46         3.54 o                         
  -1   5  26          0.73         -2.11         2.92 o                         
   0   5  26          4.54          4.45         3.24 o                         
  -4   1  27         10.62         15.96         2.70 o                         
  -3   1  27         38.11         37.08         2.63 o                         
  -2   1  27          3.42          5.34         2.61 o                         
  -1   1  27          9.29          9.03         2.83 o                         
   0   1  27          0.93         -1.25         2.68 o                         
   1   1  27         24.85         16.40         3.19 o                         
   2   1  27         10.75          4.83         3.78 o                         
   3   1  27          2.16          2.27         2.12 o                         
  -4   2  27          0.30          0.96         1.77 o                         
  -3   2  27         32.12         35.08         2.73 o                         
  -2   2  27          0.32         -3.29         2.50 o                         
  -1   2  27          1.05         -1.49         3.83 o                         
   0   2  27          0.21         -2.75         2.72 o                         
   1   2  27          2.42          3.12         2.89 o                         
   2   2  27          0.12         -3.18         2.12 o                         
   3   2  27          6.84          8.34         2.84 o                         
  -4   3  27          0.66          5.25         1.92 o                         
  -3   3  27          1.41          1.73         2.64 o                         
  -2   3  27         25.14         32.51         3.60 o                         
  -1   3  27          9.82          9.25         4.74 o                         
   0   3  27          2.02         -2.08         2.82 o                         
   1   3  27          1.30         -3.09         2.97 o                         
   2   3  27          4.15         12.08         3.12 o                         
  -3   4  27          3.25          0.85         2.76 o                         
  -2   4  27         12.47         19.39         4.40 o                         
  -1   4  27          1.23          2.76         4.60 o                         
   0   4  27          3.86         -3.17         2.93 o                         
   1   4  27          0.01         -4.09         2.73 o                         
  -4   0  28         27.16         35.22         4.67 o                         
  -3   0  28         29.37         37.75         5.06 o                         
  -2   0  28          0.02          1.25         3.59 o                         
  -1   0  28         19.02         29.60         4.95 o                         
   0   0  28         47.75         49.77         5.76 o                         
   1   0  28          8.10         -4.17         3.62 o                         
   2   0  28         11.64          8.76         4.87 o                         
  -4   1  28         49.55         49.98         3.35 o                         
  -3   1  28         38.56         35.16         3.58 o                         
  -2   1  28         18.21         21.70         5.31 o                         
  -1   1  28         18.72         20.88         3.23 o                         
   0   1  28          5.65          2.08         2.64 o                         
   1   1  28         17.16         18.18         3.47 o                         
   2   1  28          0.64          2.65         3.06 o                         
  -4   2  28         15.22         17.87         2.70 o                         
  -3   2  28         15.16         30.16         3.48 o                         
  -2   2  28          3.79          1.38         3.67 o                         
  -1   2  28          4.77          3.66         2.86 o                         
   0   2  28         10.71          7.95         5.59 o                         
   1   2  28          9.75         18.56         6.05 o                         
   2   2  28          0.02         -3.16         3.89 o                         
  -3   3  28         26.72         30.91         3.45 o                         
  -2   3  28          0.39          3.14         2.90 o                         
  -1   3  28          2.42          0.82         4.48 o                         
   0   3  28          0.01          1.69         3.05 o                         
   1   3  28          0.13          4.76         3.31 o                         
  -2   4  28         28.34         38.03         4.11 o                         
  -1   4  28          0.26         -0.65         3.03 o                         
   0   4  28          0.75          4.54         3.26 o                         
  -3   1  29          3.11          3.66         2.80 o                         
  -2   1  29         14.82         22.58         3.66 o                         
  -1   1  29          0.53          3.22         2.88 o                         
   0   1  29          0.66          6.36         3.11 o                         
   1   1  29          3.48          8.88         4.76 o                         
   2   1  29          6.99         11.92         3.61 o                         
  -3   2  29         43.38         54.08         5.80 o                         
  -2   2  29          7.43          7.44         2.95 o                         
  -1   2  29         15.40         20.75         3.98 o                         
   0   2  29          0.40          3.37         2.95 o                         
   1   2  29         13.62         21.55         3.67 o                         
  -2   3  29         24.64         33.02         4.16 o                         
  -1   3  29          2.54          0.70         4.16 o                         
   0   3  29         10.84          7.28         4.23 o                         
   1   3  29          6.23         10.14         3.30 o                         
  -3   0  30          0.00          1.53         3.95 o                         
  -2   0  30         12.99         30.46         5.12 o                         
  -1   0  30         41.50         59.79         6.06 o                         
   0   0  30         26.11         39.81         5.87 o                         
   1   0  30          0.44         -1.70         4.01 o                         
  -3   1  30         26.76         36.51         3.71 o                         
  -2   1  30          0.03         -2.69         4.42 o                         
  -1   1  30          0.12          0.09         2.95 o                         
   0   1  30         24.53         39.02         3.89 o                         
   1   1  30          9.72          5.87         3.30 o                         
  -2   2  30         18.86         27.95         3.57 o                         
  -1   2  30          8.90         16.31         3.48 o                         
   0   2  30         19.03         29.62         3.72 o                         
   1   2  30          5.97         12.95         3.33 o                         
  -2   1  31          0.00          0.43         2.96 o                         
  -1   1  31          3.33          9.64         3.27 o                         
   0   1  31         14.95         26.41         3.95 o                         
                                                                                
